# Supplementary material for: Intersectin and endophilin condensates prime synaptic vesicles for release site replenishment
Source: Nat Neurosci. 2025 Jul 8;28(8):1649–62. doi: 10.1038/s41593-025-02002-4 (PMC12321584; doi:10.1038/s41593-025-02002-4)
Supplement: Supplementary file 2 — Statistical data for Figs. 1–7 and Extended Data Figs. 1, 2, 5–8 and 10. [file 41593_2025_2002_MOESM2_ESM.xlsx]

## Sheet: Figure 1
Fig. 1b-e
Number of cultures (N)	4
Number of cells	2-3 per culture
Fig. 1f nonlin fit (FRAP of condensates)
One-phase association
Best-fit values
Y0	0.1053	0.07553
Plateau	0.9122	0.9522
K	0.148	0.1016
Tau	6.755	9.846
Half-time	4.682	6.825
Span	0.8069	0.8767
95% CI (profile likelihood)
Y0	0.08622 to 0.1242	0.06196 to 0.08899
Plateau	0.9077 to 0.9169	0.9475 to 0.9570
K	0.1417 to 0.1546	0.09846 to 0.1047
Tau	6.468 to 7.056	9.548 to 10.16
Half-time	4.483 to 4.891	6.618 to 7.040
Goodness of Fit
Degrees of Freedom	1743	1743
R squared	0.8693	0.9323
Sum of Squares	8.289	5.797
Sy.x	0.06896	0.05767
Constraints
K	K > 0	K > 0
Number of points
# of X values	1940	1940
# Y values analyzed	1746	1746
Fig. 1g Tau measurement
Table Analyzed	GFP-Itsn1
Column B	ITSN1 internal FRAP 1600 nm
vs.	vs.
Column A	ITSN1 internal FRAP 800 nm
Unpaired t test
P value	0.0013
P value summary	**
Significantly different (P < 0.05)?	Yes
One- or two-tailed P value?	Two-tailed
t, df	t=3.503, df=34
How big is the difference?
Mean of column A	7.112
Mean of column B	10.13
Difference between means (B - A) ± SEM	3.014 ± 0.8604
95% confidence interval	1.265 to 4.762
R squared (eta squared)	0.2652
F test to compare variances
F, DFn, Dfd	1.160, 17, 17
P value	0.7638
P value summary	ns
Significantly different (P < 0.05)?	No
Data analyzed for Fig. 1f,g
Sample size, column A (condensates) (n)	18
Sample size, column B (condensates) (n)	18
Number of cultures (N)	4
Number of cells	2-3 per culture
Fig. 1h-m
Number of cultures (N)	3 to 4
Number of cells per culture	2 to 3

## Sheet: Figure 2
Fig. 2b
Table Analyzed	ITSN1 CVs
Column B	Itsn1 postHDL
vs.	vs.
Column A	Itsn1 preHDL
Paired t test
P value	0.0013
P value summary	**
Significantly different (P < 0.05)?	Yes
One- or two-tailed P value?	Two-tailed
t, df	t=4.189, df=12
Number of pairs	13
How big is the difference?
Mean of differences (B - A)	-0.3645
SD of differences	0.3138
SEM of differences	0.08703
95% confidence interval	-0.5542 to -0.1749
R squared (partial eta squared)	0.5938
How effective was the pairing?
Correlation coefficient (r)	0.7034
P value (one tailed)	0.0037
P value summary	**
Was the pairing significantly effective?	Yes
Table Analyzed	Syn1 CVs
Column B	Syn1 post HDL
vs.	vs.
Column A	Syn1 pre HDL
Paired t test
P value	0.0313
P value summary	*
Significantly different (P < 0.05)?	Yes
One- or two-tailed P value?	Two-tailed
t, df	t=2.438, df=12
Number of pairs	13
How big is the difference?
Mean of differences (B - A)	-0.3427
SD of differences	0.507
SEM of differences	0.1406
95% confidence interval	-0.6491 to -0.03638
R squared (partial eta squared)	0.3312
How effective was the pairing?
Correlation coefficient (r)	0.7612
P value (one tailed)	0.0013
P value summary	**
Was the pairing significantly effective?	Yes
Number of cultures (N)	3
Number of axons (n)	13
Fig. 2d
Table Analyzed	Itsn1_1_4_BD
Column B	after
vs.	vs.
Column A	before
Paired t test
P value	0.0001
P value summary	***
Significantly different (P < 0.05)?	Yes
One- or two-tailed P value?	Two-tailed
t, df	t=4.591, df=22
Number of pairs	23
How big is the difference?
Mean of differences (B - A)	-0.4349
SD of differences	0.4543
SEM of differences	0.09474
95% confidence interval	-0.6314 to -0.2385
R squared (partial eta squared)	0.4893
How effective was the pairing?
Correlation coefficient (r)	0.5392
P value (one tailed)	0.004
P value summary	**
Was the pairing significantly effective?	Yes
Table Analyzed	Syn1_1_4_BD
Column B	after
vs.	vs.
Column A	before
Paired t test
P value	<0.0001
P value summary	****
Significantly different (P < 0.05)?	Yes
One- or two-tailed P value?	Two-tailed
t, df	t=5.847, df=22
Number of pairs	23
How big is the difference?
Mean of differences (B - A)	-0.672
SD of differences	0.5512
SEM of differences	0.1149
95% confidence interval	-0.9104 to -0.4336
R squared (partial eta squared)	0.6084
How effective was the pairing?
Correlation coefficient (r)	0.7023
P value (one tailed)	<0.0001
P value summary	****
Was the pairing significantly effective?	Yes
Number of cultures (N)	3
Number of axons (n)	23
Fig. 2f
	Intersectin-1	Endophilin A1	Synapsin 1
Test for normal distribution
D'Agostino & Pearson test
K2	225.1	110.6	158.6
P value	<0.0001	<0.0001	<0.0001
Passed normality test (alpha=0.05)?	No	No	No
P value summary	****	****	****
Anderson-Darling test
A2*	40.01	17.16	32.01
P value	<0.0001	<0.0001	<0.0001
Passed normality test (alpha=0.05)?	No	No	No
P value summary	****	****	****
Shapiro-Wilk test
W	0.835	0.884	0.9213
P value	<0.0001	<0.0001	<0.0001
Passed normality test (alpha=0.05)?	No	No	No
P value summary	****	****	****
Kolmogorov-Smirnov test
KS distance	0.1655	0.1273	0.09879
P value	<0.0001	<0.0001	<0.0001
Passed normality test (alpha=0.05)?	No	No	No
P value summary	****	****	****
Number of values (n) (puncta)	778	541	1479
Number of presynapses	~100
Number of cultures (N) per genotype	3 to 4
Number of families	1
Number of comparisons per family	3
Alpha	0.05
Dunn's multiple comparisons test	Mean rank diff.	Significant?	Summary	Adjusted P Value
Intersectin-1 vs. Endophilin A1	-228.7	Yes	****	<0.0001	A-B
Intersectin-1 vs. Synapsin 1	-663.6	Yes	****	<0.0001	A-C
Endophilin A1 vs. Synapsin 1	-434.9	Yes	****	<0.0001	B-C
Test details	Mean rank 1	Mean rank 2	Mean rank diff.	n1	n2	Z
Intersectin-1 vs. Endophilin A1	1005	1233	-228.7	778	541	5.057
Intersectin-1 vs. Synapsin 1	1005	1668	-663.6	778	1479	18.55
Endophilin A1 vs. Synapsin 1	1233	1668	-434.9	541	1479	10.71
Compact letter display
Synapsin 1	A
Endophilin A1	B
Intersectin-1	C
Fig. 2h
Itsn1 dispersion
N= 3 cultures
n= >350 presynapes
Fig. 2i
EndoA1 dispersion
N= 3 cultures
n= >300 presynapses
Fig. 2j
N=3 different cultures

## Sheet: Figure 3
Fig. 3e
Number of synaptic profiles (n)	>200
Number of cultures (N) per genotype	2
Number of families	1
Number of comparisons per family	28
Alpha	0.05
Dunn's multiple comparisons test	Mean rank diff.	Significant?	Summary	Adjusted P Value
Itsn1 WT no stim vs. Itsn1 WT 5 ms	602.9	Yes	****	<0.0001	A-B
Itsn1 WT no stim vs. Itsn1 WT 14 ms	-97.33	No	ns	0.8282	A-C
Itsn1 WT no stim vs. Itsn1 WT 100 ms	590.5	Yes	****	<0.0001	A-D
Itsn1 WT no stim vs. Itsn1 KO no stim	-18.43	No	ns	>0.9999	A-E
Itsn1 WT no stim vs. Itsn1 KO 5 ms	661.7	Yes	****	<0.0001	A-F
Itsn1 WT no stim vs. Itsn1 KO 14 ms	640.9	Yes	****	<0.0001	A-G
Itsn1 WT no stim vs. Itsn1 KO 100 ms	640.4	Yes	****	<0.0001	A-H
Itsn1 WT 5 ms vs. Itsn1 WT 14 ms	-700.2	Yes	****	<0.0001	B-C
Itsn1 WT 5 ms vs. Itsn1 WT 100 ms	-12.42	No	ns	>0.9999	B-D
Itsn1 WT 5 ms vs. Itsn1 KO no stim	-621.3	Yes	****	<0.0001	B-E
Itsn1 WT 5 ms vs. Itsn1 KO 5 ms	58.85	No	ns	>0.9999	B-F
Itsn1 WT 5 ms vs. Itsn1 KO 14 ms	38.03	No	ns	>0.9999	B-G
Itsn1 WT 5 ms vs. Itsn1 KO 100 ms	37.47	No	ns	>0.9999	B-H
Itsn1 WT 14 ms vs. Itsn1 WT 100 ms	687.8	Yes	****	<0.0001	C-D
Itsn1 WT 14 ms vs. Itsn1 KO no stim	78.91	No	ns	>0.9999	C-E
Itsn1 WT 14 ms vs. Itsn1 KO 5 ms	759.1	Yes	****	<0.0001	C-F
Itsn1 WT 14 ms vs. Itsn1 KO 14 ms	738.3	Yes	****	<0.0001	C-G
Itsn1 WT 14 ms vs. Itsn1 KO 100 ms	737.7	Yes	****	<0.0001	C-H
Itsn1 WT 100 ms vs. Itsn1 KO no stim	-608.9	Yes	****	<0.0001	D-E
Itsn1 WT 100 ms vs. Itsn1 KO 5 ms	71.27	No	ns	>0.9999	D-F
Itsn1 WT 100 ms vs. Itsn1 KO 14 ms	50.45	No	ns	>0.9999	D-G
Itsn1 WT 100 ms vs. Itsn1 KO 100 ms	49.89	No	ns	>0.9999	D-H
Itsn1 KO no stim vs. Itsn1 KO 5 ms	680.2	Yes	****	<0.0001	E-F
Itsn1 KO no stim vs. Itsn1 KO 14 ms	659.3	Yes	****	<0.0001	E-G
Itsn1 KO no stim vs. Itsn1 KO 100 ms	658.8	Yes	****	<0.0001	E-H
Itsn1 KO 5 ms vs. Itsn1 KO 14 ms	-20.82	No	ns	>0.9999	F-G
Itsn1 KO 5 ms vs. Itsn1 KO 100 ms	-21.38	No	ns	>0.9999	F-H
Itsn1 KO 14 ms vs. Itsn1 KO 100 ms	-0.5574	No	ns	>0.9999	G-H
Test details	Mean rank 1	Mean rank 2	Mean rank diff.	n1	n2	Z
Itsn1 WT no stim vs. Itsn1 WT 5 ms	1267	664.3	602.9	382	168	12.3
Itsn1 WT no stim vs. Itsn1 WT 14 ms	1267	1364	-97.33	382	221	2.176
Itsn1 WT no stim vs. Itsn1 WT 100 ms	1267	676.7	590.5	382	179	12.32
Itsn1 WT no stim vs. Itsn1 KO no stim	1267	1286	-18.43	382	344	0.4684
Itsn1 WT no stim vs. Itsn1 KO 5 ms	1267	605.4	661.7	382	224	14.85
Itsn1 WT no stim vs. Itsn1 KO 14 ms	1267	626.2	640.9	382	212	14.14
Itsn1 WT no stim vs. Itsn1 KO 100 ms	1267	626.8	640.4	382	193	13.7
Itsn1 WT 5 ms vs. Itsn1 WT 14 ms	664.3	1364	-700.2	168	221	12.92
Itsn1 WT 5 ms vs. Itsn1 WT 100 ms	664.3	676.7	-12.42	168	179	0.2185
Itsn1 WT 5 ms vs. Itsn1 KO no stim	664.3	1286	-621.3	168	344	12.47
Itsn1 WT 5 ms vs. Itsn1 KO 5 ms	664.3	605.4	58.85	168	224	1.089
Itsn1 WT 5 ms vs. Itsn1 KO 14 ms	664.3	626.2	38.03	168	212	0.6955
Itsn1 WT 5 ms vs. Itsn1 KO 100 ms	664.3	626.8	37.47	168	193	0.6709
Itsn1 WT 14 ms vs. Itsn1 WT 100 ms	1364	676.7	687.8	221	179	12.92
Itsn1 WT 14 ms vs. Itsn1 KO no stim	1364	1286	78.91	221	344	1.729
Itsn1 WT 14 ms vs. Itsn1 KO 5 ms	1364	605.4	759.1	221	224	15.12
Itsn1 WT 14 ms vs. Itsn1 KO 14 ms	1364	626.2	738.3	221	212	14.51
Itsn1 WT 14 ms vs. Itsn1 KO 100 ms	1364	626.8	737.7	221	193	14.15
Itsn1 WT 100 ms vs. Itsn1 KO no stim	676.7	1286	-608.9	179	344	12.48
Itsn1 WT 100 ms vs. Itsn1 KO 5 ms	676.7	605.4	71.27	179	224	1.343
Itsn1 WT 100 ms vs. Itsn1 KO 14 ms	676.7	626.2	50.45	179	212	0.939
Itsn1 WT 100 ms vs. Itsn1 KO 100 ms	676.7	626.8	49.89	179	193	0.9083
Itsn1 KO no stim vs. Itsn1 KO 5 ms	1286	605.4	680.2	344	224	14.97
Itsn1 KO no stim vs. Itsn1 KO 14 ms	1286	626.2	659.3	344	212	14.27
Itsn1 KO no stim vs. Itsn1 KO 100 ms	1286	626.8	658.8	344	193	13.84
Itsn1 KO 5 ms vs. Itsn1 KO 14 ms	605.4	626.2	-20.82	224	212	0.4105
Itsn1 KO 5 ms vs. Itsn1 KO 100 ms	605.4	626.8	-21.38	224	193	0.4112
Itsn1 KO 14 ms vs. Itsn1 KO 100 ms	626.2	626.8	-0.5574	212	193	0.01058
Fig. 3f,g
Number of synaptic profiles (n)	>200
Number of cultures (N) per genotype	2
Number of families	1
Number of comparisons per family	28
Alpha	0.05
Dunn's multiple comparisons test	Mean rank diff.	Significant?	Summary	Adjusted P Value
Itsn1 WT no stim vs. Itsn1 WT 5 ms	-146.3	No	ns	0.0996	A-B
Itsn1 WT no stim vs. Itsn1 WT 14 ms	90.14	No	ns	>0.9999	A-C
Itsn1 WT no stim vs. Itsn1 WT 100 ms	201	Yes	**	0.0012	A-D
Itsn1 WT no stim vs. Itsn1 KO no stim	352	Yes	****	<0.0001	A-E
Itsn1 WT no stim vs. Itsn1 KO 5 ms	184.2	Yes	**	0.0015	A-F
Itsn1 WT no stim vs. Itsn1 KO 14 ms	318	Yes	****	<0.0001	A-G
Itsn1 WT no stim vs. Itsn1 KO 100 ms	152.6	Yes	*	0.0401	A-H
Itsn1 WT 5 ms vs. Itsn1 WT 14 ms	236.4	Yes	***	0.0006	B-C
Itsn1 WT 5 ms vs. Itsn1 WT 100 ms	347.2	Yes	****	<0.0001	B-D
Itsn1 WT 5 ms vs. Itsn1 KO no stim	498.2	Yes	****	<0.0001	B-E
Itsn1 WT 5 ms vs. Itsn1 KO 5 ms	330.4	Yes	****	<0.0001	B-F
Itsn1 WT 5 ms vs. Itsn1 KO 14 ms	464.3	Yes	****	<0.0001	B-G
Itsn1 WT 5 ms vs. Itsn1 KO 100 ms	298.8	Yes	****	<0.0001	B-H
Itsn1 WT 14 ms vs. Itsn1 WT 100 ms	110.8	No	ns	>0.9999	C-D
Itsn1 WT 14 ms vs. Itsn1 KO no stim	261.8	Yes	****	<0.0001	C-E
Itsn1 WT 14 ms vs. Itsn1 KO 5 ms	94.01	No	ns	>0.9999	C-F
Itsn1 WT 14 ms vs. Itsn1 KO 14 ms	227.9	Yes	***	0.0003	C-G
Itsn1 WT 14 ms vs. Itsn1 KO 100 ms	62.44	No	ns	>0.9999	C-H
Itsn1 WT 100 ms vs. Itsn1 KO no stim	151	No	ns	0.07	D-E
Itsn1 WT 100 ms vs. Itsn1 KO 5 ms	-16.81	No	ns	>0.9999	D-F
Itsn1 WT 100 ms vs. Itsn1 KO 14 ms	117.1	No	ns	0.9328	D-G
Itsn1 WT 100 ms vs. Itsn1 KO 100 ms	-48.38	No	ns	>0.9999	D-H
Itsn1 KO no stim vs. Itsn1 KO 5 ms	-167.8	Yes	**	0.0087	E-F
Itsn1 KO no stim vs. Itsn1 KO 14 ms	-33.93	No	ns	>0.9999	E-G
Itsn1 KO no stim vs. Itsn1 KO 100 ms	-199.4	Yes	**	0.0012	E-H
Itsn1 KO 5 ms vs. Itsn1 KO 14 ms	133.9	No	ns	0.2781	F-G
Itsn1 KO 5 ms vs. Itsn1 KO 100 ms	-31.57	No	ns	>0.9999	F-H
Itsn1 KO 14 ms vs. Itsn1 KO 100 ms	-165.5	No	ns	0.0602	G-H
Test details	Mean rank 1	Mean rank 2	Mean rank diff.	n1	n2	Z
Itsn1 WT no stim vs. Itsn1 WT 5 ms	1113	1259	-146.3	382	168	2.915
Itsn1 WT no stim vs. Itsn1 WT 14 ms	1113	1023	90.14	382	221	1.968
Itsn1 WT no stim vs. Itsn1 WT 100 ms	1113	912.1	201	382	179	4.093
Itsn1 WT no stim vs. Itsn1 KO no stim	1113	761.1	352	382	344	8.737
Itsn1 WT no stim vs. Itsn1 KO 5 ms	1113	928.9	184.2	382	224	4.037
Itsn1 WT no stim vs. Itsn1 KO 14 ms	1113	795	318	382	212	6.852
Itsn1 WT no stim vs. Itsn1 KO 100 ms	1113	960.5	152.6	382	193	3.188
Itsn1 WT 5 ms vs. Itsn1 WT 14 ms	1259	1023	236.4	168	221	4.261
Itsn1 WT 5 ms vs. Itsn1 WT 100 ms	1259	912.1	347.2	168	179	5.964
Itsn1 WT 5 ms vs. Itsn1 KO no stim	1259	761.1	498.2	168	344	9.767
Itsn1 WT 5 ms vs. Itsn1 KO 5 ms	1259	928.9	330.4	168	224	5.973
Itsn1 WT 5 ms vs. Itsn1 KO 14 ms	1259	795	464.3	168	212	8.294
Itsn1 WT 5 ms vs. Itsn1 KO 100 ms	1259	960.5	298.8	168	193	5.225
Itsn1 WT 14 ms vs. Itsn1 WT 100 ms	1023	912.1	110.8	221	179	2.033
Itsn1 WT 14 ms vs. Itsn1 KO no stim	1023	761.1	261.8	221	344	5.604
Itsn1 WT 14 ms vs. Itsn1 KO 5 ms	1023	928.9	94.01	221	224	1.829
Itsn1 WT 14 ms vs. Itsn1 KO 14 ms	1023	795	227.9	221	212	4.374
Itsn1 WT 14 ms vs. Itsn1 KO 100 ms	1023	960.5	62.44	221	193	1.169
Itsn1 WT 100 ms vs. Itsn1 KO no stim	912.1	761.1	151	179	344	3.023
Itsn1 WT 100 ms vs. Itsn1 KO 5 ms	912.1	928.9	-16.81	179	224	0.3093
Itsn1 WT 100 ms vs. Itsn1 KO 14 ms	912.1	795	117.1	179	212	2.128
Itsn1 WT 100 ms vs. Itsn1 KO 100 ms	912.1	960.5	-48.38	179	193	0.8602
Itsn1 KO no stim vs. Itsn1 KO 5 ms	761.1	928.9	-167.8	344	224	3.607
Itsn1 KO no stim vs. Itsn1 KO 14 ms	761.1	795	-33.93	344	212	0.7169
Itsn1 KO no stim vs. Itsn1 KO 100 ms	761.1	960.5	-199.4	344	193	4.091
Itsn1 KO 5 ms vs. Itsn1 KO 14 ms	928.9	795	133.9	224	212	2.578
Itsn1 KO 5 ms vs. Itsn1 KO 100 ms	928.9	960.5	-31.57	224	193	0.5931
Itsn1 KO 14 ms vs. Itsn1 KO 100 ms	795	960.5	-165.5	212	193	3.069
*N and n values consistent for all data figures except Fig. 3h
Fig. 3h
Number of cultures (N) (50 AP, 20 Hz train)	4
Number of cultures (N) (control, no stim)	3
Number of synaptic profiles (n)	>300
Number of cultures (N) (50 AP, 20 Hz train Itsn1 KO)	2
Number of cultures (N) (control, no stim Itsn1 KO)	2
Number of synaptic profiles (n)	>200
Number of families	1
Number of comparisons per family	6
Alpha	0.05
Dunn's multiple comparisons test	Mean rank diff.	Significant?	Summary	Adjusted P Value
50 AP 20 Hz vs. no stim	-13.12	No	ns	>0.9999	A-B
50 AP 20 Hz vs. no stim (itsn1 KO)	118.4	Yes	***	0.0002	A-C
50 AP 20 Hz vs. 50 AP 20 Hz (itsn1 KO)	124.8	Yes	****	<0.0001	A-D
no stim vs. no stim (itsn1 KO)	131.5	Yes	****	<0.0001	B-C
no stim vs. 50 AP 20 Hz (itsn1 KO)	137.9	Yes	****	<0.0001	B-D
no stim (itsn1 KO) vs. 50 AP 20 Hz (itsn1 KO)	6.425	No	ns	>0.9999	C-D
Test details	Mean rank 1	Mean rank 2	Mean rank diff.	n1	n2	Z
50 AP 20 Hz vs. no stim	658.1	671.3	-13.12	469	324	0.5286
50 AP 20 Hz vs. no stim (itsn1 KO)	658.1	539.7	118.4	469	211	4.158
50 AP 20 Hz vs. 50 AP 20 Hz (itsn1 KO)	658.1	533.3	124.8	469	231	4.521
no stim vs. no stim (itsn1 KO)	671.3	539.7	131.5	324	211	4.328
no stim vs. 50 AP 20 Hz (itsn1 KO)	671.3	533.3	137.9	324	231	4.663
no stim (itsn1 KO) vs. 50 AP 20 Hz (itsn1 KO)	539.7	533.3	6.425	211	231	0.1964
Compact letter display
no stim	A
50 AP 20 Hz	A
no stim (itsn1 KO)	B
50 AP 20 Hz (itsn1 KO)	B

## Sheet: Figure 4
Fig. 4d			Itsn1ΔEndoA1=Itsn1WEYE
Number of synaptic profiles (n)	>200
Number of cultures (N)	2
Number of families	1
Number of comparisons per family	15
Alpha	0.05
Dunn's multiple comparisons test	Mean rank diff.	Significant?	Summary	Adjusted P Value
Itsn1 WT rescue no stim vs. Itsn1 WT rescue 5 ms	470.4	Yes	****	<0.0001	A-B
Itsn1 WT rescue no stim vs. Itsn1 WT rescue 14 ms	-18.78	No	ns	>0.9999	A-C
Itsn1 WT rescue no stim vs. Itsn1ΔEndoA1 rescue no stim	44.06	No	ns	>0.9999	A-D
Itsn1 WT rescue no stim vs. Itsn1ΔEndoA1 5 ms	548.4	Yes	****	<0.0001	A-E
Itsn1 WT rescue no stim vs. Itsn1ΔEndoA1 14 ms	516.7	Yes	****	<0.0001	A-F
Itsn1 WT rescue 5 ms vs. Itsn1 WT rescue 14 ms	-489.1	Yes	****	<0.0001	B-C
Itsn1 WT rescue 5 ms vs. Itsn1ΔEndoA1 rescue no stim	-426.3	Yes	****	<0.0001	B-D
Itsn1 WT rescue 5 ms vs. Itsn1ΔEndoA1 5 ms	78.01	No	ns	0.435	B-E
Itsn1 WT rescue 5 ms vs. Itsn1ΔEndoA1 14 ms	46.35	No	ns	>0.9999	B-F
Itsn1 WT rescue 14 ms vs. Itsn1ΔEndoA1 rescue no stim	62.84	No	ns	>0.9999	C-D
Itsn1 WT rescue 14 ms vs. Itsn1ΔEndoA1 5 ms	567.2	Yes	****	<0.0001	C-E
Itsn1 WT rescue 14 ms vs. Itsn1ΔEndoA1 14 ms	535.5	Yes	****	<0.0001	C-F
Itsn1ΔEndoA1 rescue no stim vs. Itsn1ΔEndoA1 5 ms	504.3	Yes	****	<0.0001	D-E
Itsn1ΔEndoA1 rescue no stim vs. Itsn1ΔEndoA1 14 ms	472.7	Yes	****	<0.0001	D-F
Itsn1ΔEndoA1 5 ms vs. Itsn1ΔEndoA1 14 ms	-31.66	No	ns	>0.9999	E-F
Test details	Mean rank 1	Mean rank 2	Mean rank diff.	n1	n2	Z
Itsn1 WT rescue no stim vs. Itsn1 WT rescue 5 ms	984.1	513.7	470.4	247	241	13.27
Itsn1 WT rescue no stim vs. Itsn1 WT rescue 14 ms	984.1	1003	-18.78	247	219	0.5169
Itsn1 WT rescue no stim vs. Itsn1ΔEndoA1 rescue no stim	984.1	940	44.06	247	231	1.23
Itsn1 WT rescue no stim vs. Itsn1ΔEndoA1 5 ms	984.1	435.7	548.4	247	239	15.44
Itsn1 WT rescue no stim vs. Itsn1ΔEndoA1 14 ms	984.1	467.4	516.7	247	256	14.8
Itsn1 WT rescue 5 ms vs. Itsn1 WT rescue 14 ms	513.7	1003	-489.1	241	219	13.39
Itsn1 WT rescue 5 ms vs. Itsn1ΔEndoA1 rescue no stim	513.7	940	-426.3	241	231	11.83
Itsn1 WT rescue 5 ms vs. Itsn1ΔEndoA1 5 ms	513.7	435.7	78.01	241	239	2.183
Itsn1 WT rescue 5 ms vs. Itsn1ΔEndoA1 14 ms	513.7	467.4	46.35	241	256	1.32
Itsn1 WT rescue 14 ms vs. Itsn1ΔEndoA1 rescue no stim	1003	940	62.84	219	231	1.702
Itsn1 WT rescue 14 ms vs. Itsn1ΔEndoA1 5 ms	1003	435.7	567.2	219	239	15.49
Itsn1 WT rescue 14 ms vs. Itsn1ΔEndoA1 14 ms	1003	467.4	535.5	219	256	14.86
Itsn1ΔEndoA1 rescue no stim vs. Itsn1ΔEndoA1 5 ms	940	435.7	504.3	231	239	13.97
Itsn1ΔEndoA1 rescue no stim vs. Itsn1ΔEndoA1 14 ms	940	467.4	472.7	231	256	13.31
Itsn1ΔEndoA1 5 ms vs. Itsn1ΔEndoA1 14 ms	435.7	467.4	-31.66	239	256	0.8993
Fig. 4f
Number of synaptic profiles (n)	>200
Number of cultures (N)	2
Number of families	1
Number of comparisons per family	15
Alpha	0.05
Dunn's multiple comparisons test	Mean rank diff.	Significant?	Summary	Adjusted P Value
Itsn1 WT rescue no stim vs. Itsn1 WT rescue 5 ms	-104.4	No	ns	0.067	A-B
Itsn1 WT rescue no stim vs. Itsn1 WT rescue 14 ms	-25.85	No	ns	>0.9999	A-C
Itsn1 WT rescue no stim vs. Itsn1ΔEndoA1 rescue no stim	192	Yes	****	<0.0001	A-D
Itsn1 WT rescue no stim vs. Itsn1ΔEndoA1 5 ms	205.5	Yes	****	<0.0001	A-E
Itsn1 WT rescue no stim vs. Itsn1ΔEndoA1 14 ms	119.9	Yes	*	0.0137	A-F
Itsn1 WT rescue 5 ms vs. Itsn1 WT rescue 14 ms	78.57	No	ns	0.5697	B-C
Itsn1 WT rescue 5 ms vs. Itsn1ΔEndoA1 rescue no stim	296.4	Yes	****	<0.0001	B-D
Itsn1 WT rescue 5 ms vs. Itsn1ΔEndoA1 5 ms	310	Yes	****	<0.0001	B-E
Itsn1 WT rescue 5 ms vs. Itsn1ΔEndoA1 14 ms	224.3	Yes	****	<0.0001	B-F
Itsn1 WT rescue 14 ms vs. Itsn1ΔEndoA1 rescue no stim	217.8	Yes	****	<0.0001	C-D
Itsn1 WT rescue 14 ms vs. Itsn1ΔEndoA1 5 ms	231.4	Yes	****	<0.0001	C-E
Itsn1 WT rescue 14 ms vs. Itsn1ΔEndoA1 14 ms	145.8	Yes	**	0.0014	C-F
Itsn1ΔEndoA1 rescue no stim vs. Itsn1ΔEndoA1 5 ms	13.54	No	ns	>0.9999	D-E
Itsn1ΔEndoA1 rescue no stim vs. Itsn1ΔEndoA1 14 ms	-72.08	No	ns	0.7527	D-F
Itsn1ΔEndoA1 5 ms vs. Itsn1ΔEndoA1 14 ms	-85.62	No	ns	0.2838	E-F
Test details	Mean rank 1	Mean rank 2	Mean rank diff.	n1	n2	Z
Itsn1 WT rescue no stim vs. Itsn1 WT rescue 5 ms	782.1	886.6	-104.4	247	241	2.843
Itsn1 WT rescue no stim vs. Itsn1 WT rescue 14 ms	782.1	808	-25.85	247	219	0.6866
Itsn1 WT rescue no stim vs. Itsn1ΔEndoA1 rescue no stim	782.1	590.1	192	247	231	5.172
Itsn1 WT rescue no stim vs. Itsn1ΔEndoA1 5 ms	782.1	576.6	205.5	247	239	5.585
Itsn1 WT rescue no stim vs. Itsn1ΔEndoA1 14 ms	782.1	662.2	119.9	247	256	3.315
Itsn1 WT rescue 5 ms vs. Itsn1 WT rescue 14 ms	886.6	808	78.57	241	219	2.075
Itsn1 WT rescue 5 ms vs. Itsn1ΔEndoA1 rescue no stim	886.6	590.1	296.4	241	231	7.937
Itsn1 WT rescue 5 ms vs. Itsn1ΔEndoA1 5 ms	886.6	576.6	310	241	239	8.372
Itsn1 WT rescue 5 ms vs. Itsn1ΔEndoA1 14 ms	886.6	662.2	224.3	241	256	6.163
Itsn1 WT rescue 14 ms vs. Itsn1ΔEndoA1 rescue no stim	808	590.1	217.8	219	231	5.695
Itsn1 WT rescue 14 ms vs. Itsn1ΔEndoA1 5 ms	808	576.6	231.4	219	239	6.099
Itsn1 WT rescue 14 ms vs. Itsn1ΔEndoA1 14 ms	808	662.2	145.8	219	256	3.905
Itsn1ΔEndoA1 rescue no stim vs. Itsn1ΔEndoA1 5 ms	590.1	576.6	13.54	231	239	0.3618
Itsn1ΔEndoA1 rescue no stim vs. Itsn1ΔEndoA1 14 ms	590.1	662.2	-72.08	231	256	1.958
Itsn1ΔEndoA1 5 ms vs. Itsn1ΔEndoA1 14 ms	576.6	662.2	-85.62	239	256	2.347
*N and n values consistent for all data figures in Fig. 4 and Extended Data Fig. 6

## Sheet: Figure 5
Fig. 5c
Table Analyzed	wt vs tko svs no stim
Column B	endoA1 TKO
vs.	vs.
Column A	WT
Mann Whitney test
P value	<0.0001
Exact or approximate P value?	Approximate
P value summary	****
Significantly different (P < 0.05)?	Yes
One- or two-tailed P value?	Two-tailed
Sum of ranks in column A,B	42014 , 15956
Mann-Whitney U	5225
Difference between medians
Median of column A	45.50, n=194
Median of column B	12.00, n=146
Difference: Actual	-33.5
Difference: Hodges-Lehmann	-28
Number of cultures (N)	2
Fig. 5d
Table Analyzed	no stim docked vesicle comparison
Column B	EndoA TKO
vs.	vs.
Column A	EndoA WT
Unpaired t test with Welch's correction
P value	0.0017
P value summary	**
Significantly different (P < 0.05)?	Yes
One- or two-tailed P value?	Two-tailed
Welch-corrected t, df	t=3.166, df=311.5
How big is the difference?
Mean of column A	1.707
Mean of column B	1.329
Difference between means (B - A) ± SEM	-0.3788 ± 0.1196
95% confidence interval	-0.6142 to -0.1434
R squared (eta squared)	0.03118
F test to compare variances
F, DFn, Dfd	1.080, 187, 142
P value	0.6315
P value summary	ns
Significantly different (P < 0.05)?	No
Data analyzed
Sample size, column A (synaptic profiles)	188
Sample size, column B (synaptic profiles)	143
Number of cultures (N)	2
Fig. 5e
Number of synaptic profiles (n)	>140
Number of cultures (N)	2
Number of families	1
Number of comparisons per family	15
Alpha	0.05
Dunn's multiple comparisons test	Mean rank diff.	Significant?	Summary	Adjusted P Value
EndoA WT no stim vs. EndoA WT 5 ms	136.2	Yes	****	<0.0001	A-B
EndoA WT no stim vs. EndoA WT 14 ms	27.38	No	ns	>0.9999	A-C
EndoA WT no stim vs. EndoA TKO no stim	96.67	Yes	*	0.0228	A-D
EndoA WT no stim vs. EndoA TKO 5 ms	203	Yes	****	<0.0001	A-E
EndoA WT no stim vs. EndoA TKO 14 ms	235.2	Yes	****	<0.0001	A-F
EndoA WT 5 ms vs. EndoA WT 14 ms	-108.8	Yes	**	0.0042	B-C
EndoA WT 5 ms vs. EndoA TKO no stim	-39.48	No	ns	>0.9999	B-D
EndoA WT 5 ms vs. EndoA TKO 5 ms	66.87	No	ns	0.3845	B-E
EndoA WT 5 ms vs. EndoA TKO 14 ms	99.07	Yes	*	0.0144	B-F
EndoA WT 14 ms vs. EndoA TKO no stim	69.29	No	ns	0.4165	C-D
EndoA WT 14 ms vs. EndoA TKO 5 ms	175.6	Yes	****	<0.0001	C-E
EndoA WT 14 ms vs. EndoA TKO 14 ms	207.8	Yes	****	<0.0001	C-F
EndoA TKO no stim vs. EndoA TKO 5 ms	106.3	Yes	*	0.0112	D-E
EndoA TKO no stim vs. EndoA TKO 14 ms	138.6	Yes	***	0.0002	D-F
EndoA TKO 5 ms vs. EndoA TKO 14 ms	32.2	No	ns	>0.9999	E-F
Test details	Mean rank 1	Mean rank 2	Mean rank diff.	n1	n2	Z
EndoA WT no stim vs. EndoA WT 5 ms	610.3	474.1	136.2	188	175	4.717
EndoA WT no stim vs. EndoA WT 14 ms	610.3	582.9	27.38	188	163	0.931
EndoA WT no stim vs. EndoA TKO no stim	610.3	513.6	96.67	188	143	3.17
EndoA WT no stim vs. EndoA TKO 5 ms	610.3	407.3	203	188	162	6.891
EndoA WT no stim vs. EndoA TKO 14 ms	610.3	375.1	235.2	188	161	7.971
EndoA WT 5 ms vs. EndoA WT 14 ms	474.1	582.9	-108.8	175	163	3.636
EndoA WT 5 ms vs. EndoA TKO no stim	474.1	513.6	-39.48	175	143	1.275
EndoA WT 5 ms vs. EndoA TKO 5 ms	474.1	407.3	66.87	175	162	2.232
EndoA WT 5 ms vs. EndoA TKO 14 ms	474.1	375.1	99.07	175	161	3.301
EndoA WT 14 ms vs. EndoA TKO no stim	582.9	513.6	69.29	163	143	2.201
EndoA WT 14 ms vs. EndoA TKO 5 ms	582.9	407.3	175.6	163	162	5.761
EndoA WT 14 ms vs. EndoA TKO 14 ms	582.9	375.1	207.8	163	161	6.807
EndoA TKO no stim vs. EndoA TKO 5 ms	513.6	407.3	106.3	143	162	3.373
EndoA TKO no stim vs. EndoA TKO 14 ms	513.6	375.1	138.6	143	161	4.388
EndoA TKO 5 ms vs. EndoA TKO 14 ms	407.3	375.1	32.2	162	161	1.053
Fig 5f
Table Analyzed	undocked vesicles count 20nm no stim
Column B	EndoA TKO
vs.	vs.
Column A	EndoA WT
Mann Whitney test
P value	0.0001
Exact or approximate P value?	Approximate
P value summary	***
Significantly different (P < 0.05)?	Yes
One- or two-tailed P value?	Two-tailed
Sum of ranks in column A,B	34893 , 21388
Mann-Whitney U	10510
Difference between medians
Median of column A	2.000, n=188
Median of column B	1.000, n=147
Difference: Actual	-1
Difference: Hodges-Lehmann	-1
Number of cultures (N)	2
Fig. 5g
Number of synaptic profiles (n)	>140
Number of cultures (N)	2
Number of families	1
Number of comparisons per family	15
Alpha	0.05
Dunn's multiple comparisons test	Mean rank diff.	Significant?	Summary	Adjusted P Value
WT no stim vs. WT 5 ms	-19.28	No	ns	>0.9999	A-B
WT no stim vs. WT 14 ms	12.36	No	ns	>0.9999	A-C
WT no stim vs. no stim	117.7	Yes	**	0.002	A-D
WT no stim vs. 5 ms	191.3	Yes	****	<0.0001	A-E
WT no stim vs. 14 ms	138.3	Yes	****	<0.0001	A-F
WT 5 ms vs. WT 14 ms	31.64	No	ns	>0.9999	B-C
WT 5 ms vs. no stim	137	Yes	***	0.0002	B-D
WT 5 ms vs. 5 ms	210.6	Yes	****	<0.0001	B-E
WT 5 ms vs. 14 ms	157.6	Yes	****	<0.0001	B-F
WT 14 ms vs. no stim	105.3	Yes	*	0.0142	C-D
WT 14 ms vs. 5 ms	178.9	Yes	****	<0.0001	C-E
WT 14 ms vs. 14 ms	125.9	Yes	***	0.0008	C-F
no stim vs. 5 ms	73.61	No	ns	0.3155	D-E
no stim vs. 14 ms	20.62	No	ns	>0.9999	D-F
5 ms vs. 14 ms	-52.99	No	ns	>0.9999	E-F
Test details	Mean rank 1	Mean rank 2	Mean rank diff.	n1	n2	Z
WT no stim vs. WT 5 ms	568	587.3	-19.28	188	175	0.6555
WT no stim vs. WT 14 ms	568	555.6	12.36	188	163	0.4124
WT no stim vs. no stim	568	450.3	117.7	188	147	3.817
WT no stim vs. 5 ms	568	376.7	191.3	188	162	6.372
WT no stim vs. 14 ms	568	429.7	138.3	188	161	4.599
WT 5 ms vs. WT 14 ms	587.3	555.6	31.64	175	163	1.038
WT 5 ms vs. no stim	587.3	450.3	137	175	147	4.372
WT 5 ms vs. 5 ms	587.3	376.7	210.6	175	162	6.897
WT 5 ms vs. 14 ms	587.3	429.7	157.6	175	161	5.153
WT 14 ms vs. no stim	555.6	450.3	105.3	163	147	3.307
WT 14 ms vs. 5 ms	555.6	376.7	178.9	163	162	5.759
WT 14 ms vs. 14 ms	555.6	429.7	125.9	163	161	4.047
no stim vs. 5 ms	450.3	376.7	73.61	147	162	2.307
no stim vs. 14 ms	450.3	429.7	20.62	147	161	0.6453
5 ms vs. 14 ms	376.7	429.7	-52.99	162	161	1.7
*N and n values consistent for all data figures in Fig. 5 and Extended Data Fig. 7

## Sheet: Figure 6
Fig. 6b
Column B	WT
vs.	vs.
Column A	KO
Mann Whitney test
P value	<0.0001
Exact or approximate P value?	Approximate
P value summary	****
Significantly different (P < 0.05)?	Yes
One- or two-tailed P value?	Two-tailed
Sum of ranks in column A,B	2107933 , 3793397
Mann-Whitney U	1230783
Difference between medians
Median of column A	0.5421, n=1324
Median of column B	0.6410, n=2111
Difference: Actual	0.09885
Difference: Hodges-Lehmann	0.08996
Fig. 6c
Number of families	1
Number of comparisons per family	45
Alpha	0.05
Dunn's multiple comparisons test	Mean rank diff.	Significant?	Summary	Adjusted P Value
WT 50ms vs. WT 100ms	279.1	Yes	**	0.0018	A-B
WT 50ms vs. WT 200ms	586.5	Yes	****	<0.0001	A-C
WT 50ms vs. WT 500 ms	963.6	Yes	****	<0.0001	A-D
WT 50ms vs. WT 1000 ms	942.9	Yes	****	<0.0001	A-E
WT 50ms vs. itsnKO 50ms	356.8	Yes	****	<0.0001	A-F
WT 50ms vs. itsnKO 100ms	529	Yes	****	<0.0001	A-G
WT 50ms vs. itsnKO 200ms	944.7	Yes	****	<0.0001	A-H
WT 50ms vs. itsnKO 500ms	1108	Yes	****	<0.0001	A-I
WT 50ms vs. itsnKO 1000ms	1406	Yes	****	<0.0001	A-J
WT 100ms vs. WT 200ms	307.5	Yes	***	0.0004	B-C
WT 100ms vs. WT 500 ms	684.5	Yes	****	<0.0001	B-D
WT 100ms vs. WT 1000 ms	663.9	Yes	****	<0.0001	B-E
WT 100ms vs. itsnKO 50ms	77.72	No	ns	>0.9999	B-F
WT 100ms vs. itsnKO 100ms	249.9	No	ns	0.07	B-G
WT 100ms vs. itsnKO 200ms	665.6	Yes	****	<0.0001	B-H
WT 100ms vs. itsnKO 500ms	828.9	Yes	****	<0.0001	B-I
WT 100ms vs. itsnKO 1000ms	1127	Yes	****	<0.0001	B-J
WT 200ms vs. WT 500 ms	377.1	Yes	****	<0.0001	C-D
WT 200ms vs. WT 1000 ms	356.4	Yes	****	<0.0001	C-E
WT 200ms vs. itsnKO 50ms	-229.7	No	ns	0.1128	C-F
WT 200ms vs. itsnKO 100ms	-57.58	No	ns	>0.9999	C-G
WT 200ms vs. itsnKO 200ms	358.2	Yes	***	0.0003	C-H
WT 200ms vs. itsnKO 500ms	521.4	Yes	****	<0.0001	C-I
WT 200ms vs. itsnKO 1000ms	819.1	Yes	****	<0.0001	C-J
WT 500 ms vs. WT 1000 ms	-20.65	No	ns	>0.9999	D-E
WT 500 ms vs. itsnKO 50ms	-606.8	Yes	****	<0.0001	D-F
WT 500 ms vs. itsnKO 100ms	-434.6	Yes	****	<0.0001	D-G
WT 500 ms vs. itsnKO 200ms	-18.89	No	ns	>0.9999	D-H
WT 500 ms vs. itsnKO 500ms	144.4	No	ns	>0.9999	D-I
WT 500 ms vs. itsnKO 1000ms	442	Yes	****	<0.0001	D-J
WT 1000 ms vs. itsnKO 50ms	-586.1	Yes	****	<0.0001	E-F
WT 1000 ms vs. itsnKO 100ms	-414	Yes	****	<0.0001	E-G
WT 1000 ms vs. itsnKO 200ms	1.761	No	ns	>0.9999	E-H
WT 1000 ms vs. itsnKO 500ms	165	No	ns	>0.9999	E-I
WT 1000 ms vs. itsnKO 1000ms	462.7	Yes	****	<0.0001	E-J
itsnKO 50ms vs. itsnKO 100ms	172.2	No	ns	>0.9999	F-G
itsnKO 50ms vs. itsnKO 200ms	587.9	Yes	****	<0.0001	F-H
itsnKO 50ms vs. itsnKO 500ms	751.2	Yes	****	<0.0001	F-I
itsnKO 50ms vs. itsnKO 1000ms	1049	Yes	****	<0.0001	F-J
itsnKO 100ms vs. itsnKO 200ms	415.7	Yes	***	0.0001	G-H
itsnKO 100ms vs. itsnKO 500ms	579	Yes	****	<0.0001	G-I
itsnKO 100ms vs. itsnKO 1000ms	876.7	Yes	****	<0.0001	G-J
itsnKO 200ms vs. itsnKO 500ms	163.3	No	ns	>0.9999	H-I
itsnKO 200ms vs. itsnKO 1000ms	460.9	Yes	****	<0.0001	H-J
itsnKO 500ms vs. itsnKO 1000ms	297.6	Yes	*	0.027	I-J
Test details	Mean rank 1	Mean rank 2	Mean rank diff.	n1	n2	Z
WT 50ms vs. WT 100ms	2391	2112	279.1	439	414	4.107
WT 50ms vs. WT 200ms	2391	1804	586.5	439	417	8.646
WT 50ms vs. WT 500 ms	2391	1427	963.6	439	426	14.28
WT 50ms vs. WT 1000 ms	2391	1448	942.9	439	415	13.88
WT 50ms vs. itsnKO 50ms	2391	2034	356.8	439	288	4.743
WT 50ms vs. itsnKO 100ms	2391	1862	529	439	255	6.772
WT 50ms vs. itsnKO 200ms	2391	1446	944.7	439	254	12.08
WT 50ms vs. itsnKO 500ms	2391	1283	1108	439	239	13.89
WT 50ms vs. itsnKO 1000ms	2391	985.3	1406	439	289	18.7
WT 100ms vs. WT 200ms	2112	1804	307.5	414	417	4.467
WT 100ms vs. WT 500 ms	2112	1427	684.5	414	426	9.998
WT 100ms vs. WT 1000 ms	2112	1448	663.9	414	415	9.634
WT 100ms vs. itsnKO 50ms	2112	2034	77.72	414	288	1.021
WT 100ms vs. itsnKO 100ms	2112	1862	249.9	414	255	3.164
WT 100ms vs. itsnKO 200ms	2112	1446	665.6	414	254	8.418
WT 100ms vs. itsnKO 500ms	2112	1283	828.9	414	239	10.29
WT 100ms vs. itsnKO 1000ms	2112	985.3	1127	414	289	14.81
WT 200ms vs. WT 500 ms	1804	1427	377.1	417	426	5.517
WT 200ms vs. WT 1000 ms	1804	1448	356.4	417	415	5.181
WT 200ms vs. itsnKO 50ms	1804	2034	-229.7	417	288	3.022
WT 200ms vs. itsnKO 100ms	1804	1862	-57.58	417	255	0.7301
WT 200ms vs. itsnKO 200ms	1804	1446	358.2	417	254	4.536
WT 200ms vs. itsnKO 500ms	1804	1283	521.4	417	239	6.479
WT 200ms vs. itsnKO 1000ms	1804	985.3	819.1	417	289	10.79
WT 500 ms vs. WT 1000 ms	1427	1448	-20.65	426	415	0.3018
WT 500 ms vs. itsnKO 50ms	1427	2034	-606.8	426	288	8.018
WT 500 ms vs. itsnKO 100ms	1427	1862	-434.6	426	255	5.533
WT 500 ms vs. itsnKO 200ms	1427	1446	-18.89	426	254	0.2402
WT 500 ms vs. itsnKO 500ms	1427	1283	144.4	426	239	1.801
WT 500 ms vs. itsnKO 1000ms	1427	985.3	442	426	289	5.847
WT 1000 ms vs. itsnKO 50ms	1448	2034	-586.1	415	288	7.704
WT 1000 ms vs. itsnKO 100ms	1448	1862	-414	415	255	5.245
WT 1000 ms vs. itsnKO 200ms	1448	1446	1.761	415	254	0.02228
WT 1000 ms vs. itsnKO 500ms	1448	1283	165	415	239	2.049
WT 1000 ms vs. itsnKO 1000ms	1448	985.3	462.7	415	289	6.087
itsnKO 50ms vs. itsnKO 100ms	2034	1862	172.2	288	255	2.018
itsnKO 50ms vs. itsnKO 200ms	2034	1446	587.9	288	254	6.885
itsnKO 50ms vs. itsnKO 500ms	2034	1283	751.2	288	239	8.654
itsnKO 50ms vs. itsnKO 1000ms	2034	985.3	1049	288	289	12.7
itsnKO 100ms vs. itsnKO 200ms	1862	1446	415.7	255	254	4.727
itsnKO 100ms vs. itsnKO 500ms	1862	1283	579	255	239	6.483
itsnKO 100ms vs. itsnKO 1000ms	1862	985.3	876.7	255	289	10.29
itsnKO 200ms vs. itsnKO 500ms	1446	1283	163.3	254	239	1.826
itsnKO 200ms vs. itsnKO 1000ms	1446	985.3	460.9	254	289	5.402
itsnKO 500ms vs. itsnKO 1000ms	1283	985.3	297.6	239	289	3.432
Compact letter display
WT 50ms	A
WT 100ms	B
itsnKO 50ms	B C
WT 200ms	C
itsnKO 100ms	B C
WT 1000 ms	D
WT 500 ms	D
itsnKO 200ms	D
itsnKO 500ms	D
itsnKO 1000ms	E
Fig. 6d
Number of families	1
Number of comparisons per family	45
Alpha	0.05
Dunn's multiple comparisons test	Mean rank diff.	Significant?	Summary	Adjusted P Value
50 vs. 100	348.2	Yes	****	<0.0001	A-B
50 vs. 200	747	Yes	****	<0.0001	A-C
50 vs. 500	1053	Yes	****	<0.0001	A-D
50 vs. 1000	1061	Yes	****	<0.0001	A-E
50 vs. 50 ko	404.7	Yes	****	<0.0001	A-F
50 vs. 100 ko	375.8	Yes	****	<0.0001	A-G
50 vs. 200 ko	686.6	Yes	****	<0.0001	A-H
50 vs. 500 ko	980.5	Yes	****	<0.0001	A-I
50 vs. 1000 ko	1279	Yes	****	<0.0001	A-J
100 vs. 200	398.8	Yes	****	<0.0001	B-C
100 vs. 500	704.9	Yes	****	<0.0001	B-D
100 vs. 1000	712.7	Yes	****	<0.0001	B-E
100 vs. 50 ko	56.45	No	ns	>0.9999	B-F
100 vs. 100 ko	27.53	No	ns	>0.9999	B-G
100 vs. 200 ko	338.4	Yes	***	0.0008	B-H
100 vs. 500 ko	632.2	Yes	****	<0.0001	B-I
100 vs. 1000 ko	930.8	Yes	****	<0.0001	B-J
200 vs. 500	306.1	Yes	***	0.0003	C-D
200 vs. 1000	313.9	Yes	***	0.0002	C-E
200 vs. 50 ko	-342.3	Yes	***	0.0003	C-F
200 vs. 100 ko	-371.2	Yes	***	0.0001	C-G
200 vs. 200 ko	-60.38	No	ns	>0.9999	C-H
200 vs. 500 ko	233.5	No	ns	0.1675	C-I
200 vs. 1000 ko	532	Yes	****	<0.0001	C-J
500 vs. 1000	7.772	No	ns	>0.9999	D-E
500 vs. 50 ko	-648.5	Yes	****	<0.0001	D-F
500 vs. 100 ko	-677.4	Yes	****	<0.0001	D-G
500 vs. 200 ko	-366.5	Yes	***	0.0001	D-H
500 vs. 500 ko	-72.67	No	ns	>0.9999	D-I
500 vs. 1000 ko	225.9	No	ns	0.1258	D-J
1000 vs. 50 ko	-656.2	Yes	****	<0.0001	E-F
1000 vs. 100 ko	-685.2	Yes	****	<0.0001	E-G
1000 vs. 200 ko	-374.3	Yes	****	<0.0001	E-H
1000 vs. 500 ko	-80.45	No	ns	>0.9999	E-I
1000 vs. 1000 ko	218.1	No	ns	0.1848	E-J
50 ko vs. 100 ko	-28.93	No	ns	>0.9999	F-G
50 ko vs. 200 ko	281.9	Yes	*	0.0437	F-H
50 ko vs. 500 ko	575.8	Yes	****	<0.0001	F-I
50 ko vs. 1000 ko	874.3	Yes	****	<0.0001	F-J
100 ko vs. 200 ko	310.9	Yes	*	0.0184	G-H
100 ko vs. 500 ko	604.7	Yes	****	<0.0001	G-I
100 ko vs. 1000 ko	903.3	Yes	****	<0.0001	G-J
200 ko vs. 500 ko	293.8	Yes	*	0.0456	H-I
200 ko vs. 1000 ko	592.4	Yes	****	<0.0001	H-J
500 ko vs. 1000 ko	298.6	Yes	*	0.026	I-J
Test details	Mean rank 1	Mean rank 2	Mean rank diff.	n1	n2	Z
50 vs. 100	2398	2050	348.2	439	414	5.124
50 vs. 200	2398	1651	747	439	417	11.01
50 vs. 500	2398	1345	1053	439	427	15.62
50 vs. 1000	2398	1337	1061	439	415	15.62
50 vs. 50 ko	2398	1994	404.7	439	287	5.374
50 vs. 100 ko	2398	2023	375.8	439	255	4.811
50 vs. 200 ko	2398	1712	686.6	439	254	8.78
50 vs. 500 ko	2398	1418	980.5	439	239	12.29
50 vs. 1000 ko	2398	1119	1279	439	289	17.02
100 vs. 200	2050	1651	398.8	414	417	5.794
100 vs. 500	2050	1345	704.9	414	427	10.3
100 vs. 1000	2050	1337	712.7	414	415	10.34
100 vs. 50 ko	2050	1994	56.45	414	287	0.7409
100 vs. 100 ko	2050	2023	27.53	414	255	0.3486
100 vs. 200 ko	2050	1712	338.4	414	254	4.28
100 vs. 500 ko	2050	1418	632.2	414	239	7.845
100 vs. 1000 ko	2050	1119	930.8	414	289	12.24
200 vs. 500	1651	1345	306.1	417	427	4.482
200 vs. 1000	1651	1337	313.9	417	415	4.564
200 vs. 50 ko	1651	1994	-342.3	417	287	4.499
200 vs. 100 ko	1651	2023	-371.2	417	255	4.707
200 vs. 200 ko	1651	1712	-60.38	417	254	0.7646
200 vs. 500 ko	1651	1418	233.5	417	239	2.901
200 vs. 1000 ko	1651	1119	532	417	289	7.007
500 vs. 1000	1345	1337	7.772	427	415	0.1137
500 vs. 50 ko	1345	1994	-648.5	427	287	8.564
500 vs. 100 ko	1345	2023	-677.4	427	255	8.628
500 vs. 200 ko	1345	1712	-366.5	427	254	4.663
500 vs. 500 ko	1345	1418	-72.67	427	239	0.9068
500 vs. 1000 ko	1345	1119	225.9	427	289	2.989
1000 vs. 50 ko	1337	1994	-656.2	415	287	8.616
1000 vs. 100 ko	1337	2023	-685.2	415	255	8.68
1000 vs. 200 ko	1337	1712	-374.3	415	254	4.736
1000 vs. 500 ko	1337	1418	-80.45	415	239	0.9987
1000 vs. 1000 ko	1337	1119	218.1	415	289	2.87
50 ko vs. 100 ko	1994	2023	-28.93	287	255	0.3388
50 ko vs. 200 ko	1994	1712	281.9	287	254	3.299
50 ko vs. 500 ko	1994	1418	575.8	287	239	6.628
50 ko vs. 1000 ko	1994	1119	874.3	287	289	10.58
100 ko vs. 200 ko	2023	1712	310.9	255	254	3.535
100 ko vs. 500 ko	2023	1418	604.7	255	239	6.771
100 ko vs. 1000 ko	2023	1119	903.3	255	289	10.6
200 ko vs. 500 ko	1712	1418	293.8	254	239	3.287
200 ko vs. 1000 ko	1712	1119	592.4	254	289	6.943
500 ko vs. 1000 ko	1418	1119	298.6	239	289	3.442
Compact letter display
50	A
100 ko	B
100	B
50 ko	B
200 ko	C
200	C D
500 ko	D E
500	E F
1000	E F
1000 ko	F

## Sheet: Figure 7
Fig. 7d
Table Analyzed	avg of first 10 stim norm fEPSP amplitudes KO/WT
Column B	Itsn1 WT
vs.	vs.
Column A	Itsn1 KO
Unpaired t test
P value	<0.0001
P value summary	****
Significantly different (P < 0.05)?	Yes
One- or two-tailed P value?	Two-tailed
t, df	t=6.631, df=438
How big is the difference?
Mean of column A	1.166
Mean of column B	1.368
Difference between means (B - A) ± SEM	0.2024 ± 0.03052
95% confidence interval	0.1424 to 0.2624
R squared (eta squared)	0.09123
F test to compare variances
F, DFn, Dfd	1.242, 239, 199
P value	0.1135
P value summary	ns
Significantly different (P < 0.05)?	No
Data analyzed
Sample size, column A	240
Sample size, column B	200
Table Analyzed	avg of last 10 stim norm fEPSP amplitudes KO/WT
Column B	Itsn1 WT
vs.	vs.
Column A	Itsn1 KO
Unpaired t test
P value	0.0023
P value summary	**
Significantly different (P < 0.05)?	Yes
One- or two-tailed P value?	Two-tailed
t, df	t=3.069, df=437
How big is the difference?
Mean of column A	0.7605
Mean of column B	0.8532
Difference between means (B - A) ± SEM	0.09271 ± 0.03021
95% confidence interval	0.03334 to 0.1521
R squared (eta squared)	0.0211
F test to compare variances
F, DFn, Dfd	1.232, 198, 239
P value	0.1228
P value summary	ns
Significantly different (P < 0.05)?	No
Data analyzed
Sample size, column A	240
Sample size, column B	199
Fig. 7f
	Itsn1 WT	Itsn1 KO
Best-fit values
Slope	0.8443	0.7614
Y-intercept	19.48	14.42
X-intercept	-23.07	-18.94
1/slope	1.184	1.313
Std. Error
Slope	0.8054	0.7281
Y-intercept	76.14	68.83
95% Confidence Intervals
Slope	-0.7439 to 2.433	-0.6729 to 2.196
Y-intercept	-130.7 to 169.6	-121.2 to 150.0
X-intercept	-infinity to 53.76	-infinity to 55.23
Goodness of Fit
R squared	0.00552	0.004574
Sy.x	32.72	32.4
Is slope significantly non-zero?
F	1.099	1.094
DFn, DFd	1, 198	1, 238
P value	0.2958	0.2967
Deviation from zero?	Not Significant	Not Significant
Equation	Y = 0.8443*X + 19.48	Y = 0.7614*X + 14.42
Data
Number of X values	2475	2475
Maximum number of Y replicates	20	24
Total number of values	200	240
Number of missing values	2275	2235
Fig. 7g
	Itsn1 WT	Itsn1 KO
Test for normal distribution
D'Agostino & Pearson test
K2	3.185	1.511
P value	0.2034	0.4698
Passed normality test (alpha=0.05)?	Yes	Yes
P value summary	ns	ns
Anderson-Darling test
A2*	0.4696	0.3511
P value	0.221	0.4406
Passed normality test (alpha=0.05)?	Yes	Yes
P value summary	ns	ns
Shapiro-Wilk test
W	0.9232	0.969
P value	0.1144	0.6429
Passed normality test (alpha=0.05)?	Yes	Yes
P value summary	ns	ns
Kolmogorov-Smirnov test
KS distance	0.1115	0.1163
P value	>0.1000	>0.1000
Passed normality test (alpha=0.05)?	Yes	Yes
P value summary	ns	ns
Number of values	20	24
Table Analyzed	RRP estimation norm cum peak amp
Column B	Itsn1 KO
vs.	vs.
Column A	Itsn1 WT
Unpaired t test
P value	0.0351
P value summary	*
Significantly different (P < 0.05)?	Yes
One- or two-tailed P value?	Two-tailed
t, df	t=2.178, df=42
How big is the difference?
Mean of column A	19.48
Mean of column B	14.42
Difference between means (B - A) ± SEM	-5.063 ± 2.325
95% confidence interval	-9.755 to -0.3716
R squared (eta squared)	0.1015
F test to compare variances
F, DFn, Dfd	1.080, 23, 19
P value	0.8736
P value summary	ns
Significantly different (P < 0.05)?	No
Data analyzed
Sample size, column A	20
Sample size, column B	24
*for all experiments and data figures in Fig. 6 and Extended Data Fig. 7, (N) = ~6 animals, (n) = 2-5 hippocampal slices per animal

## Sheet: Extended Data Figure 1
Extended Data Fig. 1a-c
Number of cultures (N)	3 to 4
Number of cells per culture	1 to 3
Extended Data Fig. 1d
condensate (n)	~1000
condensate diameter
Number of cultures (N)	3 to 4
Number of families	1
Number of comparisons per family	6
Alpha	0.05
Dunn's multiple comparisons test	Mean rank diff.	Significant?	Summary	Adjusted P Value
ITSN FL+Syn1+SYPH vs. ITSN FL+Syn1	97.69	No	ns	0.2787	A-B
ITSN FL+Syn1+SYPH vs. ITSN AE+Syn1+SYPH	-559.9	Yes	****	<0.0001	A-C
ITSN FL+Syn1+SYPH vs. ITSN AE+Syn1	-534.4	Yes	****	<0.0001	A-D
ITSN FL+Syn1 vs. ITSN AE+Syn1+SYPH	-657.6	Yes	****	<0.0001	B-C
ITSN FL+Syn1 vs. ITSN AE+Syn1	-632.1	Yes	****	<0.0001	B-D
ITSN AE+Syn1+SYPH vs. ITSN AE+Syn1	25.45	No	ns	>0.9999	C-D
Test details	Mean rank 1	Mean rank 2	Mean rank diff.	n1	n2	Z
ITSN FL+Syn1+SYPH vs. ITSN FL+Syn1	2100	2002	97.69	1977	1077	1.991
ITSN FL+Syn1+SYPH vs. ITSN AE+Syn1+SYPH	2100	2660	-559.9	1977	921	10.83
ITSN FL+Syn1+SYPH vs. ITSN AE+Syn1	2100	2634	-534.4	1977	532	8.447
ITSN FL+Syn1 vs. ITSN AE+Syn1+SYPH	2002	2660	-657.6	1077	921	11.31
ITSN FL+Syn1 vs. ITSN AE+Syn1	2002	2634	-632.1	1077	532	9.209
ITSN AE+Syn1+SYPH vs. ITSN AE+Syn1	2660	2634	25.45	921	532	0.3607
number of condensates
Number of cultures (N)	3 to 4
Number of families	1
Number of comparisons per family	6
Alpha	0.05
Dunn's multiple comparisons test	Mean rank diff.	Significant?	Summary	Adjusted P Value
ITSN FL+Syn1+SYPH vs. ITSN FL+Syn1	7.4	No	ns	>0.9999	A-B
ITSN FL+Syn1+SYPH vs. ITSN AE+Syn1+SYPH	91.62	Yes	****	<0.0001	A-C
ITSN FL+Syn1+SYPH vs. ITSN AE+Syn1	87.8	Yes	****	<0.0001	A-D
ITSN FL+Syn1 vs. ITSN AE+Syn1+SYPH	84.22	Yes	****	<0.0001	B-C
ITSN FL+Syn1 vs. ITSN AE+Syn1	80.4	Yes	****	<0.0001	B-D
ITSN AE+Syn1+SYPH vs. ITSN AE+Syn1	-3.818	No	ns	>0.9999	C-D
Test details	Mean rank 1	Mean rank 2	Mean rank diff.	n1	n2	Z
ITSN FL+Syn1+SYPH vs. ITSN FL+Syn1	156	148.6	7.4	51	35	0.5711
ITSN FL+Syn1+SYPH vs. ITSN AE+Syn1+SYPH	156	64.38	91.62	51	77	8.597
ITSN FL+Syn1+SYPH vs. ITSN AE+Syn1	156	68.2	87.8	51	41	7.091
ITSN FL+Syn1 vs. ITSN AE+Syn1+SYPH	148.6	64.38	84.22	35	77	6.998
ITSN FL+Syn1 vs. ITSN AE+Syn1	148.6	68.2	80.4	35	41	5.918
ITSN AE+Syn1+SYPH vs. ITSN AE+Syn1	64.38	68.2	-3.818	77	41	0.3346
Extended Data Fig. 1e-g
Number of cultures (N)	3 to 4
Number of cells per culture	1 to 3

## Sheet: Extended Data Figure 2
Extended Data Fig. 2d
Number of cultures (N)	3 to 4
condensate (n)	~1000
Number of families	1
Number of comparisons per family	15
Alpha	0.05
Dunn's multiple comparisons test	Mean rank diff.	Significant?	Summary	Adjusted P Value
ITSN AB + Endo vs. ITSN AE + Endo	-1.2	No	ns	>0.9999	A-B
ITSN AB + Endo vs. Syn1 + Endo	20.2	No	ns	0.0581	A-C
ITSN AB + Endo vs. ITSN FL+Syn1+Endo	33.2	Yes	***	0.0003	A-D
ITSN AB + Endo vs. ITSN AB+Syn1+Endo	16.31	No	ns	0.257	A-E
ITSN AB + Endo vs. ITSN AE+SYN1+Endo (12h)	14.9	No	ns	0.3988	A-F
ITSN AE + Endo vs. Syn1 + Endo	21.4	Yes	*	0.0332	B-C
ITSN AE + Endo vs. ITSN FL+Syn1+Endo	34.4	Yes	***	0.0001	B-D
ITSN AE + Endo vs. ITSN AB+Syn1+Endo	17.51	No	ns	0.1574	B-E
ITSN AE + Endo vs. ITSN AE+SYN1+Endo (12h)	16.1	No	ns	0.2485	B-F
Syn1 + Endo vs. ITSN FL+Syn1+Endo	13	No	ns	0.9457	C-D
Syn1 + Endo vs. ITSN AB+Syn1+Endo	-3.889	No	ns	>0.9999	C-E
Syn1 + Endo vs. ITSN AE+SYN1+Endo (12h)	-5.3	No	ns	>0.9999	C-F
ITSN FL+Syn1+Endo vs. ITSN AB+Syn1+Endo	-16.89	No	ns	0.2037	D-E
ITSN FL+Syn1+Endo vs. ITSN AE+SYN1+Endo (12h)	-18.3	No	ns	0.0969	D-F
ITSN AB+Syn1+Endo vs. ITSN AE+SYN1+Endo (12h)	-1.411	No	ns	>0.9999	E-F
Test details	Mean rank 1	Mean rank 2	Mean rank diff.	n1	n2	Z
ITSN AB + Endo vs. ITSN AE + Endo	36.2	37.4	-1.2	5	5	0.1547
ITSN AB + Endo vs. Syn1 + Endo	36.2	16	20.2	5	8	2.888
ITSN AB + Endo vs. ITSN FL+Syn1+Endo	36.2	3	33.2	5	5	4.279
ITSN AB + Endo vs. ITSN AB+Syn1+Endo	36.2	19.89	16.31	5	9	2.384
ITSN AB + Endo vs. ITSN AE+SYN1+Endo (12h)	36.2	21.3	14.9	5	10	2.218
ITSN AE + Endo vs. Syn1 + Endo	37.4	16	21.4	5	8	3.06
ITSN AE + Endo vs. ITSN FL+Syn1+Endo	37.4	3	34.4	5	5	4.434
ITSN AE + Endo vs. ITSN AB+Syn1+Endo	37.4	19.89	17.51	5	9	2.559
ITSN AE + Endo vs. ITSN AE+SYN1+Endo (12h)	37.4	21.3	16.1	5	10	2.396
Syn1 + Endo vs. ITSN FL+Syn1+Endo	16	3	13	8	5	1.859
Syn1 + Endo vs. ITSN AB+Syn1+Endo	16	19.89	-3.889	8	9	0.6524
Syn1 + Endo vs. ITSN AE+SYN1+Endo (12h)	16	21.3	-5.3	8	10	0.9108
ITSN FL+Syn1+Endo vs. ITSN AB+Syn1+Endo	3	19.89	-16.89	5	9	2.468
ITSN FL+Syn1+Endo vs. ITSN AE+SYN1+Endo (12h)	3	21.3	-18.3	5	10	2.724
ITSN AB+Syn1+Endo vs. ITSN AE+SYN1+Endo (12h)	19.89	21.3	-1.411	9	10	0.2504
Extended Data Fig. 2e
Number of cultures (N)	3 to 4
condensate (n)	~1000
Number of families	1
Number of comparisons per family	10
Alpha	0.05
Dunn's multiple comparisons test	Mean rank diff.	Significant?	Summary	Adjusted P Value
ITSN AB + Endo vs. ITSN AE + Endo	-232.7	No	ns	0.0806	A-B
ITSN AB + Endo vs. Syn1 + Endo	194	No	ns	0.2002	A-C
ITSN AB + Endo vs. ITSN FL+Syn1+Endo	937.2	Yes	****	<0.0001	A-D
ITSN AB + Endo vs. ITSN AB+Syn1+Endo	510.8	Yes	****	<0.0001	A-E
ITSN AB + Endo vs. ITSN AE+Syn1+Endo (12h)	418	Yes	****	<0.0001	A-F
ITSN AE + Endo vs. Syn1 + Endo	426.7	Yes	****	<0.0001	B-C
ITSN AE + Endo vs. ITSN FL+Syn1+Endo	1170	Yes	****	<0.0001	B-D
ITSN AE + Endo vs. ITSN AB+Syn1+Endo	743.5	Yes	****	<0.0001	B-E
ITSN AE + Endo vs. ITSN AE+Syn1+Endo (12h)	650.7	Yes	****	<0.0001	B-F
Syn1 + Endo vs. ITSN FL+Syn1+Endo	743.3	Yes	****	<0.0001	C-D
Syn1 + Endo vs. ITSN AB+Syn1+Endo	316.9	Yes	***	0.0008	C-E
Syn1 + Endo vs. ITSN AE+Syn1+Endo (12h)	224	No	ns	0.0688	C-F
ITSN FL+Syn1+Endo vs. ITSN AB+Syn1+Endo	-426.4	Yes	****	<0.0001	D-E
ITSN FL+Syn1+Endo vs. ITSN AE+Syn1+Endo (12h)	-519.3	Yes	****	<0.0001	D-F
ITSN AB+Syn1+Endo vs. ITSN AE+Syn1+Endo (12h)	-92.86	No	ns	>0.9999	E-F
Test details	Mean rank 1	Mean rank 2	Mean rank diff.	n1	n2	Z
ITSN AB + Endo vs. ITSN AE + Endo	23.3	29.36	-6.057	5	7	0.8103
ITSN AB + Endo vs. Syn1 + Endo	23.3	16.25	7.05	5	8	0.9687
ITSN AB + Endo vs. ITSN FL+Syn1+Endo	23.3	18.2	5.1	5	5	0.6316
ITSN AB + Endo vs. ITSN AB+Syn1+Endo	23.3	22.95	0.3455	5	11	0.05017
ITSN AB + Endo vs. ITSN AE+Syn1+Endo（12H)	23.3	24.31	-1.013	5	8	0.1391
ITSN AE + Endo vs. Syn1 + Endo	29.36	16.25	13.11	7	8	1.984
ITSN AE + Endo vs. ITSN FL+Syn1+Endo	29.36	18.2	11.16	7	5	1.493
ITSN AE + Endo vs. ITSN AB+Syn1+Endo	29.36	22.95	6.403	7	11	1.037
ITSN AE + Endo vs. ITSN AE+Syn1+Endo（12H)	29.36	24.31	5.045	7	8	0.7635
Syn1 + Endo vs. ITSN FL+Syn1+Endo	16.25	18.2	-1.95	8	5	0.2679
Syn1 + Endo vs. ITSN AB+Syn1+Endo	16.25	22.95	-6.705	8	11	1.13
Syn1 + Endo vs. ITSN AE+Syn1+Endo（12H)	16.25	24.31	-8.063	8	8	1.263
ITSN FL+Syn1+Endo vs. ITSN AB+Syn1+Endo	18.2	22.95	-4.755	5	11	0.6905
ITSN FL+Syn1+Endo vs. ITSN AE+Syn1+Endo（12H)	18.2	24.31	-6.113	5	8	0.8398
ITSN AB+Syn1+Endo vs. ITSN AE+Syn1+Endo（12H)	22.95	24.31	-1.358	11	8	0.2289
Extended Data Fig. 2f
Number of cultures (N)	3 to 4
Extended Data Fig. 2i nonlin fit (FRAP of condensates)
One-phase association
Best-fit values
Y0	0.05664	0.1032
Plateau	0.8396	0.9392
K	0.2504	0.1077
Tau	3.993	9.283
Half-time	2.768	6.435
Span	0.7829	0.836
95% CI (profile likelihood)
Y0	0.01697 to 0.09560	0.08643 to 0.1197
Plateau	0.8329 to 0.8463	0.9338 to 0.9448
K	0.2292 to 0.2734	0.1036 to 0.1120
Tau	3.657 to 4.364	8.930 to 9.653
Half-time	2.535 to 3.025	6.190 to 6.691
Goodness of Fit
Degrees of Freedom	967	967
R squared	0.7284	0.9376
Sum of Squares	7.575	2.611
Sy.x	0.08851	0.05196
Constraints
K	K > 0	K > 0
Number of points
# of X values	1940	1940
# Y values analyzed	970	970
Extended Data Fig. 2j Tau measurement
Table Analyzed	Itsn1_deltaendo_GFP_FRAP_Tau
Column B	ITSN1ΔendoA1 internal FRAP 1600 nm
vs.	vs.
Column A	ITSN1ΔendoA1 internal FRAP 800 nm
Unpaired t test
P value	0.0069
P value summary	**
Significantly different (P < 0.05)?	Yes
One- or two-tailed P value?	Two-tailed
t, df	t=3.051, df=18
How big is the difference?
Mean of column A	5.381
Mean of column B	9.813
Difference between means (B - A) ± SEM	4.431 ± 1.452
95% confidence interval	1.380 to 7.483
R squared (eta squared)	0.3409
F test to compare variances
F, DFn, Dfd	1.166, 9, 9
P value	0.8227
P value summary	ns
Significantly different (P < 0.05)?	No
Data analyzed
Sample size, column A (condensates)	10
Sample size, column B (condensates)	10
Number of cultures (N)	4
Number of cells	2-3 per culture

## Sheet: Extended Data Figure 5
Extended Data Fig. 5g
	bassoon (itsn1)	bassoon (endoA1)	syb2 (itsn1)	syb2 (endoA1)
Test for normal distribution
D'Agostino & Pearson test
K2	65.2	28.55	163.1	73.07
P value	<0.0001	<0.0001	<0.0001	<0.0001
Passed normality test (alpha=0.05)?	No	No	No	No
P value summary	****	****	****	****
Anderson-Darling test
A2*	3.681	4.52	11.26	7.648
P value	<0.0001	<0.0001	<0.0001	<0.0001
Passed normality test (alpha=0.05)?	No	No	No	No
P value summary	****	****	****	****
Shapiro-Wilk test
W	0.9512	0.9504	0.9169	0.9281
P value	<0.0001	<0.0001	<0.0001	<0.0001
Passed normality test (alpha=0.05)?	No	No	No	No
P value summary	****	****	****	****
Kolmogorov-Smirnov test
KS distance	0.07013	0.09743	0.1082	0.1168
P value	<0.0001	<0.0001	<0.0001	<0.0001
Passed normality test (alpha=0.05)?	No	No	No	No
P value summary	****	****	****	****
Number of values (n) (puncta)	411	323	606	361
Number of cultures (N)	2	2	2	2
Number of presynapses measured	~100
Extended Data Fig. 5g puncta distance measurements
fractional data (fraction of total puncta per distance bin) is plotted in Extended Data Fig. 6e,f
Number of presynapses measured	~100
Number of values (n) (puncta)	>300
Number of cultures (N)	2
Number of families	1
Number of comparisons per family	6
Alpha	0.05
Dunn's multiple comparisons test	Mean rank diff.	Significant?	Summary	Adjusted P Value
bassoon (itsn1) vs. bassoon (endoA1)	88.24	No	ns	0.0941	A-B
bassoon (itsn1) vs. syb2 (itsn1)	388.9	Yes	****	<0.0001	A-C
bassoon (itsn1) vs. syb2 (endoA1)	444	Yes	****	<0.0001	A-D
bassoon (endoA1) vs. syb2 (itsn1)	300.7	Yes	****	<0.0001	B-C
bassoon (endoA1) vs. syb2 (endoA1)	355.8	Yes	****	<0.0001	B-D
syb2 (itsn1) vs. syb2 (endoA1)	55.1	No	ns	0.5492	C-D
Test details	Mean rank 1	Mean rank 2	Mean rank diff.	n1	n2	Z
bassoon (itsn1) vs. bassoon (endoA1)	1101	1012	88.24	411	323	2.416
bassoon (itsn1) vs. syb2 (itsn1)	1101	711.6	388.9	411	606	12.39
bassoon (itsn1) vs. syb2 (endoA1)	1101	656.5	444	411	361	12.53
bassoon (endoA1) vs. syb2 (itsn1)	1012	711.6	300.7	323	606	8.886
bassoon (endoA1) vs. syb2 (endoA1)	1012	656.5	355.8	323	361	9.457
syb2 (itsn1) vs. syb2 (endoA1)	711.6	656.5	55.1	606	361	1.687

[truncated: 4 more sheets: Extended Data Figure 6, Extended Data Figure 7, Extended Data Figure 8, Extended Data Figure 10]
