# Supplementary material for: Intersectin and endophilin condensates prime synaptic vesicles for release site replenishment
Source: Nat Neurosci. 2025 Jul 8;28(8):1649–62. doi: 10.1038/s41593-025-02002-4 (PMC12321584; doi:10.1038/s41593-025-02002-4)
Supplement: Supplementary file 3 — Statistical source data. [file 41593_2025_2002_MOESM3_ESM.xlsx]

## Sheet: Sheet1
Fig. 1f
GFP-Itsn1 FRAP
	800 nm																				1600 nm
time (s)	intensity after FRAP ->
0	0	0	0	0	0	0	0	0	0	0	0	0	0	0	0	0	0	0			0	0	0	0	0	0	0	0	0	0	0	0	0	0	0	0	0	0
0.6025	0.178437	0.137338	-0.21171	0.178387	0.142509	0.176091	0.165952	0.144689	0.142736	0.126305	0.133091	0.125553	0.144702	0.151798	0.139719	0.166241	0.208821	0.17195			0.10806	-0.284389	0.0803895	0.103647	0.0777655	0.106566	0.124492	0.110724	-0.00155475	0.0847118	0.115644	0.10911	0.144107	0.110167	0.11488	0.101019	0.12493	0.120468
1.205	0.294355	0.179192	-0.11162	0.311426	0.230229	0.303436	0.256858	0.271302	0.236888	0.188269	0.218275	0.228578	0.27565	0.245813	0.236098	0.214479	0.338447	0.28794			0.167542	-0.151238	0.13179	0.182209	-0.00304714	0.203012	0.205322	0.191931	0.0704921	0.146739	0.176568	0.185923	0.234389	0.183205	0.197545	0.18872	0.24229	0.206091
1.8075	0.386938	0.277129	-0.00461	0.376682	0.318394	0.388785	0.357691	0.339158	0.342899	0.268975	0.32088	0.312655	0.321179	0.301965	0.346639	0.329462	0.376986	0.403148			0.227989	-0.0755219	0.177364	0.264435	0.0894057	0.272566	0.273999	0.267964	0.139968	0.1956	0.267367	0.248914	0.329219	0.245794	0.266333	0.242141	0.286116	0.270332
2.41	0.361522	0.332038	0.069476	0.483931	0.373246	0.484311	0.432909	0.422107	0.396143	0.313991	0.37499	0.326308	0.405064	0.412545	0.364445	0.393285	0.494495	0.483555			0.288678	-0.0185177	0.22163	0.319047	0.0590251	0.342861	0.334041	0.318133	0.203039	0.247922	0.313226	0.320729	0.370634	0.306682	0.327089	0.30392	0.355094	0.324425
3.0125	0.446628	0.344786	0.155044	0.544921	0.408578	0.562394	0.497253	0.472852	0.433896	0.372015	0.469485	0.375853	0.441993	0.445178	0.425464	0.464465	0.540591	0.531251			0.331084	0.0396079	0.266621	0.372303	0.162729	0.395255	0.378904	0.361402	0.250859	0.292006	0.381507	0.373914	0.453117	0.372269	0.374648	0.341327	0.385788	0.374576
3.615	0.441942	0.359612	0.175859	0.606129	0.425676	0.61017	0.526309	0.489653	0.471443	0.398248	0.49446	0.450809	0.47989	0.53594	0.486969	0.530026	0.559581	0.582451			0.367887	0.0803567	0.307278	0.390604	0.228988	0.440417	0.420399	0.408708	0.289	0.322026	0.432101	0.412871	0.508609	0.44465	0.421219	0.395347	0.430736	0.412958
4.2175	0.44368	0.43737	0.265175	0.623906	0.459064	0.665834	0.573057	0.573053	0.522713	0.432162	0.535443	0.460722	0.526291	0.603011	0.519896	0.539153	0.579307	0.589919			0.409978	0.158839	0.34661	0.456081	0.313752	0.478969	0.469588	0.448432	0.333844	0.355393	0.460144	0.452667	0.55505	0.509402	0.468917	0.432388	0.427441	0.435947
4.82	0.485209	0.460072	0.300076	0.634722	0.471774	0.747689	0.608047	0.624019	0.521931	0.459915	0.576358	0.465779	0.579819	0.634499	0.5287	0.568655	0.597434	0.629158			0.458577	0.211346	0.36075	0.482915	0.383976	0.505693	0.503633	0.476314	0.364277	0.375708	0.498074	0.491925	0.584162	0.537541	0.507463	0.455327	0.462316	0.487391
5.4225	0.528596	0.502763	0.323416	0.669357	0.497543	0.744563	0.639756	0.649962	0.582733	0.473447	0.60906	0.575216	0.621063	0.649857	0.584309	0.6217	0.617949	0.667658			0.474759	0.206484	0.391175	0.526693	0.419235	0.543121	0.528622	0.515639	0.386483	0.409301	0.528341	0.517873	0.605221	0.555834	0.517266	0.465562	0.485199	0.508484
6.025	0.704622	0.538443	0.379215	0.702943	0.510298	0.759498	0.650728	0.666976	0.587112	0.496134	0.666435	0.611483	0.637305	0.722649	0.605757	0.625116	0.63181	0.67915			0.503222	0.234692	0.407692	0.534299	0.45175	0.55884	0.550981	0.556594	0.417744	0.441571	0.56323	0.544099	0.648373	0.614699	0.544803	0.502361	0.512599	0.552073
6.6275	0.656353	0.551692	0.43499	0.744828	0.522824	0.807601	0.678226	0.689337	0.651529	0.530576	0.655274	0.61553	0.679099	0.767721	0.634731	0.640499	0.68346	0.693788			0.5272	0.286186	0.432055	0.593977	0.449872	0.586137	0.574871	0.572442	0.448111	0.463222	0.580133	0.581844	0.67688	0.617366	0.552781	0.521643	0.507422	0.57082
7.23	0.655181	0.532703	0.46423	0.727915	0.540766	0.782503	0.703748	0.700366	0.650802	0.547133	0.691429	0.624306	0.684848	0.792678	0.648589	0.670208	0.674766	0.745678			0.556569	0.314064	0.44866	0.612106	0.506256	0.601418	0.599933	0.591764	0.461915	0.493289	0.612141	0.595887	0.691353	0.646898	0.55874	0.54953	0.558571	0.593811
7.8325	0.611963	0.554484	0.46776	0.742835	0.575657	0.784674	0.704871	0.748835	0.691952	0.557325	0.716887	0.695695	0.702224	0.815665	0.674433	0.683131	0.778313	0.755268			0.568933	0.343438	0.478465	0.616934	0.510173	0.612686	0.623978	0.633603	0.498095	0.518737	0.636302	0.619938	0.738954	0.663918	0.567141	0.561624	0.592385	0.631166
8.435	0.61095	0.560836	0.514409	0.729042	0.591021	0.815802	0.729292	0.753517	0.701932	0.574965	0.724192	0.674012	0.696182	0.736696	0.700556	0.673126	0.805149	0.759658			0.604451	0.403508	0.49616	0.624004	0.523983	0.628721	0.642411	0.641075	0.510749	0.533331	0.659318	0.624774	0.762266	0.668831	0.581776	0.574392	0.608729	0.63992
9.0375	0.716979	0.570413	0.519822	0.742756	0.62348	0.81918	0.731624	0.755316	0.742652	0.595459	0.738226	0.72122	0.723779	0.796148	0.659502	0.699601	0.757666	0.80382			0.618017	0.413662	0.512275	0.633293	0.541284	0.651475	0.659098	0.66608	0.530396	0.549642	0.675936	0.661187	0.764077	0.689718	0.609385	0.589327	0.660372	0.667484
9.64	0.616854	0.626683	0.544065	0.706758	0.625357	0.827708	0.767307	0.766517	0.723628	0.598122	0.740717	0.756633	0.733324	0.767935	0.65735	0.712634	0.834272	0.782589			0.63448	0.486921	0.529305	0.663755	0.56984	0.67649	0.680386	0.688343	0.543412	0.574414	0.6875	0.672006	0.789261	0.716663	0.633383	0.61619	0.691228	0.670774
10.2425	0.633471	0.626138	0.578089	0.733625	0.662142	0.853378	0.758939	0.746387	0.738141	0.615282	0.770611	0.688651	0.776122	0.741575	0.741529	0.754218	0.82163	0.802668			0.641817	0.480458	0.539167	0.681124	0.612073	0.667704	0.70744	0.708342	0.560084	0.582345	0.709486	0.687466	0.79108	0.720761	0.654581	0.632841	0.763062	0.672656
10.845	0.591805	0.665918	0.572478	0.699493	0.693602	0.840885	0.765009	0.737794	0.759992	0.609818	0.784677	0.715337	0.767802	0.778675	0.68234	0.749527	0.841863	0.851651			0.684201	0.549997	0.560993	0.715354	0.618912	0.690513	0.709676	0.72569	0.579998	0.600137	0.724164	0.68359	0.79675	0.715105	0.67761	0.631482	0.747174	0.697932
11.4475	0.422363	0.683398	0.600728	0.705949	0.710507	0.856	0.782757	0.786594	0.772783	0.640734	0.83531	0.75875	0.805972	0.752813	0.724066	0.751912	0.824247	0.84998			0.685166	0.56029	0.569928	0.735902	0.64482	0.69125	0.724441	0.744889	0.587808	0.616623	0.742644	0.677949	0.837379	0.744072	0.683517	0.660437	0.763109	0.718993
12.05	0.57293	0.721245	0.614128	0.738211	0.736429	0.892748	0.790629	0.748676	0.743548	0.661901	0.847595	0.761667	0.794875	0.775836	0.729923	0.801011	0.884644	0.87194			0.704273	0.564576	0.58431	0.749995	0.687108	0.717335	0.751902	0.778211	0.613088	0.630192	0.752718	0.693835	0.833102	0.754932	0.696242	0.67105	0.761375	0.723335
12.6525	0.621013	0.743257	0.600053	0.745576	0.744814	0.864563	0.797926	0.803516	0.78047	0.678456	0.85798	0.793906	0.824141	0.834111	0.691862	0.773947	0.86483	0.863714			0.697373	0.580113	0.598829	0.768548	0.686428	0.725515	0.758061	0.782801	0.623751	0.642888	0.755868	0.715112	0.869254	0.730787	0.712155	0.669122	0.791592	0.733618
13.255	0.647236	0.757285	0.587055	0.733753	0.754343	0.888244	0.803593	0.791266	0.798733	0.684954	0.869013	0.839037	0.837038	0.832517	0.710105	0.77517	0.889313	0.858213			0.695774	0.61495	0.609796	0.785457	0.680819	0.722669	0.77755	0.805546	0.629779	0.660602	0.787492	0.729875	0.886188	0.733507	0.712746	0.67681	0.80418	0.748718
13.8575	0.580389	0.739921	0.597317	0.758654	0.757159	0.867022	0.834512	0.821346	0.793605	0.683772	0.866333	0.822081	0.818095	0.767239	0.702982	0.804119	0.873748	0.871646			0.690838	0.647071	0.619023	0.798741	0.71274	0.749641	0.786785	0.815534	0.637424	0.676592	0.789092	0.73792	0.889414	0.741957	0.725703	0.695449	0.814832	0.74656
14.46	0.667311	0.761335	0.635118	0.833592	0.776137	0.847774	0.862302	0.84017	0.814077	0.701764	0.883858	0.851974	0.872234	0.844528	0.753867	0.803409	0.862048	0.868082			0.721637	0.645551	0.628281	0.806454	0.73257	0.73895	0.79405	0.829993	0.645045	0.686926	0.809202	0.745188	0.896558	0.757726	0.733208	0.709983	0.834223	0.738298
15.0625	0.665284	0.787751	0.644539	0.778525	0.779952	0.828616	0.84997	0.870243	0.829075	0.723923	0.894478	0.852353	0.865619	0.769142	0.735716	0.822184	0.867651	0.866944			0.717103	0.643453	0.645376	0.784134	0.719314	0.756536	0.803098	0.852257	0.66663	0.697404	0.816789	0.7517	0.913863	0.764234	0.753196	0.719205	0.838567	0.767036
15.665	0.746305	0.745873	0.643051	0.814671	0.819611	0.834051	0.845841	0.802987	0.805418	0.722283	0.850579	0.847853	0.844205	0.806042	0.729247	0.791337	0.855805	0.861843			0.726096	0.664801	0.649672	0.811861	0.720554	0.741548	0.81024	0.858041	0.680229	0.711727	0.817315	0.763407	0.901526	0.77064	0.736959	0.721951	0.882778	0.766464
16.2675	0.709438	0.710953	0.671194	0.842434	0.823356	0.82052	0.851933	0.830733	0.811927	0.73737	0.902527	0.793802	0.871079	0.794715	0.739219	0.783186	0.862572	0.862326			0.733722	0.654903	0.671914	0.803643	0.706489	0.73677	0.809989	0.869606	0.681998	0.725188	0.826637	0.796296	0.913914	0.768434	0.749243	0.729311	0.896547	0.791523
16.87	0.72465	0.733146	0.655063	0.871209	0.820507	0.822556	0.86262	0.86537	0.820998	0.747543	0.899408	0.810803	0.901713	0.822906	0.746861	0.803437	0.892731	0.86061			0.746016	0.685101	0.679812	0.854145	0.725736	0.76676	0.847057	0.86101	0.694724	0.730946	0.837951	0.79061	0.910155	0.796515	0.770621	0.738226	0.872764	0.787553
17.4725	0.763604	0.74287	0.685727	0.864997	0.847478	0.842667	0.861586	0.902663	0.837322	0.755431	0.902293	0.795441	0.897636	0.828952	0.75796	0.854443	0.895568	0.889748			0.754452	0.710332	0.676085	0.84595	0.742443	0.787273	0.84856	0.876593	0.706057	0.74789	0.838098	0.824943	0.899132	0.790399	0.759196	0.744387	0.878796	0.787135
18.075	0.857781	0.737241	0.653649	0.845182	0.859747	0.87191	0.853531	0.892439	0.832966	0.763253	0.877766	0.773979	0.911823	0.842589	0.812679	0.820302	0.900824	0.854619			0.760286	0.69755	0.68746	0.845	0.728521	0.782328	0.853325	0.887448	0.704444	0.754273	0.849052	0.829762	0.915881	0.786576	0.762158	0.747931	0.868634	0.790022
18.6775	0.813377	0.753807	0.688284	0.873608	0.87004	0.910773	0.855558	0.868468	0.836516	0.750244	0.903934	0.808613	0.919609	0.862771	0.794209	0.825668	0.939878	0.847605			0.747742	0.712198	0.709433	0.894831	0.763976	0.790188	0.863153	0.891469	0.709359	0.766207	0.850015	0.840391	0.919115	0.817494	0.748575	0.760851	0.867876	0.809483
19.28	0.746064	0.742961	0.673896	0.862572	0.852902	0.934932	0.882677	0.849654	0.850053	0.765319	0.914503	0.793217	0.957692	0.835346	0.828306	0.873434	0.915318	0.804901			0.75852	0.742562	0.713672	0.894176	0.776084	0.795554	0.874172	0.899911	0.717388	0.769055	0.853929	0.842689	0.945111	0.810001	0.757177	0.770549	0.879195	0.834632
19.8825	0.968115	0.781775	0.710827	0.8685	0.864825	0.909998	0.884086	0.869355	0.871244	0.759354	0.909265	0.805291	0.946113	0.87699	0.822513	0.828589	0.906634	0.857628			0.748759	0.739768	0.718408	0.880337	0.77795	0.815601	0.888373	0.899836	0.72663	0.776659	0.857248	0.862064	0.929073	0.806038	0.759602	0.770271	0.885467	0.819283
20.485	0.848902	0.760568	0.689414	0.90954	0.852406	0.923999	0.906984	0.893698	0.875742	0.782805	0.9091	0.86463	0.91925	0.875122	0.826516	0.820076	0.920914	0.88927			0.739967	0.750949	0.727788	0.822116	0.801456	0.812666	0.885491	0.91256	0.720557	0.791392	0.859957	0.878331	0.905792	0.811835	0.78192	0.790304	0.853276	0.810801
21.0875	0.820506	0.798013	0.684057	0.890511	0.857046	0.920778	0.890879	0.890996	0.880546	0.768291	0.916498	0.849873	0.918661	0.85011	0.774665	0.849197	0.942591	0.855927			0.763999	0.795799	0.748765	0.831486	0.825441	0.818176	0.887306	0.921424	0.733524	0.809833	0.852269	0.870614	0.931683	0.821415	0.786986	0.794405	0.850481	0.834774
21.69	0.874208	0.780979	0.694838	0.91833	0.841758	0.920302	0.93848	0.869025	0.882572	0.764496	0.900836	0.824003	0.937647	0.885685	0.791943	0.845266	0.931203	0.843128			0.775007	0.809632	0.740538	0.874627	0.816893	0.845746	0.891839	0.913087	0.748657	0.804485	0.863675	0.88353	0.938128	0.830627	0.781414	0.796663	0.861771	0.831485
22.2925	0.837563	0.804379	0.726164	0.883527	0.859307	0.950885	0.900845	0.886805	0.887808	0.776481	0.887381	0.826973	0.944672	0.890423	0.839618	0.824555	0.972206	0.829235			0.79096	0.853632	0.758044	0.884825	0.867497	0.867442	0.893744	0.899233	0.747165	0.817825	0.867103	0.90522	0.93149	0.836026	0.802294	0.802536	0.851233	0.834166
22.895	0.849517	0.78016	0.726836	0.868508	0.881597	0.915763	0.926427	0.908987	0.899702	0.781232	0.896996	0.836516	0.946639	0.836783	0.849278	0.853423	0.966972	0.881142			0.794704	0.86083	0.765582	0.89191	0.882417	0.863957	0.893617	0.907074	0.749981	0.816922	0.868793	0.884912	0.939621	0.821635	0.808069	0.810014	0.859599	0.853149
23.4975	0.749106	0.780634	0.716583	0.861498	0.883815	0.930801	0.959506	0.893935	0.907616	0.785057	0.891681	0.866265	0.947306	0.837181	0.801423	0.930119	0.950606	0.876621			0.818499	0.899457	0.771171	0.843928	0.858943	0.896864	0.897418	0.896901	0.770654	0.829444	0.86999	0.870712	0.948439	0.824634	0.812883	0.826725	0.869377	0.850043
24.1	0.886163	0.765007	0.729108	0.92731	0.88113	0.890683	0.918381	0.886965	0.920477	0.813448	0.91188	0.820154	0.946642	0.844076	0.916494	0.870687	0.954994	0.894585			0.833668	0.882229	0.767882	0.886532	0.84498	0.891063	0.904885	0.89428	0.778881	0.838404	0.871962	0.882831	0.948989	0.822021	0.830204	0.822086	0.891289	0.859869
24.7025	0.859234	0.764466	0.729299	0.938896	0.890487	0.866812	0.945624	0.874321	0.930916	0.815965	0.917938	0.896478	0.922827	0.790429	0.911097	0.864611	0.906679	0.90765			0.851944	0.853299	0.778279	0.853847	0.869069	0.876961	0.906844	0.91346	0.797863	0.842184	0.869889	0.872541	0.943242	0.855812	0.821825	0.835353	0.878608	0.858633
25.305	0.818509	0.745227	0.763411	0.915825	0.896736	0.883897	0.945331	0.859983	0.921191	0.82547	0.906844	0.880059	0.948716	0.874806	0.913484	0.882054	0.961148	0.882936			0.834806	0.88063	0.786192	0.934645	0.915236	0.890984	0.921852	0.921479	0.803264	0.848149	0.89214	0.88045	0.936558	0.852011	0.829717	0.831128	0.883496	0.845049
25.9075	0.657706	0.751484	0.747076	0.880704	0.874113	0.875827	0.972851	0.893525	0.903505	0.82581	0.912368	0.854165	0.933121	0.830687	0.900246	0.850029	0.878891	0.927327			0.8413	0.804662	0.805155	0.91093	0.903573	0.892287	0.91975	0.919054	0.813447	0.840619	0.891349	0.894052	0.946227	0.858034	0.8342	0.832006	0.886717	0.862469
26.51	0.686388	0.748564	0.787053	0.892758	0.877702	0.918487	0.971109	0.893481	0.91716	0.828263	0.946078	0.89059	0.939938	0.89428	0.854092	0.855441	0.98004	0.920539			0.840119	0.820097	0.812405	0.891434	0.908168	0.919046	0.919964	0.919781	0.817703	0.862407	0.892255	0.882691	0.932873	0.856364	0.847376	0.842776	0.886308	0.870594
27.1125	0.765297	0.808465	0.772652	0.913609	0.897157	0.882042	0.971327	0.859526	0.912942	0.81466	0.906521	0.859252	0.910644	0.866846	0.891339	0.906567	0.956354	0.949378			0.869166	0.847536	0.819946	0.916734	0.898476	0.900329	0.938313	0.923758	0.826434	0.862086	0.863715	0.884137	0.933947	0.855934	0.833136	0.837787	0.892456	0.846714
27.715	0.834193	0.770941	0.801798	0.897198	0.880235	0.907929	0.976144	0.886899	0.939171	0.821941	0.967007	0.858031	0.951298	0.829288	0.843899	0.887626	0.965651	0.9228			0.86252	0.797371	0.843033	0.915512	0.877709	0.914346	0.937641	0.9285	0.835649	0.865042	0.882896	0.889284	0.953083	0.871465	0.843825	0.866971	0.950117	0.86425
28.3175	0.66701	0.762246	0.778005	0.898786	0.895819	0.919507	0.962665	0.893854	0.918829	0.839569	0.945781	0.889253	0.967941	0.876777	0.846358	0.877574	0.98426	0.962747			0.866703	0.80386	0.843197	0.931572	0.84659	0.9298	0.9517	0.936207	0.828618	0.864304	0.887214	0.896659	0.950134	0.841609	0.850842	0.850622	0.925723	0.855159
28.92	0.752332	0.796567	0.801423	0.937146	0.905347	0.925599	0.974136	0.901883	0.942592	0.841975	0.967088	0.860378	0.978754	0.874592	0.900966	0.925689	0.992533	0.922506			0.856193	0.835991	0.84769	0.926414	0.844425	0.924094	0.961528	0.946637	0.856999	0.868879	0.878924	0.897879	0.934912	0.847149	0.828064	0.844604	0.909697	0.858504
29.5225	0.807123	0.822795	0.789251	0.909211	0.904726	0.923917	0.980233	0.862794	0.918205	0.83474	0.95332	0.842167	0.947802	0.848765	0.935437	0.891564	0.956175	0.897953			0.843204	0.819377	0.856535	0.924611	0.899253	0.945731	0.976388	0.940459	0.848418	0.871916	0.885556	0.897346	0.953043	0.807674	0.842336	0.841482	0.909687	0.84779
30.125	0.793006	0.802021	0.828044	0.894219	0.923576	0.918664	0.96526	0.836627	0.912844	0.843876	0.973841	0.849638	0.976087	0.854537	0.971982	0.898773	0.973774	0.92423			0.845466	0.784599	0.864295	0.931129	0.900359	0.923699	0.959759	0.958543	0.84963	0.872302	0.891571	0.913857	0.954998	0.836855	0.845612	0.854801	0.913871	0.843414
30.7275	0.716558	0.848307	0.824818	0.918767	0.892266	0.960041	0.944487	0.879905	0.928986	0.825621	0.946937	0.908499	0.967087	0.877282	0.88832	0.883438	1	0.93308			0.848427	0.822002	0.871387	0.917994	0.912863	0.934538	0.965808	0.950891	0.866746	0.896759	0.894993	0.905414	0.950835	0.849944	0.847447	0.842231	0.904639	0.858568
31.33	0.763005	0.843414	0.811684	0.914592	0.902223	0.923168	0.961861	0.866662	0.949173	0.836803	0.962381	0.8596	0.956242	0.842981	0.923886	0.940068	0.899707	0.918547			0.849215	0.881481	0.869423	0.917276	0.919697	0.949671	0.969055	0.975259	0.878006	0.890919	0.906083	0.92048	0.929138	0.845356	0.853401	0.843871	0.919111	0.856336
31.9325	0.809691	0.82861	0.821028	0.92604	0.935496	0.938461	0.952507	0.886347	0.939052	0.832868	0.962335	0.95141	0.959626	0.855153	0.894371	0.905963	0.927235	0.913468			0.856329	0.865063	0.874701	0.956102	0.93648	0.945402	0.966225	0.978533	0.880225	0.895626	0.904721	0.912792	0.939212	0.859237	0.86162	0.836691	0.922796	0.867814
32.535	0.871278	0.873469	0.804706	0.919615	0.942203	0.915748	0.942529	0.860135	0.92434	0.834143	0.952957	0.902121	0.948504	0.860106	0.944541	0.884319	0.949606	0.949213			0.873227	0.895035	0.882291	0.947295	0.956662	0.958696	0.96779	0.995715	0.874647	0.901535	0.897314	0.920735	0.943319	0.875976	0.857336	0.84537	0.944952	0.855453
33.1375	0.882442	0.878904	0.843367	0.903797	0.90765	0.904075	0.955151	0.846436	0.913054	0.852653	0.968492	0.93316	0.953363	0.892149	0.921417	0.912893	0.988115	0.946082			0.870898	0.905889	0.876719	0.943191	0.969986	0.968297	0.973233	0.991149	0.880079	0.913023	0.910253	0.912086	0.948186	0.891174	0.864247	0.841106	0.933457	0.857146
33.74	0.698469	0.868839	0.867047	0.944407	0.925488	0.913206	0.936976	0.890952	0.930485	0.838353	0.973387	0.957104	0.925526	0.845173	0.938261	0.928832	0.943806	0.952594			0.869851	0.926364	0.891133	0.908631	0.970471	0.969494	0.961036	0.976006	0.877843	0.909765	0.913032	0.898512	0.934559	0.893396	0.880136	0.836731	0.938069	0.867844
34.3425	0.7972	0.8514	0.854974	0.959981	0.918488	0.91028	0.971333	0.897533	0.93006	0.839365	0.959022	0.979559	0.966334	0.810373	0.928197	0.977823	0.955228	1			0.858574	0.909767	0.893604	0.961834	0.953998	0.972084	0.962093	0.976805	0.879124	0.926382	0.912058	0.909859	0.941968	0.914643	0.879529	0.86298	0.961204	0.871551
34.945	0.882033	0.858821	0.857368	0.952424	0.928087	0.880919	0.953714	0.855187	0.950305	0.857464	0.931243	0.906818	0.959853	0.879513	0.920234	0.924789	0.958474	0.965262			0.850687	0.902487	0.902016	0.947011	0.904466	0.975168	0.969143	0.990857	0.878444	0.92883	0.913756	0.901662	0.950534	0.914309	0.884071	0.866487	0.980411	0.869797
35.5475	0.892982	0.816769	0.831543	0.953604	0.919237	0.915194	0.934356	0.888083	0.925384	0.861021	0.959715	0.866395	0.971869	0.915525	0.881565	0.89717	0.894252	0.96193			0.876802	0.927342	0.906882	0.973582	0.902505	0.970192	0.965461	0.987212	0.890831	0.932478	0.932571	0.914773	0.944181	0.95445	0.879088	0.86385	0.952857	0.893724
36.15	0.958104	0.768441	0.854607	0.942277	0.974517	0.849906	0.941989	0.893545	0.946917	0.860896	0.982938	0.955633	0.987265	0.898742	0.948961	0.903463	0.928856	0.940572			0.8697	0.867015	0.898318	0.949519	0.921799	0.981073	0.9446	0.991962	0.895493	0.935253	0.927149	0.927885	0.973343	0.947336	0.882159	0.87486	0.95007	0.879947
36.7525	1	0.784938	0.823896	0.924848	0.969348	0.887356	0.93182	0.949654	0.967903	0.866146	0.962181	0.895538	0.97193	0.873751	0.955857	0.925777	0.895374	0.937081			0.907759	0.881777	0.909253	0.96802	0.908482	0.990482	0.962174	0.979388	0.908195	0.933256	0.946061	0.916685	0.954694	0.96822	0.894784	0.870082	0.916392	0.901205
37.355	0.868694	0.799391	0.833314	0.927759	0.989794	0.868064	0.947861	0.938358	0.938721	0.888301	0.981529	0.91288	0.938339	0.91253	0.885321	0.909335	0.955236	0.909187			0.877525	0.842541	0.915233	0.952034	0.975707	0.989938	0.959172	0.982235	0.90186	0.930986	0.934152	0.92664	0.973906	0.939837	0.898689	0.891115	0.927373	0.92706
37.9575	0.789557	0.798192	0.840981	0.962358	1	0.864735	0.956139	0.969914	0.955948	0.879195	0.98665	0.889497	0.977385	0.887422	0.903061	0.945545	0.92034	0.959365			0.908736	0.929106	0.929474	0.995414	0.925569	0.981059	0.968467	0.98651	0.896615	0.94405	0.951587	0.927876	0.977578	0.931642	0.885835	0.86697	0.924743	0.918618
38.56	0.790679	0.805792	0.840005	0.960446	0.937842	0.888101	0.96237	0.94514	0.955632	0.883068	0.950977	0.922709	1	0.892139	0.901439	0.922615	0.901595	0.947129			0.923458	0.888034	0.937858	0.955813	0.95102	0.980761	0.968158	0.975448	0.905468	0.958042	0.96475	0.919404	0.965379	0.966528	0.885128	0.882347	0.944356	0.932694
39.1625	0.844031	0.822152	0.869796	0.985202	0.959088	0.878239	0.968994	0.93989	0.934261	0.899968	0.930458	0.965037	0.972656	0.892856	0.865251	0.928322	0.927583	0.935613			0.91228	0.91312	0.921693	0.961771	0.961248	0.982121	0.984731	0.979914	0.90554	0.945646	0.953914	0.930344	0.955517	0.96216	0.894875	0.891233	0.949583	0.903326
39.765	0.792716	0.86576	0.844593	0.943974	0.935998	0.903483	0.949498	0.921258	0.926811	0.891495	0.971593	0.913946	0.96414	0.87973	0.861812	0.898789	0.921797	0.938348			0.942394	0.907016	0.935838	0.945264	1	1	0.967005	0.955183	0.91637	0.959077	0.953442	0.925397	0.965334	0.946094	0.887669	0.896597	0.92613	0.915006
40.3675	0.840284	0.857088	0.894183	1	0.937806	0.88442	0.996039	0.946093	0.95041	0.907516	0.97965	0.89993	0.955979	0.937687	0.857853	0.890578	0.898643	0.924024			0.918301	0.932526	0.951346	0.951738	0.950038	0.990855	0.976323	0.952009	0.912444	0.967628	0.959912	0.941916	0.973856	0.930066	0.887601	0.915498	0.922293	0.906003
40.97	0.856919	0.858096	0.857144	0.992712	0.938713	0.894346	0.993627	0.960359	0.939526	0.919256	0.962808	0.837854	0.995518	0.915951	0.875758	0.917397	0.89932	0.925183			0.94058	0.948285	0.944885	0.963014	0.91936	0.988681	0.967316	0.942957	0.926119	0.960424	0.959831	0.925812	0.948857	0.944086	0.877008	0.896385	0.921611	0.932359
41.5725	0.628977	0.859295	0.880974	0.983204	0.965337	0.898845	0.983192	0.964852	0.924362	0.928713	0.96919	0.935609	0.979698	0.877458	0.871621	0.940211	0.926223	0.922463			0.951317	0.932702	0.950141	0.947774	0.93858	0.986942	0.97249	0.960816	0.926372	0.964351	0.954422	0.92186	0.956824	0.944127	0.904038	0.899184	0.933299	0.938569
42.175	0.860387	0.860872	0.867898	0.93757	0.953342	0.900428	0.99286	0.947155	0.916258	0.914758	0.946191	0.929371	0.985017	0.884331	0.851764	0.971629	0.900234	0.922263			0.916286	0.935165	0.957232	0.94708	0.919631	0.984043	0.964023	0.964149	0.932283	0.956909	0.964421	0.90014	0.966029	0.961416	0.931326	0.920969	0.930184	0.945187
42.7775	0.891382	0.877062	0.865423	0.985488	0.933825	0.88555	0.944298	0.913307	0.913414	0.941345	0.9446	0.88558	0.958171	0.853301	0.839495	0.952301	0.893215	0.936336			0.918833	0.934692	0.950088	0.983054	0.904472	0.972795	0.988294	0.969661	0.936574	0.963657	0.95683	0.915301	0.955475	0.940872	0.929985	0.934298	0.942702	0.944318
43.38	0.854855	0.875495	0.903206	0.93664	0.97408	0.870744	0.953684	0.932617	0.924005	0.93134	0.948329	0.90101	0.965391	0.951261	0.858228	0.939572	0.880894	0.981538			0.900629	0.930278	0.960381	0.940334	0.862274	0.972498	0.985077	0.955884	0.937892	0.966716	0.963209	0.925165	0.964806	0.947435	0.921963	0.93092	0.97465	0.935888
43.9825	0.87273	0.870789	0.845503	0.940271	0.925096	0.902993	0.974328	0.939029	0.911177	0.931137	0.90631	0.927119	0.994272	0.910333	0.843725	0.935829	0.921791	0.982192			0.911238	0.98096	0.96696	0.940333	0.884532	0.980324	1	0.950338	0.945645	0.980502	0.97577	0.947654	0.972438	0.93116	0.926737	0.927162	0.964833	0.956929
44.585	0.843086	0.890388	0.918281	0.971602	0.974378	0.856559	0.951601	0.901425	0.947525	0.950964	0.959904	0.906375	0.952427	0.887776	0.864506	0.891575	0.91976	0.944834			0.911202	0.972779	0.977031	0.939562	0.812095	0.979968	0.984438	0.958742	0.940188	0.973721	0.976135	0.934134	0.97148	0.950046	0.935167	0.933695	0.962247	0.965584
45.1875	0.707326	0.87792	0.865666	0.965027	0.956235	0.847252	0.972697	0.914537	0.93009	0.9504	0.939334	0.925788	0.94881	0.890636	0.922297	0.904849	0.95115	0.945092			0.912736	0.971197	0.980947	0.959234	0.83483	0.94854	0.966968	0.949764	0.937726	0.974621	0.987588	0.935714	0.959997	0.987465	0.937407	0.937314	0.949866	0.951009
45.79	0.68742	0.896234	0.90551	0.966916	0.952385	0.908446	0.973021	0.889672	0.947061	0.932777	0.973647	0.916529	0.918761	0.840525	0.872633	0.951562	0.945699	0.945717			0.897644	0.990171	0.974147	0.972669	0.857599	0.954443	0.957142	0.924873	0.945565	0.979858	0.984987	0.942415	0.958763	0.972062	0.93067	0.938187	0.937702	0.958013
46.3925	0.719473	0.873123	0.954693	0.979623	0.958199	0.881717	0.945963	0.892125	0.960798	0.929145	0.962997	0.894671	0.957397	0.882511	0.877089	0.907413	0.937964	0.951985			0.894958	0.966885	0.978723	0.959276	0.925319	0.952119	0.953495	0.946516	0.945356	0.980207	1	0.93255	0.961616	0.975749	0.934663	0.950225	0.930846	0.966923
46.995	0.71802	0.851811	0.940777	0.929501	0.929977	0.878073	0.966239	0.847371	0.953027	0.949659	0.950894	0.919805	0.928871	0.933967	0.881115	0.961009	0.882792	0.952379			0.935798	0.941553	0.980191	0.975982	0.89268	0.941585	0.966838	0.950568	0.945493	0.981467	0.979552	0.944961	0.967684	0.986609	0.931276	0.925154	0.904726	0.966408
47.5975	0.84558	0.884109	0.901169	0.945464	0.9416	0.860301	0.964087	0.853272	0.964085	0.924419	0.937309	0.943898	0.906271	0.941368	0.89948	0.888903	0.905894	0.91635			0.928404	0.915622	0.983401	0.973302	0.883116	0.922506	0.975454	0.939571	0.935725	0.975938	0.993744	0.95004	0.944864	0.985138	0.93823	0.938654	0.925998	0.965064
48.2	0.690069	0.893625	0.911286	0.950404	0.944046	0.917059	0.974502	0.877217	0.964824	0.938281	0.920575	0.97793	0.919009	1	0.927226	0.937713	0.862384	0.94335			0.939685	0.94136	0.995827	0.962507	0.837188	0.918966	0.984984	0.919931	0.941259	0.979802	0.970584	0.933181	0.964257	0.998198	0.94323	0.958868	0.924403	0.956363
48.8025	0.986553	0.908464	0.890836	0.992379	0.931863	0.904569	0.964353	0.852067	0.944196	0.932139	0.969847	0.933997	0.925367	0.930089	0.919318	0.9259	0.903682	0.950948			0.922891	0.992012	0.99145	0.96264	0.86011	0.913847	0.976446	0.949808	0.954471	0.976172	0.974714	0.948592	0.968914	0.988135	0.956123	0.941453	0.92803	0.961359
49.405	0.900921	0.924952	0.882371	0.930235	0.917857	0.856568	0.978464	0.854166	0.937223	0.930591	0.950803	0.900237	0.915442	0.959557	0.894624	0.931215	0.835236	0.967081			0.945347	0.97875	0.987634	0.975665	0.891298	0.936064	0.983089	0.960056	0.937399	0.977656	0.996568	0.970114	0.963503	0.984662	0.943861	0.95483	0.890246	0.935242
50.0075	0.944158	0.94184	0.898584	0.935961	0.927756	0.875015	0.969596	0.894149	0.979802	0.925061	0.94936	0.955577	0.901103	0.94797	0.920619	0.944228	0.910986	0.936281			0.931846	0.999999	0.988814	0.970488	0.853825	0.940655	0.99506	0.956495	0.960274	0.98781	0.995652	0.975846	0.955729	1	0.957661	0.974706	0.893372	0.97091
50.61	0.815687	0.953845	0.919171	0.940573	0.9649	0.920424	1	0.883301	0.960245	0.915137	0.989114	0.878249	0.915016	0.893015	0.903034	0.975867	0.912165	0.939582			0.933937	0.968003	0.993334	0.948394	0.857865	0.912917	0.992768	0.963645	0.950016	0.976407	0.998418	0.990477	0.97898	0.99924	0.966317	0.96651	0.896593	0.965974
51.2125	0.874723	0.926495	0.957969	0.933531	0.956488	0.925864	0.970638	0.888176	0.961755	0.946585	0.973924	0.919696	0.932343	0.819	0.930491	0.972579	0.895027	0.943658			0.93852	0.979853	0.989218	0.971767	0.906173	0.945281	0.990962	0.939842	0.950531	0.973215	0.990561	0.985945	0.994921	0.982233	0.95603	0.972584	0.940527	0.944623
51.815	0.983225	0.929617	0.970151	0.943253	0.937724	0.935192	0.962418	0.901564	0.958369	0.953272	0.99779	0.879246	0.880638	0.856177	0.993282	0.994817	0.8814	0.941938			0.949146	0.981047	0.991051	0.972146	0.839386	0.927116	0.989102	0.940857	0.950084	0.980743	0.985697	0.988271	0.990168	0.978453	0.945702	0.980728	0.962439	0.949611
52.4175	0.990992	0.928982	0.919409	0.97338	0.948977	0.958897	0.994412	0.910507	0.95587	0.936701	0.965177	0.893947	0.90383	0.904093	0.970675	0.972069	0.828702	0.9347			0.961628	0.952861	1	0.962401	0.873772	0.91362	0.983461	0.954659	0.968249	0.986603	0.977812	0.98719	0.955879	0.968056	0.938742	0.962923	0.972121	0.972817
53.02	0.839046	0.893438	1	0.938624	0.933335	0.988784	0.978584	0.851701	0.96931	0.980467	0.962204	0.880949	0.873127	0.83768	0.989547	0.97641	0.839114	0.931025			0.959363	0.996076	0.996615	0.953586	0.875309	0.912988	0.979991	0.965974	0.985179	0.982019	0.983977	0.987705	0.987913	0.955834	0.933122	0.983183	1	0.967008
53.6225	0.860187	0.920621	0.995701	0.929238	0.972015	0.927155	0.986611	0.925702	0.949199	0.97962	0.977988	0.919344	0.896832	0.85401	0.897029	0.94552	0.882531	0.956109			0.962319	0.954084	0.98854	0.985915	0.888859	0.899596	0.982926	0.977878	0.984944	0.981289	0.978676	0.986236	0.999803	0.947847	0.943789	0.959988	0.995923	0.958173
54.225	0.768732	0.945016	0.981516	0.892014	0.93861	0.942024	0.986386	0.930639	0.965813	0.978339	0.965967	0.918711	0.900297	0.788771	0.914868	1	0.83354	0.965488			0.992228	0.945276	0.982092	0.975207	0.890938	0.908469	0.968466	0.997112	0.979134	0.978913	0.960455	0.985382	0.998876	0.944226	0.95564	0.986972	0.998723	0.978815
54.8275	0.842155	0.977357	0.931037	0.93117	0.948421	0.966212	0.982863	0.97781	0.968988	0.978664	0.991531	0.947831	0.889301	0.857658	0.948572	0.967495	0.878942	0.978553			0.997234	0.95793	0.990019	0.973224	0.924554	0.912321	0.974046	0.971066	0.993132	0.982308	0.973138	0.988216	0.979776	0.954609	0.946954	0.981174	0.994873	0.995094
55.43	0.868998	0.953804	0.953487	0.934588	0.938441	0.975928	0.988456	0.973922	0.964478	0.974435	0.985285	0.993436	0.866631	0.811134	0.954763	0.98967	0.851381	0.945318			0.971844	0.953299	0.980173	1	0.929275	0.895706	0.978889	0.97955	0.976957	0.995312	0.957091	1	0.976943	0.9428	0.952234	0.979237	0.981026	0.97332
56.0325	0.858167	0.982785	0.916667	0.978357	0.913076	0.999999	0.987229	0.963854	0.959731	0.981697	0.959087	0.974374	0.889395	0.817737	0.920436	0.988222	0.893698	0.97834			0.984507	0.963391	0.979386	0.979023	0.945984	0.897959	0.977567	0.978048	0.983223	0.996631	0.959255	0.985035	0.972869	0.959012	0.975406	0.981508	0.985981	0.983663
56.635	0.909649	0.98423	0.918095	0.906623	0.926107	0.994037	0.993591	1	0.955444	0.983382	0.969257	0.984241	0.910335	0.801685	0.935811	0.965177	0.879654	0.975416			0.992683	0.941426	0.97638	0.953604	0.986507	0.880198	0.969754	0.976897	0.98652	1	0.971659	0.985859	0.997312	0.965651	0.975205	0.999999	0.996059	0.981506
57.2375	0.884683	0.997787	0.967727	0.948675	0.905313	0.958919	0.987227	0.971274	0.96152	1	0.955831	0.960482	0.884652	0.831194	0.977986	0.972438	0.84958	0.964862			0.999611	0.986233	0.985756	0.964235	0.983722	0.914084	0.970473	0.987502	1	0.988242	0.963682	0.984548	0.993033	0.979412	0.982777	0.980027	0.988439	0.982552
57.84	0.847042	1	0.949376	0.917756	0.911425	0.976937	0.974813	0.972509	1	0.978644	0.999999	1	0.854676	0.729287	0.999999	0.975338	0.835358	0.967369			1	0.989918	0.96241	0.981171	0.971202	0.89715	0.980453	1	0.998167	0.99364	0.959754	0.992741	1	0.974879	0.999999	0.996057	0.959478	1
Fig. 1g
Tau values from Fig. 1f
GFP-Itsn1 internal FRAP 800 nm	GFP-Itsn1 internal FRAP 1600 nm
8.12961	11.0321
9.73158	11.6928
11.6623	16.8766
6.78964	8.47155
9.00928	9.1203
3.36508	9.18954
6.80756	8.7434
5.16323	7.73993
7.23967	14.0479
12.5911	13.3006
5.97337	8.35645
6.80854	9.09494
5.87297	5.69672
3.93719	8.90192
8.0958	10.7186
7.20657	12.0406
4.63923	7.84168
4.98594	9.39319
