# Supplementary material for: Intersectin and endophilin condensates prime synaptic vesicles for release site replenishment
Source: Nat Neurosci. 2025 Jul 8;28(8):1649–62. doi: 10.1038/s41593-025-02002-4 (PMC12321584; doi:10.1038/s41593-025-02002-4)
Supplement: Supplementary file 4 — Statistical source data. [file 41593_2025_2002_MOESM4_ESM.xlsx]

## Sheet: Sheet1
Fig. 2b
Normalized CVs			Normalized CVs
Itsn1 preHDL	Itsn1 postHDL		Syn1 pre HDL	Syn1 post HDL
1.06305	0.520099		0.283839	0.505859
0.795325	0.378693		1.30207	0.639681
0.672576	0.350133		2.15065	0.883497
1.46905	0.391548		0.263435	0.388403
1.32326	1.31934		1.79825	1.36575
0.676744	0.599341		0.20175	0.390611
1.22592	0.516044		0.343839	0.210121
0.638733	0.263122		1.14182	0.24748
0.385077	0.387694		2.20446	1.17002
1.75027	1.65342		0.309877	0.334776
0.811839	0.524537		0.977854	0.420114
1.20415	0.997645		1.46452	1.24885
0.984008	0.359375		0.557629	0.73931
Fig. 2d
Normalized CVs
Itsn1 preBDL	Itsn1 postBDL		Syn1 pre BDL	Syn1 post BDL
0.958076	0.443724		1.95715	0.739932
1.48787	0.859235		0.54595	0.400846
0.554052	0.120173		0.496899	0.278211
1.40915	0.270557		1.8466	0.315335
0.529892	0.367993		0.484173	0.230146
1.45472	0.775716		0.803044	0.322324
0.427028	0.343332		0.410842	0.217185
0.341139	0.191627		0.162392	0.09729
0.939432	0.486497		0.480582	0.290838
0.747031	0.438965		0.885139	0.222179
0.450853	0.250764		0.573841	0.221173
1.8497	0.582179		1.13483	0.252688
1.0305	0.725034		1.60181	0.533594
1.82056	0.770869		2.61675	0.709443
0.65766	1.20336		2.26887	0.544752
1.35556	1.30053		1.08287	0.178672
1.60539	1.38036		0.204409	0.128499
0.381389	0.272761		0.443849	0.218698
0.504815	0.319827		0.752516	0.094652
1.80669	0.397068		0.402096	0.213457
0.519658	0.26686		1.11956	0.229441
0.557988	0.403899		1.34197	0.891801
1.61085	0.825315		1.38386	0.212893
Fig. 2f
Distance of puncta to Bassoon midline/center point (nm)
Midline				Center point
Intersectin-1	Endophilin A1	Synapsin 1		Intersectin-1	Endophilin A1	Synapsin 1
156.043		80.7758		65.1527		146.929
74.1545	146.462	5.477		62.4812	13.3046	301.742
9.79478	174.801	136.291		322.526	2.75198	55.234
25.1929	220.331	173.581		83.1132	1.17387	44.7764
52.0153	26.9947	281.185		17.0589	99.5751	44.4974
37.2251	26.9947	286.076		26.4922	99.5751	0.894869
63.1233	294.998	31.3285		333.897	1.74662	442.532
87.221	299.634			176.089	7.25555
239.312	60.4759	258.174		68.1173	46.7666	29.4854
298.9	36.7418			73.6668	229.188
9.48365	0.135496			478.78	79.993
	25.5019	414.661			50.7894	43.9889
77.7755	17.0351			63.6246	30.4568
56.3594	3.46327	144.029		106.995	83.1619	45.0893
11.5823	54.4082	228.127		38.1663	155.983	28.422
6.27686		242.043		358.155		49.2489
153.972	102.086	368.069		64.3605	91.8678	29.9516
173.341	141.735	420.143		63.3141	72.1146	160.123
176.92	120.103	488.021		335.315	119.55	31.2447
28.1232	68.6814	8.09536		444.778	51.9016	96.0946
15.4769	44.3966	24.3473		76.5962	2.35416	43.8152
8.28333	1.58442	6.32213		29.141	39.7844	46.8417
237.666	27.6705	198.679		30.225	83.528	73.7839
46.4753	105.429	167.563		52.2014	135.633	47.1555
5.23028	268.003	136.307		15.1962	2.14035	19.9024
8.24072	60.1785	159.718		63.6387	149.171	23.951
153.267	83.4814			54.9231	124.719
52.1316	4.05486			77.1097	199.542
116.754	6.89768			106.133	24.8421
4.62237	55.0212			400.098	273.895
19.7696	1.37352			53.8769	205.418
59.6209	51.9377			18.421	98.0058
8.09245	15.8229	71.8167		35.5221	230.293	457.079
37.3055	72.4649	42.6548		96.6013	339.13	387.26
153.062	40.8819	3.2461		100.308	151.107	331.303
200.607	176.756	122.528		64.6035	31.7885	344.1
37.2367	54.4855	352.792		57.5495	2.16674	63.1689
2.38705	6.79756	330.801		99.0016	88.7036	120.43
160.585	2.36936	215.028		100.053	144.096	116.516
123.687	89.2427	109.894		65.0024	87.6739	120.448
201.627	202.933	117.761		99.9751	137.727	130.456
5.88186	200.129	176.022		70.5273	143.38	138.993
19.8379	68.0464	36.6933		144.713	55.1617	191.733
188.406	17.9433	59.4391		93.0642	1.15913	62.4373
104.602	114.521	3.01268		39.6727	80.6023	91.7848
12.2148	10.791	25.8331		71.5668	310.207	41.5962
39.3511	41.4801	4.60386		40.6828	147.607	164.774
31.0146	20.0769	176.674		59.4696	97.7525	183.956
72.9534	183.774	84.8416		196.222	122.543	93.8564
125.493	84.9335	32.8071		206	165.833	32.0826
2.3071	90.5624	120.733		72.3844	14.4876	26.668
12.3058	16.5216	30.7423		65.1495	175.808	25.4293
1.80794	17.7511	147.315		99.02	115.808	11.7122
10.1659	41.5394	47.9494		171.41	156.487	63.7565
93.2521	44.1999	133.326		27.3864	38.9312	30.2166
37.1205	10.491	127.675		16.9832	20.1762	65.8122
76.8802	41.9256	159.649		38.4482	42.263	95.3274
50.5357	104.774	51.9798		184.77	60.8627	146.133
50.5357	55.7069	18.2355		184.77	82.5469	95.8222
32.7266	88.703	151.965		265.666	164.452	147.242
	85.1381	227.354			229.965	68.2914
36.0786	97.3186	292.78		60.8557	57.9283	54.2885
34.8902	100.217	151.965		30.8616	42.0536	147.242
5.33927	87.2339	187.672		81.3436	96.8624	110.462
2.29068		68.3549		143.822		97.5868
11.5828	42.0261	55.8364		9.78777	167.59	56.7288
10.3364	246.487	132.214		93.224	18.9408	5.26642
36.2963	128.583	72.3185		148.525	5.65325	6.70271
29.8019	142.058	68.3098		55.8792	36.8617	17.6598
46.3644	128.047	31.7548		3.1511	74.4518	66.2831
108.502	28.9615	114.149		88.4035	81.2694	64.8805
63.9954	50.5853	172.868		49.3693	228.063	70.1503
16.9181	113.272	205.867		76.9744	21.8041	32.4836
199.991	51.6829	307.399		125.352	47.2635	27.4364
63.4109	194.171	255.866		84.7644	7.22622	37.6614
46.4124	212.995	376.813		70.8022	113.342	71.2391
	92.3072	52.6488			136.112	47.3734
6.44375	28.699	54.2074		174.544	115.034	41.2114
147.07	45.2412	143.287		91.1061	211.979	50.8311
58.2096	77.9157	79.5152		1.66242	138.282	19.1196
38.2253	215.999	3.77207		69.0184	67.6041	196.199
232.887		5.46994		9.56687		113.131
225.447	38.1558	97.0154		8.4029	38.1112	229.055
242.765	158.39	130.521		19.6751	69.7788	226.427
323.651		174.685		6.03617		227.672
73.915	188.797	258.199		493.168	35.8598	226.2
159.593	36.6357	217.267		30.1437	70.1809	215.816
124.522	77.0926	314.014		110.684	233.102	205.367
38.8915	58.9547			132.315	146.595
43.5242	123.783	44.1453		15.4194	115.02	48.2427
8.04865	83.6329	197.227		2.04293	33.7562	1.77129
29.3171	181.682	48.6411		133.67	25.1455	21.3213
29.0112	70.7578	135.514		57.373	40.388	31.7736
177.244	27.2529	123.686		86.5772	12.7141	255.181
164.349	46.6795	160.994		52.1037	98.8378	53.5597
15.5135	47.1132	258.612		10.3377	141.54	46.5439
53.9323	58.2302	7.31926		154.15	133.842	401
109.262	152.179	364.791		20.0826	75.3026	51.3045
16.3584	152.179	72.6168		146.559	75.3026	356.881
14.6335	97.3634	138.375		129.388	210.333	32.4999
2.45845	83.5663	224.284		49.6713	134.346	72.4527
30.2322	143.33	193.395		51.9779	95.8778	86.1808
14.3854	73.2794			27.752	30.8585
42.4086	155.659	143.394		48.7151	32.4429	98.0339
40.189	89.4034	69.967		118.444	252.755	95.406
76.9648	70.7038	275.6		18.2523	113.929	94.7516
139.734	21.1673	315.478		77.564	6.33981	445.311
15.2902	1.82867	481.625		94.4081	68.6132	85.0067
202.123	126.084	32.9415		67.9344	149.476	48.1043
110.394	12.5948	41.7609		489.028	64.9098	93.6124
	12.0892	121.184			40.7965	82.1131
120.972	1.84528	7.98758		85.3096	33.3087	265.931
29.1392	91.5035	166.363		97.0525	75.6902	23.535
32.1166	6.79532	96.5051		17.0672	199.643	37.9708
122.788	85.1835	59.5276		22.8592	163.962	277.468
3.96514	55.4429	62.454		13.6717	25.0297	425.636
26.9984	0.0114581	42.1144		64.8742	57.5593	140.873
117.298	40.5881	19.4145		133.699	111.501	84.0339
46.9819	76.7923	41.8078		77.9195	72.2167	23.9962
39.416	66.8952	51.9257		161.868	118.231	60.6646
69.5183	46.9143	58.4925		128.782	71.3893	8.11086
16.3283	44.3583	136.541		66.2557	32.953	16.0336
144.618	8.29021	137.051		60.8386	59.3469	4.38432
225.548	114.272	269.569		95.8119	67.0446	1.11859
236.242	139.6	262.582		19.8303	23.6395	49.7156
105.449	240.805	235.873		14.1474	25.4101	49.4083
15.8053	216.032	141.521		75.1286	65.9539	121.572
74.7865	80.8515	94.8227		25.7022	460.926	45.9327
20.9704	100.166	140.032		49.3244	135.896	202.961
124.912	23.517	274.779		142.656	94.8227	185.16
91.4986	86.4886	337.206		63.7249	97.2385	151.669
42.6142	137.381	48.4966		62.3854	92.5197	12.7442
45.3687	1.6163	89.4154		104.365	139.336	156.703
36.7443	19.5019	131.081		98.7824	13.9758	40.2593
67.6412	9.78094	120.604		497.047	44.6103	13.1746
1.52678	81.3143	144.853		8.7771	77.0146	85.312
6.98801	12.96	164.489		29.0819	276.64	471.758
2.46615	43.5591	278.525		76.9898	226.543	7.62053
1.35535	116.571			121.77	63.9869
35.0716	118.969			6.89357	0.719065
14.3863	92.5257	360.185		148.878	50.8581	26.0141
43.2997	41.9152	247.123		133.908	10.7326	51.3107
28.9364	118.654	17.9006		99.3614	28.0332	193.169
44.8474	29.688	47.6316		7.32331	117.171	78.3905
14.0677	83.5101	157.069		124.044	197.893	129.543
3.94195	151.263	276.282		287.802	113.58	129.982
130.044	227.455	11.0169		240.339	92.3094	207.24
201.71	1.3767	68.5205		206.992	129.297	63.3698
171.607	47.5312	133.702		3.03128	26.4467	37.4312
104.558	37.1097	119.325		174.01	237.451	71.3459
109.641	209.847	40.7662		190.651	16.2677	48.0764
104.248	179.087	38.4271		284.833	87.9124	31.5078
60.4165	131.081	39.9132		76.9196	71.6643	193.992
4.53575	185.541	36.086		6.8788	310.39	268.156
30.6558	116.637	2.55955		8.27732	68.2788	381.841
147.595	48.4734	405.263		152.177	134.153	16.1721
37.2699		341.197		119.769		15.2779
2.15589	52.2658	227.731		37.402	40.0979	15.8996
11.3186	4.60255	287.494		280.449	166.979	17.1243
17.3634	55.8646	243.851		49.2106	341.334	22.8475
88.5725	103.925	154.489		23.4208	178.642	33.5335
24.8393	115.736	21.5609		8.36675	89.5798	184.869
51.1896	106.66	2.02612		133.119	47.8196	324.185
0.686753	68.9688	44.7512		111.569	16.6039	55.5409
65.1028	31.7349	139.281		57.2311	36.8588	75.2806
116.626	51.9565	83.3648		4.53059	80.3924	74.1269
14.4316	147.581	185.32		23.6698	43.7235	74.1317
53.9917		40.526		63.8265		108.098
4.27423	292.415	104.866		245.916	12.7835	406.613
65.8331		225.185		51.3114		34.5172
19.5469	313.467	242.952		73.0893	33.8929	13.7989
47.7124	193.052			4.40359	387.13
4.07621	3.90345	71.5252		78.5755	202.993	185.997
184.258	68.5216			77.1866	39.7633
302.342	98.0649	24.8413		64.3712	118.751	140.878
264.465	181.658	6.56202		38.03	39.6833	82.3524
33.7554	203.965	52.503		74.2523	60.8988	8.10178
44.9489	78.1512	40.7749		170.565	84.6649	24.8997
95.3642	64.3688	96.1046		123.343	93.7921	50.3004
5.71231	57.1889	182.12		22.9323	99.2695	59.1024
63.1661	34.1725	227.581		94.5762	18.395	124.95
11.0602	195.16	158.406		124.963	25.5883	149.501
17.9325	122.779	43.3553		33.8245	50.2725	15.9378
15.2228	83.002	52.7409		66.8304	65.2732	39.253
67.7422	155.299	142.328		211.097	76.0437	8.8863
30.7438		123.366		31.2699		53.8957
191.882	41.4032	179.158		51.1431	119.118	37.7366
39.5298	39.1728	322.954		101.712	31.4319	3.71514
9.96173	110.416	106.911		6.56923	385.606	5.81667
51.0423	10.6758	227.619		64.191	205.502	20.7454
20.1997	77.2097	282.782		88.7036	104.718	32.6327
193.71	59.6275	326.406		78.412	23.1706	24.223
	60.8502	185.255			363.687	131.45
62.8025	55.6221	255.867		113.686	462.379	144.432
192.042		344.058		120.465		135.018
59.1091	63.4732	379.828		51.3747	73.1265	148.029
53.8389	60.4161	111.717		231.212	109.626	63.7944
19.8885	20.4505	183.745		129.266	113.553	64.0099
21.9661	107.233	150.352		1.98115	41.7561	61.374
34.4402	152.937	25.2008		82.9164	11.5751	29.6124
13.8639	77.805	23.6559		152.199	117.764	155.036
7.89563	234.571	89.3609		57.1901	90.8347	77.5751
31.3051	43.4322			3.76186	71.3576
48.311	7.40645	42.3765		23.4048	284.597	405.656
211.113	19.8535	26.7393		32.4152	346.145	30.0841
226.183	7.61845	131.547		61.7442	423.72	253.959
11.7339	115.776	186.518		23.0555	36.9094	162.886
52.4733		19.0425		40.3631		120.276
25.5042		110.629		28.6703		73.6188
90.9006	25.9482	130.543		68.0304	439.188	66.3029
21.5727	128.972			92.7972	146.382
3.44096	31.8035			14.0366	349.248
16.6734	25.0779	391.759		64.0895	183.685	75.8978
283.284	57.8718	25.0771		41.8354	122.166	8.22431
139.832	50.8545	20.842		53.9123	156.83	97.0063
102.845	11.8238	186.296		144.014	75.1752	7.18128
159.256	94.9654	296.602		45.9424	90.4772	21.2146
56.0438	72.6349	260		96.3243	31.7579	113.744
4.01415	8.47524	185.645		39.7132	176.943	155.412
12.7899	135.073	109.938		45.726	13.68	74.2744
85.0091	21.3034	156.115		46.2955	182.534	56.1862
74.7627	18.6976	41.8427		60.8075	168.39	268.981
214.351	51.7769	19.6314		140.735	117.795	11.2958
214.351	5.65028	69.5925		140.735	342.383	21.4251
67.5587	123.109	41.7871		81.8459	22.002	33.3558
32.5588	27.5973	132.851		64.045	56.5032	97.7657
59.5453	95.919	207.112		140.581	88.3446	0.398448
46.2518	17.3613	82.2678		56.5559	482.409	161.073
110.986	221.577	221.908		145.368	84.1317	160.365
217.036	45.2395	74.3764		80.4559	71.5357	133.033
26.9625	165.768	24.3271		192.321	61.2601	23.347
46.0811	29.9352	40.9325		76.8403	83.0435	56.7634
52.178	113.816	85.1501		34.3129	77.6146	59.9197
32.5542	89.231	92.7163		55.6801	44.3789	33.6781
10.134	122.28	159.947		123.842	28.957	130.408
211.259	13.1076	43.2756		62.4806	15.8971	177.083
192.125	28.7061	230.298		64.1807	36.5658	46.392
94.047	131.803	35.646		171.923	70.8794	360.336
58.4891	31.548	49.4416		122.395	90.8503	48.2291
84.3906	270.787	26.3485		156.418	68.6628	28.3524
21.8566	123.977	102.142		64.4475	281.752	14.1443
98.0659	74.693	123.781		19.9374	135.696	118.612
14.7643	83.1194	228.233		76.5924	49.1063	112.686
42.0568	6.43478	129.544		39.0745	5.80022	219.016
12.8159	73.6681	60.0413		8.32752	20.8521	204.46
31.3825	106.43	21.7984		38.6249	20.6417	167.539
122.731	8.88844	46.17		36.8225	169.138	18.6753
59.1603	32.6274	45.5886		58.3182	30.4967	85.7336
69.6945	148.34	16.1769		132.423	71.0884	87.5293
25.7069	26.265	10.0599		50.667	341.877	301.009
2.4386	103.427	73.8108		30.2336	228.004	71.1596
86.5544	8.34034	178.283		78.1395	142.515	51.9512
	35.318	19.9284			183.806	463.136
62.1809	64.6396	81.8381		267.837	66.8317	426.419
10.1469	29.3742	121.019		97.405	77.219	222.027
10.3809	113.794	242.671		63.2469	221.202	222.55
15.8408	196.809	84.5498		16.3793	173.373	99.6487
15.8408	232.609	124.188		16.3793	156.725	88.3107
3.68657	187.792	132.07		16.2175	39.0305	50.9025
33.6114	101.513	190.919		62.5362	19.5548	58.5272
243.003	80.0034	275.319		310.559	74.5119	74.1073
243.003	39.0384	149.748		310.559	268.528	159.796
	18.0327	176.558			62.0274	189.272
	43.5592	7.06789			56.1018	45.9773
26.7048	15.2634	50.9682		86.738	41.1584	260.989
97.9401	18.6625	54.9868		11.0075	8.80907	134.365
365.599	22.0453	123.058		70.4811	141.755	56.9334
	82.8084	78.2042			75.1796	31.8154
9.70083	88.7169	66.9529		135.931	398.78	1.53828
22.874	26.0168	35.0277		54.093	496.653	26.6372
25.6826		70.0969		92.2772		82.9131
47.6993	89.402	100.265		231.449	215.216	243.789
72.7003	77.701	57.8078		132.805	90.5352	85.9247
244.614	36.6106	34.2091		53.8019	21.7892	123.251
62.3405	59.4663	34.2091		88.4319	28.7732	123.251
55.3899	83.8913	81.6879		129.311	57.8965	307.361
6.58618	72.6234	67.0864		6.86913	68.1333	201.65
6.58618	291.659	2.57537		6.86913	45.2458	254.841
6.58618	237.086	30.5797		6.86913	13.066	25.9156
0.560506	36.0902	1.83575		78.0845	72.0206	106.136
40.3856	67.0797	57.9542		32.9038	41.6328	356.885
58.2247	7.60649	201.194		59.2646	5.34759	284.712
27.3258	21.1184	25.9901		99.5278	48.494	127.092
22.3433	53.7584	77.1801		228.392	89.6868	202.301
100.36	119.425	116.532		196.202	76.3279	203.694
102.934	113.548	57.3249		299.393	84.9067	105.773
148.373	43.2613	25.4033		69.4049	56.7394	371.366
27.221	33.2094	156.16		174.483	25.0405	48.2292
100.049	114.932	86.7208		62.9453	125.395	38.1255
	151.493	202.798			73.6792	44.8804
	260.318	49.8118			98.4651	267.557
10.7891	142.486	152.417		49.7498	48.2777	87.0885
	266.825	116.571			90.9244	133.368
67.8914	9.78866	35.3883		98.1184	86.0545	285.057
93.5454	28.3602	113.081		44.0006	73.3103	54.5543
112.064	17.0202	104.675		100.231	8.63833	5.60558
28.0745	135.173	29.369		176.642	98.7202	50.8546
67.2112	27.9467	253.075		157.506	214.253	30.5693
8.07463	153.612	248.533		57.56	66.7401	26.5381
49.5186	62.2305	290.712		10.6215	116.101	126.218
36.2226	129.604	450.936		86.7947	90.9877	136.142
24.81	46.6379	314.737		110.493	66.5197	101.415
39.0717	15.8695	77.9629		86.5713	134.399	98.6611
149.996	49.5712	147.864		86.7351	83.3962	207.363
12.389	58.082	53.0258		67.7167	24.0241	73.4403
74.5666	20.2884	47.5798		71.5472	99.5115	6.47899
2.62122	97.5273	151.555		93.9305	185.557	77.7704
3.47758		204.033		1.5641		43.8436
107.389	176.058	174.754		268.123	100.428	17.149
169.693	53.6488	29.8681		95.9458	231.536	277.576
15.6286	2.89871	52.5855		10.0374	138.464	499.921
219.813	20.8589			229.147	114.537
108.944	99.2088			188.594	238.59
12.5687	143.381	191.257		282.107	64.4066	458.741
2.38112	25.694	200.386		126.717	259.882	364.449
23.4141	21.4096	346.066		15.2956	16.0391	60.2212
29.6711	81.9038	5.51677		86.2071	46.3943	255.305
41.3566	108.561	116.526		288	125.547	43.8594
43.11	183.777	223.819		97.5043	48.2116	46.9135
33.41	15.1485	237.238		26.74	16.4983	68.965
158.159	26.2377	243.431		57.7929	50.8967	80.8095
34.4566	2.02113	37.2474		69.646	259.153	72.4838
113.012	72.1998	63.7772		91.9558	308.091	37.1741
75.1174	61.6537	61.9325		41.1856	110.135	14.4543
120.949	48.5378	12.6389		138.691	129.097	15.1915
20.0281	30.1462	37.3077		89.1765	164.664	63.0946
114.194	13.3515	24.6875		232.534	144.971	93.6757
77.9677	96.6652	124.886		150.379	100.004	70.3071
10.2495	72.0757	84.9182		73.1828	213.706	139.238
174.931	12.3253	131.284		382.196	258.724	318.306
145.169	173.401	34.926		72.1259	243.385	322.608
95.2379	253.4	22.7042		7.76296	243.377	339.771
170.68	11.9434	200.923		13.788	150.768	325.006
87.2304	14.4897	21.0431		162.842	70.5469	495.659
147.627	23.6705	21.0431		49.6158	27.6056	495.659
117.518		100.717		98.393		127.095
21.1384	13.0036	221.445		50.1147	26.637	159.059
27.397	30.8143	256.666		100.104	70.008	63.1881
20.2253	113.663	146.891		252.795	13.0091	77.6313
388.188	123.002	328.413		134.678	136.199	65.8172
	26.9179	233.73			6.05534	27.5548
	0.37867	116.387			195.654	9.86329
116.406	9.84151	326.674		120.948	31.63	2.26956
64.0624	48.7869	386.787		116.459	89.8734	49.0178
27.9147	5.31173	274.741		169.854	38.254	82.0324
64.0624	124.05	199.202		116.459	41.3277	92.29
25.2192	97.3228	105.982		25.3586	87.433	150.805
36.7413	15.6432	195.138		350.469	89.6295	161.392
32.8872	274.603	280.707		73.7287	228.984	127.643
54.5354	3.71323	464		10.8947	141.244	40.964
38.7552	73.3787	204.648		30.2207	13.9158	175.845
124.605	46.04	98.0235		61.5304	234.055	99.7891
14.73	126.114	91.8422		149.677	95.4682	99.5846
13.7803	138.039	62.1158		3.51711	35.5003	0.485513
108.342	215.691	155.509		175.849	10.1978	57.2625
93.2667		246.833		484.703		64.0728
25.1275	2.73113	359.432		188.622	47.8234	55.82
24.4188	101.096	248.84		95.4276	18.5367	133.68
18.0953	63.5153	168.908		22.2723	6.35243	130.631
11.0842	103.357	257.572		34.2916	79.4692	98.9891
23.1635	28.7275	405.973		82.2498	320.017	99.294
46.3758	41.1712	431.606		101.188	266.19	98.1972
1.11857	35.5755	517.446		161.276	113.083	62.8893
0.998321	26.6424	66.8255		62.4125	79.6671	160.876
12.2164	57.3811	34.338		12.7849	31.6251	114.786
43.9339	17.9141	83.0221		57.259	1.60244	61.532
25.7435	83.6109	13.3956		31.3616	16.8498	249.981
31.7734	128.263	9.03247		97.3742	13.3059	333.583
57.1794	70.8261	174.105		36.7456	29.6698	23.4138
	41.7666	252.193			16.5393	60.246
11.5319	51.6155	371.034		27.9968	68.1003	98.0313
82.3823	89.1852	77.8365		145.187	177.863	127.994
129.274	125.694	140.708		173.763	99.0841	96.7796
209.549	237.426	100.133		132.794	42.2482	86.4831
232.513	195.492	49.2209		126.881	72.1004	24.9586
175.466	186.321	107.641		137.771	103.132	38.4836
35.4742	291.253	218.317		12.91	56.8608	121.176
131.887	346.581	75.8246		56.8174	48.254	213.507
4.53929	361.342	138.483		80.5365	23.7508	99.9274
33.7926	400.937	95.5761		116.233	36.6925	81.4659
21.9007	4.87501	7.69439		41.7069	68.1015	52.7223
31.9838	49.0625	130.827		26.4987	148.145	29.76
1.12136	5.08296	175.961		121.848	71.0293	63.8235
39.4969	23.6859	205.102		138.847	1.667	88.916
100.07	7.43847	83.6199		63.0035	46.7052	13.8162
130.412	89.7753	26.143		42.3185	93.9564	182.331
85.7534	33.2901	70.4622		155.985	166.181	114.752
117.787	105.682	62.936		300.253	209.677	18.0848
2.31337	157.964	3.62852		24.1283	93.3961	397.86
16.9514	84.3221	47.647		67.7141	60.5114	300.163
50.9369	59.5553	26.2421		316.521	23.535	73.1314
6.85943	156.021	24.8769		193.719	39.8556	7.61105
	203.142	184.218			2.37556	103.95
144.641	24.0108	117.544		87.6185	92.7746	43.683
6.77426	31.6591	131.76		112.368	113.593	55.7452
7.29686	60.4489	230.534		19.7439	3.71069	36.6753
28.9445	142.309	292.743		50.5025	41.4866	53.7273
49.3646	157.811	7.79696		108.113	117.402	22.2974
35.1144	40.1662	65.3865		243.076	79.1953	56.756
10.493	81.2309	109.659		53.9062	277.386	1.81925
115.143	204.327	94.2777		113.392	68.6121	63.9989
52.2397	116.238	73.1154		139.909	195.594	90.5264
136.563	16.0173	172.815		122.85	134.571	92.3887
9.25461	22.0022	204.438		63.5555	285.482	76.4878
16.9753	22.0022	195.515		32.9969	285.482	39.726
26.8353	7.00723	267.078		81.6737	409.036	24.5827
70.5542	34.2759	253.675		176.757	8.38217	4.12236
154.165	167.686	174.74		152.102	40.6945	31.5922
117.343	6.06432	193.259		37.5295	87.3038	54.7926
	4.01345	286.527			99.3647	36.0705
	50.936	379.55			70.3197	26.2481
1.28191	26.9092	250.461		21.2198	48.6527	83.5048
52.5977	17.6094	14.4331		43.997	21.7792	200.558
25.9647	11.41	137.485		30.0987	3.79745	132.712
24.3608	4.08368	131.35		87.91	72.2554	9.18981
17.1319	0.155379	150.274		196.483	94.7518	49.6197
63.4559	31.8956	118.647		29.5881	157.386	110.552
97.7745	86.5374	41.3053		203.961	72.5903	322.664
142.447	52.5644	106.87		81.991	442.808	189.339
88.016	58.2974	51.2916		18.4653	28.6326	192.16
10.1227	10.9829	32.6414		57.4865	50.1637	75.0523
	24.0076	29.8233			101.3	13.2607
8.442	17.7265	42.3115		122.445	122.223	42.7668
55.4354	9.9326	170.261		169.132	61.33	20.382
70.0156	18.0616	204.645		73.3594	215.225	313.417
9.60048	181.086	242.378		61.6174	64.2869	392.663
141.823	84.6162	344.572		306.927	64.3821	317.788
11.2557	2.27664	326.83		129.733	49.1494	261.093
118.576	29.0666	409.284		91.9049	11.5125	30.7113
52.8938	112.974	17.7474		5.81269	1.33914	2.11528
1.96165	134.308	116.68		498.892	40.0532	11.4192
	85.1098	157.679			60.1631	54.7399
21.4967	134.038	20.915		72.7657	64.0105	290.214
10.8626	85.1098	80.8124		25.8394	60.1631	90.7141
2.20148	259.838	75.0451		234.875	64.0988	79.0735
97.8889	2.55589	176.887		63.3431	21.2505	80.656
26.6951	2.21414	134.1		28.7592	381.665	38.5235
4.70258	235.706	86.5389		18.0597	14.3396	28.7686
12.6659	90.4599	149.955		53.5101	220.252	5.56547
49.6282	10.7318	266.318		165.327	49.3916	21.6231
64.0032	69.8401	173.047		192.544	150.208	46.2208
42.9927	42.243	75.2575		94.8904	106.465	76.849
28.2217	73.2929	97.1097		128.393	42.8383	6.10902
28.9424	48.6789	101.016		67.9353	32.2426	74.5209
20.3021	89.2636	36.6257		21.0293	67.7975	418.915
85.4105	124.267	32.8752		70.4004	6.44807	347.045
24.4435	200.146	137.636		276.319	42.8808	323.205
109.769	262.752			304.258	18.1085
55.8832	25.5971			354.078	76.0481
110.521	50.4134	31.938		127.742	35.1719	20.327
56.3723	15.5188	57.6466		145.932	32.5217	11.992
138.079	80.3465	1.44729		54.9493	41.6477	46.4166
61.3144	18.9613	34.539		27.9876	32.3089	77.4409
149.915	6.36597	97.1029		35.3591	59.1381	24.0532
209.687	19.2579	133.988		32.6763	59.2392	37.7034
131.191	129.399	67.0342		67.9805	75.9061	16.9676
2.32608	31.1924	157.372		58.3308	157.265	6.22405
48.9699	54.7896	28.5241		6.44617	29.4555	60.9574
43.4668	38.5687	141.895		50.0858	74.5159	43.6393
53.2407	41.8608	183.224		26.5763	12.0009	55.5287
101.377	179.668	155.022		84.5588	78.0832	78.2621
141.845	11.7003	167.914		127.197	43.7497	123.506
12.5005	7.90172	72.5923		44.848	70.1641	173.037
37.4939	168.002	251.596		17.3674	99.6275	233.472
6.41228	135.393	294.956		6.8945	99.7007	70.4193
0.331062	81.024	251.233		13.0953	95.9002	36.5735
36.9585	150.394	350.484		39.0721	82.2969	33.5386
80.4455	120.973	264.235		365.712	78.639	4.41878
2.40729	123.693	444.448		161.553	86.1549	36.4705
9.62976	219.739	512.443		2.3372	75.0838	63.6673
35.7462	286.869	260.161		85.7098	85.9099	60.0949
9.51922	175.262	319.643		80.567	50.2266	72.41
25.101	81.024	205.33		31.9229	95.9002	78.5218
25.2747	22.5783	124.604		28.7136	91.217	67.2991
11.6831	3.84108	82.6855		179.841	57.2865	91.4831
36.8835	37.41	15.9431		97.7991	56.8842	31.8962
154.171	23.5599	36.1123		22.8482	18.3253	6.96928
122.54	3.07855	129.116		51.2373	140.84	33.304
2.38724	168.646	72.3172		27.1055	42.7197	66.7938
33.9598	129.665	86.9678		97.0378	152.736	353.6
134.103	6.16781	350.961		15.6902	128.685	58.6267
164.949	31.9516	205.401		113.563	31.0545	58.0557
62.0902	89.164	168.268		43.7207	110.635	35.2091
128.999	12.1886	16.467		35.8075	47.61	85.1652
121.245	70.395	163.318		70.8697	55.2548	1.11926
43.9049	78.1287	89.4447		3.3126	92.2431	95.3567
20.7368	166.103	171.78		210.507	70.2656	95.8759
42.7014	183.252	242.893		84.5045	56.4852	100.825
29.6832	29.1311	191.071		110.921	284.819	109.281
118.539	217.336	148.399		84.9172	82.249	125.293
67.395	291.403	275.224		98.9198	70.3807	128.855
21.8824	310.264	361.002		150.03	61.1342	125.323
27.5853	248.783	286.348		100.101	76.5457	112.823
29.7972	32.9161	22.5936		173.851	422.164	31.8569
126.006	4.72129	133.796		12.8406	112.544	20.9711
28.6176	11.0188	247.542		55.6935	23.2515	0.478588
32.7852	94.293	83.7237		0.34024	95.4695	130.299
71.0636	66.9481			31.293	187.841
25.7805	24.1562	0.75131		96.7818	79.1162	12.4739
76.8917	57.9725	140.69		71.5703	20.6602	19.9934
123.431	95.299	263.438		53.348	50.2399	31.5569
138.787	19.105	133.926		27.7458	78.7194	56.9446
39.8488	102.937	163.198		111.585	132.809	79.1525
6.51508	109.418	94.2004		5.02754	160.411	36.8514
67.8525	63.6107	41.9412		110.943	67.4074	71.217
0.22475	58.403	105.334		101.093	2.5132	85.6389
75.3622	93.8167	171.766		36.5367	83.3263	94.1728
3.38362	33.7188	180.768		138.63	142.871	115.943
22.0219	79.9614	82.9956		8.09836	65.9255	122.053
11.7874	70.8575	34.2223		204.581	7.36552	126.817
36.7653	1.25388	27.9937		150.87	65.3843	21.5505
2.63488	146.152	84.1743		55.1782	105.091	32.1216
55.6909	12.4662	128.709		48.6948	75.0396	66.2185
22.1326	4.90446	154.079		257.433	8.25386	144.454
58.2953	100.667	16.9945		402.102	5.35646	54.5386
23.3987	66.6439	54.2139		58.8899	51.446	113.543
2.91998	83.0884	29.4191		85.3834	11.5081	245.568
67.4177	61.5389	149.703		107.344	78.0466	91.7928
26.6652	218.689	124.596		96.5021	7.10849	52.2508
99.7548	258.093	181.385		65.8858	11.069	2.04759
142.958	273.531	115.576		147.658	44.6094	61.8503
292.36	301.053	53.1434		65.7108	400.932	18.0923
14.7197	22.604	59.3029		78.6114	241.363	56.9042
19.004	19.6812	65.9973		42.0196	27.9232	72.904
19.4694	108.695	148.216		99.0174	79.9912	71.8415
107.291	76.0946	74.3789		86.2705	59.4775	205.87
2.40421	146.576	173.463		156.315	132.745	162.552
28.8118	12.8603	258.023		80.1018	238.806	62.6375
16.7481	28.4395	295.311		14.881	319.309	263.185
109.328	62.4817	215.16		145.927	27.3714	349.801
167.914	59.3096	221.089		79.56	63.8181	68.5927
13.9128	75.4987	142.202		50.1283	81.4626	66.3583
53.989	146.629	45.0167		7.93263	36.8487	60.6138
19.3462	86.1028	158.666		37.3911	16.6502	44.2888
13.2425	6.27646	159.343		62.6734	10.5054	5.33788
71.1874	125.383	114.621		56.2403	445.529	5.37735
138.556	61.1953	136.384		39.7239	329.384	69.5094
1.21434	16.8416	15.8366		84.788	226.476	264.209
153.241	37.2142	107.506		47.8493	94.4466	24.3879
32.3336	21.1227	204.954		38.9688	400.895	16.9386
8.10096	19.7233	311.377		49.556	142.887	8.44726
41.2036	20.9498			211.149	78.024
33.1546	117.804			68.8811	34.0833
48.7178	87.1879	88.9621		115.518	14.978	463.279
33.6004	294.91	15.6946		270.9	267.268	396.116
134.782	133.753	214.458		1.38705	267.252	417.595
213.703	160.186	213.174		70.3037	62.5	71.0564
12.2761	49.592	149.884		16.7623	174.317	90.79
95.9789	151.213	328.663		54.0547	139.935	66.0806
139.364	8.38288	53.2731		72.5114	73.3748	52.7985
84.3908	11.6277	79.4798		61.7852	73.6245	75.7245
12.6682	59.0872	51.6731		87.7331	125.045	238.993
14.7558	55.2148	129.467		38.0185	69.7711	219.442
21.8544	8.50634	172.227		321.113	3.01146	32.0103
122.449	136.558	95.8622		69.6205	3.00133	21.9601
30.6753	143.973	178.395		22.2708	1.38181	0.256923
7.17767	150.167	93.7361		116.188	100.891	19.8347
172.47		39.5466		52.8563		46.3628
190.562		278.023		47.0104		208.591
49.746		311.966		46.0938		41.2557
49.746		374.888		46.0938		201.567
16.1443		399.271		83.6301		11.6193
28.046		382.344		73.6493		8.8383
7.18394		250.402		37.4719		259.209
26.5409		140.168		73.0508		57.4582
15.6243		99.9645		308.097		27.6941
31.7121		76.8054		114.604		334.425
1.40991		44.8094		81.72		234.266
18.8333		179.191		97.6485		302.191
3.61595		165.164		185.82		116.346
		60.0171				37.9889
34.0393		159.995		14.1756		38.684
0.897132		299.615		154.822		119.41
9.96483		431.026		32.6121		117.491
38.3111		213.538		18.4779		76.8729
31.7846		155.051		4.84541		130.994
17.1191		221.974		91.9738		74.9792
1.75883		389.162		80.9828		112.277
24.1151		174.67		39.9752		41.2832
174.316		152.29		268.823		22.6984
70.907		22.647		155.374		16.8102
127.831		72.1915		37.1504		153.642
30.3703		102.714		60.8269		250.587
13.0491		171.284		30.7072		73.0621
39.3908		109.293		31.5181		91.5717
24.9236		148.891		73.5713		61.5463
8.16022		47.3411		151.757		28.1601
29.6867		133.032		217.334		51.4721
33.1458		130.109		303.536		94.2995
13.0439		286.616		19.0487		37.1741
51.2983		413.164		108.762		40.9949
21.8082				25.2423
2.90039		91.936		14.02		66.8065
143.184		83.0161		77.9702		1.46607
7.69074		82.564		473.226		15.3579
33.6895		204.15		7.17838		16.1199
53.4614		181.643		128.796		1.79191
146.363		312.296		18.0205		85.0899
113.181		317.875		133.966		24.793
4.95931		196.605		34.5129		95.2012
35.3178		156.799		131.353		80.507
139.27		80.0026		81.8199		95.4422
76.1528		293.226		0.409306		99.8268
13.44		244.047		167.236		108.798
26.8795		65.0866		75.2725		60.7376
71.4214		69.2828		23.4092		7.83049
63.531		110.128		71.8434		57.8784
98.8589		190.352		6.02537		45.5923
18.4023		165.384		261.988		40.7108
247.368		208.12		24.718		87.0082
74.1997		83.5524		472.411		450.612
2.19052		189.589		81.3678		449.135
24.5376		94.3007		41.3968		307.024
166.922		14.7422		32.3874		271.85
160.345		44.3631		126.131		437.777
34.2936		65.7814		139.281		185.276
41.6578		12.4224		61.2883		110.841
60.1451		29.7109		28.3768		6.56607
79.6499		9.76783		31.297		36.9265
87.6731		13.0236		5.06486		110.882
53.3733		48.674		50.4954		148.253
149.818		7.35226		100.158		107.762
1.28343		90.1874		455.652		143.441
43.7123		171.599		111.431		130.338
		105.281				95.7239
22.7389		73.0812		75.0751		15.1936
22.791		138.673		122.307		85.4907
29.9698		258.354		162.446		116.524
1.13674		253.997		102.163		154.127
		77.3229				89.4909
43.7427		60.6312		42.8431		18.113
2.13476		42.5795		43.8124		41.7053
21.6168		46.289		267.36		178.993
137.22		42.889		294.723		246.741
172.91		57.619		413.643		51.1562
		6.50804				69.4582
109.382		129.964		206.239		22.3201
6.35394		178.704		259.903		87.8178
6.90156		200.313		214.297		24.3143
5.05399		100.709		95.1506		27.8093
2.94288		126.517		45.0807		50.0614
31.9903		245.162		2.27435		84.8664
17.9632		242.094		15.5469		84.8347
83.3759		222.357		26.5738		72.6856
238.074		245.529		8.78694		77.5103
0.504651		308.67		91.7959		76.8797
143.074		23.8886		388.019		43.6408
8.6353		82.8025		16.8805		21.7712
24.0978		129.418		55.4531		34.1522
51.459		115.791		96.3131		67.8693
28.2089		21.5461		52.8658		90.8531
13.2289		74.8096		287.699		47.2163
29.8527		151.458		32.5929		65.0613
32.7122		127.419		63.9995		93.6341
101.436		94.9402		83.7443		126.852
19.5512		156.642		74.0903		121.544
28.3795		242.555		61.5212		80.2792
166.373		282.701		119.251		24.0112
40.512		288.848		421.764		97.0358
1.03302		374.982		76.6916		87.5617
46.4059		347.791		24.8436		48.3228
14.3233		447.959		46.0136		92.9454
25.3069		467.145		25.896		58.1878
17.9501		465.206		104.198		71.5681
38.3918		334.556		244.917		81.4201
43.9876		227.834		1.84896		78.8413
3.0932		267.519		67.982		96.1114
32.9919		319.667		61.9314		101.126
12.0897		174.202		330.139		103.643
33.2511		136.206		114.467		108.404
100.334		148.675		41.1878		11.2434
202.201		150.778		39.5649		31.2115
46.0651		291.447		87.9375		26.4782
66.7792		324.941		24.1069		21.8072
6.2218		312.153		88.0765		70.5443
165.082		382.678		132.898		4.22699
171.287		372.938		49.1201		70.6027
38.0547		304.07		119.352		97.9393
14.3327		282.744		45.5547		114.608
52.2701		169.658		38.4331		138.316
159.386		379.935		10.4416		119.628
0.135593		459.542		109.361		106.217
30.1264		472.02		65.8366		59.7842
21.6823		451.425		137.119		22.2381
14.7274		72.2326		197.107		181.718
123.001		115.502		173.197		38.4919
21.5902		16.4531		322.042		25.6053
102.948		105.056		300.546		93.7216
20.546		209.446		104.583		7.7569
30.7584		171.893		471.97		409.839
1.97942		251.875		72.5703		411.484
25.1866		351.795		3.45848		164.616
13.9686		291.898		83.3812		168.676
121.261		194.819		357.059		238.029
		410.9				97.0761
112.047		297.399		46.4277		241.09
		242.056				194.293
59.3332		116.426		9.55771		179.343
21.6131		379.658		76.1899		213.568
29.9075		436.351		151.993		264.071
5.68335		77.3398		89.1983		40.8857
39.3673		48.4163		220.84		301.066
		56.7284				277.84
41.9662		103.705		35.1501		94.6735
26.857		42.9985		29.4448		0.240873
121.047		67.0517		60.524		38.9694
61.2055		145.5		259.093		11.6635
29.5001		195.114		38.5385		39.0655
15.9927		83.5229		33.7319		72.1732
73.0687		1.23936		58.3168		73.4855
137.386		191.569		75.4234		60.7726
98.0613		260.052		99.1887		78.0135
73.5927		299.418		25.6978		55.9951
51.6504		282.741		5.09865		42.8349
23.106		245.243		46.99		14.1912
23.5135		383.419		12.3995		65.4758
12.1145		363.965		11.8453		80.0527
71.7275		463.962		40.0637		79.7771
137.729		244.057		12.7256		87.3094
42.0156		153.712		74.7791		294.818
22.8018		14.4899		159.409		280.69
6.59472		85.4322		94.6924		385.653
30.542		44.1302		32.5081		402.571
44.1352		212.168		161.096		34.0456
11.142		49.1328		62.5074		346.643
7.87544		20.009		90.8257		247.515
180.544		12.2193		200.575		331.207
169.234		47.8751		59.7304		393.472
107.935				166.267
7.95317		142.603		166.365		196.12
125.434		136.053		13.2539		75.4851
48.317		243.386		14.2752		196.273
93.8014		219.595		186.917		196.514
221.766		239.266		63.0357		74.6204
81.1075		81.9994		220.944		38.9196
29.6463		38.4073		60.626		34.2525
70.2764		34.2621		24.3465		67.9516
6.38278		136.417		205.888		54.8856
29.5214		118.006		69.4243		88.5867
20.9034		35.555		3.26288		115.626
112.679		150.134		26.5411		17.3431
52.1258		175.347		28.8514		26.6682
37.0629		203.562		63.4461		37.5442
56.0637		57.0559		48.9503		42.1375
0.907641		51.8398		160.997		136.642
17.7903		134.049		72.6446		99.0767
10.6499		134.049		17.8224		99.0767
39.601		183.108		90.0035		189.973
57.2569		149.028		65.2664		51.8498
29.7009		151.89		66.4843		17.454
164.818		128.281		11.812		120.389
1.39967		271.077		95.5709		144.136
9.67009		190.745		13.4889		173.878
81.3289		276.728		75.8535		9.44667
98.2281		357.226		74.9037		3.6183
73.4848				53.7755
18.1341		17.2207		181.689		31.5776
45.9564		23.081		74.1342		25.4891
33.0232		106.649		41.418		2.96396
42.6926		133.543		232.717		89.092
74.8155		193.944		184.547		24.4559
28.7799		71.1682		0.126924		143.316
6.14534		77.9421		93.558		208.863
55.5116		204.302		133.552		172.286
16.8257		72.7879		35.8364		200.17
11.324		148.063		216.93		243.966
		28.5718				233.516
50.5613		62.4091		247.856		314.868
143.069		136.22		85.1825		436.983
146.664		186.263		483.16		32.206
0.300613		273.077		111.851		15.2893
40.5435		327.221		78.7205		26.574
76.1898		150.569		44.4305		27.0331
23.9399		106.476		144.208		58.8625
56.5093		39.1178		214.367		42.9766
80.5174		56.3878		92.4354		5.45249
13.9684		164.415		30.2699		51.9002
11.839		121.914		131.569		114.261
28.14		185.092		207.242		115.41
33.916		233.357		137.613		87.85
75.7577		282.421		21.6832		42.1524
56.6528		27.739		134.082		37.5762
30.8908		46.0507		163.534		46.6693
31.5367		7.45931		48.0064		47.2747
12.4908		29.6452		11.2457		11.4239
35.0715		6.29919		50.85		23.4002
78.3102		95.6989		134.861		41.456
34.5654		20.1247		160.717		83.2039
52.3222		124.101		294.792		91.4255
14.3021		155.868		95.5942		64.364
27.5144		241.009		360.792		82.3541
105.757		358.731		200.14		75.5774
77.7144		268.374		313.567		57.9149
197.279		185.593		302.764		86.0022
17.9998		55.5338		16.7587		75.3667
45.8564		45.387		148.926		110.087
44.5905		177.79		121.706		122.106
39.2906		33.8714		35.796		257.899
199.81		6.47434		22.2135		76.1795
26.3946		59.2457		66.6007		43.6748
66.3416		170.74		7.15368		66.4186
34.7617		272.724		41.6421		80.7685
105.219		176.422		161.438		96.1821
38.9477		59.8342		98.6113		461.655
118.407		46.4427		125.424		359.573
153.47		21.9048		306.033		450.685
		42.6044				164.715
		25.1938				80.687
		151.281				3.8372
		194.188				47.1277
		286.818				122.318
		117.981				152.053
		155.678				100.612
		181.338				7.83097
		71.5649				56.3039
		7.8486				126.402
		85.7944				146.308
		185.04				149.065
		323.318				147.868
		437.913				147.618
		354.121				72.973
		274.373				74.8036
		333.76				44.2866
		300.877				101.795
		109.472				47.8806
		0.011165				37.3999
		31.4942				5.4942
		184.992				6.6624
		139.222				17.9419
		1.21848				327.318
		123.506				93.7792
		12.4746				49.7302
		40.3818				248.229
		3.41523				62.9603
		81.8166				68.5136
		57.0319				81.4624
		78.8222				9.20489
		143.834				86.8804
		90.2088				134.86
		84.496				4.93724
		114.213				122.067
		212.912				99.356
		300.397				110.479
		248.645				143.685
		360.987				129.76
		355.712				195.708
		207.1				247.153
		121.935				296.159
		317.046				366.844
		344.553				276.768
		133.735				414.023
		483.679				170.1
		452.651				111.394
		315.321				14.6846
		232.622				42.1761
		65.5563				165.001
		42.4932				50.8139
		68.6319				58.597
		184.018				191.517
		289.659				127.021
		24.342				17.7718
		118.36				33.4485
		219.735				31.557
		259.726				38.5512
		2.76472				285.726
		309.581				25.7137
		263.121				91.9679
		5.00129				334.912
		90.2783				107.905
		36.6658				342.941
		148.348				76.046
		168.711				35.0982
		32.2628				328.876
		71.0821				298.797
		76.2844				496.457
		397.323				64.7354
		329.329				70.3054
		261.453				60.2609
		46.2144				376.597
		54.1597				2.40963
		106.652				72.9907
		204.102				98.6211
		251.717				120.432
		323.976				126.072
		372.819				13.3087
		414.318				6.00082
		417.875				130.388
		422.213				135.974
		404.262				116.417
		32.395				268.049
		102.256				334.925
		158.153				256.98
		245.501				245.573
		35.4188				173.483
		62.8301				49.2518
		13.6316				12.7939
		33.0846				29.9034
		20.4538				45.0816
		1.10886				189.456
		78.3939				219.833
		154.781				326.643
		60.3284				326.877
		160.317				219.971
		275.667				326.849
		169.709				221.987
		224.556				146.06
		0.809943				55.9719
		60.1108				90.5325
		26.1934				201.805
		481.563				146.498
		44.7524				158.591
		6.43747				316.988
		49.5577				229.557
		31.8391				151.817
		58.0414				234.3
		32.0698				78.2568
		56.6988				81.8907
		35.0781				18.562
		38.9073				0.614861
		19.4993				8.33235
		97.7521				56.2289
		53.594				81.3672
		38.0519				117.918
		113.616				137.871
		254.688				50.2215
		136.343				164.14
		28.8999				120.395
		99.8986				80.4587
		62.3773				41.493
		86.7068				9.46646
		232.825				37.6831
		188.333				93.0022
		88.1965				3.86284
		113.292				51.0834
		282.991				23.3213
		306.708				91.0275
		20.5101				42.4696
		19.8375				11.9889
		92.8351				19.2216
		40.8454				99.9967
		34.8537				226.601
		51.3983				66.681
		74.2534				8.76896
		27.8014				60.47
		150.72				45.5767
		118.478				122.149
		248.708				60.2787
		333.762				22.3636
		178.801				392.677
		103.586				476.603
		66.489				68.1698
		55.9843				289.788
		81.8609				36.2101
		15.2524				14.0338
		22.4732				12.2852
		10.8931				39.4683
		89.918				0.621541
		69.9342				86.8956
		114.937				301.588
		191.289				74.5332
		168.703				402.408
		133.398				448.773
		343.594				74.8937
		417.751				79.4076
		3.68811				44.0178
		105.417				66.8656
		52.7974				17.14
		29.8781				40.2531
		163.531				8.67502
		228.802				32.6505
		244.481				56.42
		324.487				49.8227
		28.2195				196.598
		1.74124				292.689
		175.684				68.1374
		19.8515				79.7956
		5.54588				223.841
		204.716				89.3216
		375.885				54.5044
		111.239				418.176
		96.6741				319.062
		182.537				249.458
		235.203				346.483
		357.192				83.8572
		26.5299				89.5972
		41.7314				4.87896
		154.946				5.33078
		9.14237				57.2001
		39.0766				0.552666
		47.2627				39.6589
		159.555				10.1115
		136.334				65.5217
		28.512				38.019
		13.0712				185.816
		55.0407				98.161
		86.4973				194.423
		56.6724				167.733
		11.9689				63.3599
		10.2583				14.375
		3.37533				87.9501
		9.80733				34.2081
		89.807				34.1196
		62.7311				83.0921
		188.546				60.7099
		128.338				2.72015
		203.585				32.5472
		133.028				68.1102
		110.377				84.6688
		71.5183				72.8199
		62.3333				35.4119
		42.5516				133.086
		2.59921				74.3892
		90.1004				55.9549
		146.867				13.9133
		308.109				14.2523
		183.303				34.0703
		128.913				27.1843
		71.2845				47.2856
		71.4861				128.071
		21.0255				84.344
		28.5194				15.5556
		110.667				7.1759
		210.456				115.724
		249.87				121.243
		236.593				131.427
		237.313				138.924
		407.315				133.001
		93.1803				92.711
		125.252				167.11
		163.869				87.6297
		39.6124				162.802
		51.4703				85.4215
		22.4191				4.32438
		120.171				54.5697
		224.555				48.2039
		18.4034				24.4767
		100.691				26.5908
		44.125				61.026
		125.722				57.8296
		67.6561				134.043
		152.222				134.655
		138.647				32.8162
		102.758				167.176
		54.3075				220.42
		29.8832				250.114
		85.0478				43.1985
		308.373				50.8116
		403.234				53.4851
		336.693				58.634
		101.914				359.784
		83.7998				6.15648
		99.2224				97.3631
		19.5523				91.7588
		37.6107				147.745
		132.664				179.915
		22.6139				121.812
		14.1117				41.1357
		11.1384				27.0838
		48.9873				81.3192
		8.58323				119.33
		31.6815				208.498
		106.029				241.206
		138.33				195.636
		0.414286				90.1549
		35.0862				38.1042
		67.8909				6.15972
		57.9184				97.1058
		127.352				145.891
		183.697				144.1
		191.151				122.531
		139.398				100.088
		69.9164				198.981
		59.7544				55.6693
		36.6263				30.0029
		41.5305				77.0727
		64.7865				101.334
		63.2557				214.069
		160.338				214.311
		177.107				189.634
		47.5052				31.4369
		51.5708				29.2088
		5.13564				108.194
		158.433				72.2409
		167.547				26.6519
		251.862				0.642367
		345.619				46.2494
		391.063				29.1678
		251.789				23.6223
		7.57966				95.5906
		59.6148				199.426
		128.034				118.02
		224.891				45.4354
		290.089				63.9176
		394.459				63.8344
		45.5339				37.6257
		32.5619				20.3286
		11.5348				85.0167
		33.1544				223.967
		154.393				211.142
		170.66				63.4543
		2.62435				268.404
		37.2321				196.202
		9.32266				389.595
		329.656				76.4018
		198.624				393.328
		134.622				357.951
		32.8699				68.2356
		164.698				201.624
		194.081				178.762
		171.808				136.22
		209.778				125.332
		283.471				132.074
		291.974				58.2342
		171.077				116.347
		73.14				30.4418
		97.9869				0.901836
		30.9602				36.0653
		44.9636				47.2488
		171.83				25.5565
		199.402				78.9596
		283.476				35.1632
		131.221				419.334
		359.572				79.1933
		394.017				63.9623
		159.474				305.027
		98.0324				319.363
		1.9947				271.559
		16.3406				178.938
		22.0647				75.9429
		77.5705				79.1658
		120.598				12.0112
		169.704				39.3307
		75.6777				105.994
		16.5479				76.2804
		97.2451				174.617
		270.49				334.758
		320.653				386.744
		430.605				353.953
		269.019				183.052
		363.086				240.262
		293.072				130.172
		219.249				129.225
		279.7				128.779
		383.839				128.795
		469.753				129.105
		487.965				231.357
		130.973				86.2741
		418.656				89.616
		13.3416				105.579
		83.1106				14.0828
		17.3165				55.0869
		110.792				153.296
		207.234				71.1474
		153.188				35.4071
		202.538				20.5539
		218.388				44.5352
		147.419				104.206
		272.374				28.6111
		334.288				34.6136
		349.761				14.5947
		379.607				42.7501
		51.4489				14.5748
		56.8255				46.0345
		106.696				59.4923
		218.298				1.44535
		256.286				142.43
		78.298				86.6324
		89.3614				28.2143
		81.4008				124.692
		169.446				144.431
		16.833				12.2009
		49.5083				61.7539
		97.2176				0.897228
		57.534				57.0923
		205.835				71.7342
		11.3068				340.457
		172.249				47.3105
		181.183				93.3913
		63.9129				55.7194
		48.2359				22.4132
		77.7903				137.264
		54.4055				55.429
		67.3937				19.8174
		95.282				92.733
		94.6859				100.003
		189.45				35.6048
		78.9335				64.3743
		67.0806				146.896
		71.234				21.2155
		58.2967				10.8923
		29.8037				21.2142
		4.48729				85.7647
		72.1678				136.311
		163.428				0.999367
		205.353				23.2304
		116.619				95.5698
		290.964				3.43703
		299.693				92.855
		245.573				109.839
		367.343				100.658
		356.908				128.558
		21.3481				45.9144
		126.632				4.45956
		82.6996				126.223
		147.986				144.057
		66.5099				39.5454
		58.5229				91.0702
		131.061				125.497
		14.8287				38.2166
		26.0841				69.0593
		204.617				44.5982
		190.099				75.9859
		289.048				71.6169
		60.477				141.555
		185.497				25.674
		86.0118				28.0138
		56.0764				43.7463
		10.6513				44.3764
		146.007				15.5249
		219.077				96.4673
		205.207				105.529
		122.745				105.496
		193.106				64.7183
		191.558				93.4082
		176.384				110.539
		51.2634				72.2542
		22.7048				268.581
		89.773				244.38
		7.73131				366.28
		127.524				38.2592
		2.6688				465.649
		308.555				64.5957
		161.825				76.2241
		84.1015				55.7102
		33.2464				215.556
		14.6006				19.7886
		8.8844				23.1393
		37.86				47.8079
		4.04519				84.5918
		86.4707				85.3543
		116.613				127.205
		133.438				27.5244
		78.6263				57.79
		156.105				101.444
		54.1298				102.729
		59.1974				23.5926
		30.6835				8.17291
		119.565				12.9166
		59.7262				97.92
		229.604				144.284
		0.546252				87.0562
		48.6436				36.0341
		94.7403				5.71203
		54.07				37.3641
		138.627				70.3943
		179.483				4.71064
		169.409				30.3187
		105.733				73.9671
		247.969				46.3334
		112.534				36.9708
		31.7859				26.8132
		66.0656				1.57362
		14.3473				32.7626
		51.3406				67.295
		141.746				27.4747
		18.3745				81.8172
		94.4289				92.7038
		56.6509				72.1012
		23.8014				248.486
		139.362				84.8693
		10.3853				44.5244
		33.1364				5.57302
		0.0177116				19.2034
		58.7779				125.843
		152.733				75.9794
		150.317				56.667
		122.968				29.959
		154.009				1.70917
		131.86				34.124
		35.7402				146.584
		100.1				105.547
		146.977				92.4398
		78.3934				110.951
		118.045				120.524
		38.3954				39.3072
		39.6489				14.6029
		23.6591				61.6172
		87.9908				33.4899
		175.441				10.8126
		155.024				75.9073
		132.573				117.307
		42.5568				27.2848
		70.2012				58.4313
		147.594				32.5526
		91.4727				7.19886
		261.487				17.6907
		79.9186				152.4
		214.649				61.8383
		159.526				79.9916
		122.2				199.752
		44.1026				263.292
		80.3704				73.5524
		119.42				19.4771
		211.296				5.32511
		235.642				92.3615
		84.8834				9.0737
		36.6423				335.959
		65.2447				331.625
		113.156				210.027
		94.3062				17.5157
		134.778				76.6116
		163.353				96.9014
		5.14261				79.4322
		30.7183				30.068
		20.9027				372.34
		87.4747				25.8097
		74.9144				47.1244
		210.513				33.4595
		315.71				46.0758
		13.2775				88.6047
		3.12682				73.4792
		32.9792				115.402
		146.759				23.412
		122.064				48.7649
		95.5973				122.607
		189.47				140.561
		16.9245				45.2908
		5.98094				391.252
		51.6039				122.187
		25.1747				291.02
		62.8495				119.797
		163.85				7.93772
		288.038				21.6364
		109.971				27.399
		170.514				132.358
		258.424				13.5966
		256.647				125.173
		55.6105				94.1386
		29.5258				25.7655
		16.9348				92.9007
		66.6678				43.8708
		89.051				58.4034
		99.7195				39.6818
		147.838				58.2685
		226.165				40.3094
		165.945				39.8882
		240.191				55.3269
		245.235				64.0688
		312.526				59.4516
		352.668				47.2004
		448.963				55.6931
		446.814				67.971
		367.183				68.4365
		70.3906				463.537
		9.36488				469.82
		1.77484				368.522
		33.0499				253.054
		86.7492				299.351
		51.1325				181.339
		46.8253				47.3565
		123.635				277.013
		224.217				4.20173
		0.750801				432.238
		136.796				21.7634
		5.17286				16.2901
		195.93				22.0432
		369.96				21.1476
		394.689				21.8718
		376.767				22.203
		13.2296				31.1881
		95.4361				36.1867
		95.4771				42.9685
		164.759				110.059
		43.3562				141.013
		3.0822				274.744
		87.8451				318.526
		55.4869				130.138
		171.881				125.321
		212.861				84.784
		140.171				30.4592
		103.018				13.4455
		108.311				49.5975
		180.383				23.3594
		252.533				49.7675
		152.201				95.6727
		8.39409				99.9669
		126.927				97.8349
		83.8184				34.7118
		49.3999				18.1927
		96.6406				99.2903
		0.33799				39.5521
		57.5741				17.8322
		91.6235				17.2599
		187.572				4.20639
		116.076				34.1204
		270.461				114.412
		313.836				10.7894
		411.882				114.375
		411.45				122.175
		27.4291				242.401
		60.59				63.4292
		109.563				87.213
		136.514				37.63
		228.212				23.7306
		102.201				23.3304
		50.685				10.9415
		71.0968				70.2385
		30.3348				208.267
		93.8328				156.252
		197.316				102.674
		360.871				89.2092
		327.603				86.3738
		116.406				287.362
		33.6382				343.554
		76.2528				34.8787
		93.2659				136.809
		31.0173				29.812
		78.196				4.75738
		9.14913				12.6314
		135.165				13.2277
		26.5497				23.2888
		89.1898				24.7016
		74.044				40.8211
		97.4415				76.436
		32.6334				200.718
		103.344				396.336
		87.2195				45.2674
		90.036				66.604
		33.7343				397.12
		155.603				363.793
		275.435				369.895
		10.6924				38.7211
		46.8741				94.2667
		139.97				106.655
		168.159				50.4252
		176.582				4.91076
		174.101				65.7956
		244.969				98.1751
		154.582				176.528
		28.0036				1.12831
		27.0695				119.405
		86.6269				112.236
		69.5314				164.925
		148.355				171.781
		183.199				220.028
		178.569				51.996
		288.906				24.6175
		230.535				131.989
		228.525				153.804
		47.7254				157.059
		128.957				119.158
		41.0786				70.8195
		78.0838				256.435
		28.1251				238.083
		300.124				49.3912
		217.53				130.291
		52.6047				37.744
		13.4913				401.37
		40.2235				324.055
		136.241				371.419
		138.973				39.6031
		73.3113				71.8003
		50.5043				128.173
		167.601				113.981
		221.498				105.31
		265.26				125.172
		308.583				133.727
		27.6993				285.826
		156.123				56.8966
		64.1041				445.479
		18.9413				412.103
		9.00747				57.2897
		133.089				24.271
		126.979				68.9123
		119.297				80.8745
		36.4341				308.424
		59.6726				203.77
		174.202				237.723
		253.084				55.3875
		280.93				403.641
		125.772				44.1386
		337.754				165.036
		21.7998				9.14665
		104.914				84.3783
		156.498				85.0888
		39.8895				30.7336
		176.96				164.692
		138.169				170.844
		6.16052				230.742
		239.212				203.988
		220.794				115.888
		281.29				98.0038
		168.72				78.3449
		109.35				97.013
		59.7928				59.3226
		9.19942				85.836
		113.021				20.4682
		43.8746				21.7584
		16.0375				29.7016
		202.009				58.1323
		250.628				2.69878
		142.849				126.892
		177.077				147.006
		110.524				43.3218
		150.569				83.9726
		185.66				72.2603
		89.5368				31.3211
		345.461				72.523
	Fig. 2g
	Cumulative Frequency of distances to Bassoon midline
	Bin Center	Intersectin-1	Endophilin A1	Synapsin 1
	0	0.141388	0.10536	0.0501016
	20	0.398458	0.290203	0.140826
	40	0.571979	0.408503	0.241029
	60	0.674807	0.519409	0.324983
	80	0.739075	0.641405	0.407583
	100	0.79563	0.707948	0.470548
	120	0.848329	0.783734	0.530806
	140	0.894602	0.829945	0.60325
	160	0.924165	0.868762	0.664861
	180	0.942159	0.900185	0.723087
	200	0.96144	0.922366	0.76371
	220	0.975578	0.94085	0.795531
	240	0.989717	0.955638	0.827353
	260	0.991003	0.968577	0.85782
	280	0.992288	0.97597	0.886256
	300	0.996144	0.990758	0.90589
	320	0.997429	0.994455	0.926202
	340	0.997429	0.996303	0.938389
	360	0.998715	0.998152	0.954638
	380	1	0.998152	0.967502
	400	1	1	0.976303
	420	1	1	0.983751
	440	1	1	0.989844
	460	1	1	0.995938
	480	1	1	1
	500	1	1	1
	Fig. 2h
	GFP-Itsn1 dispersion
	time (s)	bouton (norm. intensity)			process (norm. intensity)
	0	1.00977	0.00243813	17	1.00683	0.00363589	17
	2	1.00924	0.00355654	17	1.00677	0.00403583	17
	4	1.00847	0.00404039	17	1.00912	0.004109	17
	6	1.00951	0.00379109	17	1.00907	0.00434766	17
	8	1.01306	0.00395454	17	1.00688	0.00487165	17
	10	1.0119	0.00413413	17	1.00599	0.00405699	17
	12	1.01195	0.00404742	17	1.00723	0.00428442	17
	14	1.01355	0.00418403	17	1.00388	0.00469226	17
	16	1.01275	0.00449062	17	1.00617	0.0045008	17
	18	1.01223	0.00474835	17	1.00662	0.00476375	17
	20	1.01272	0.00444125	17	1.0094	0.00557803	17
	22	1.01018	0.00369426	17	1.00882	0.00551309	17
	24	1.00691	0.00372247	17	1.00959	0.00554003	17
	26	1.01149	0.0027083	17	1.00963	0.00557185	17
	28	1.00834	0.00283774	17	1.01715	0.00643253	17
	30	1.00402	0.00297472	17	1.03178	0.00901567	17
	32	1.00742	0.00528629	17	1.06289	0.0104954	17
	34	0.995266	0.00644121	17	1.09778	0.0107489	17
	36	0.982914	0.00748742	17	1.11791	0.0143313	17
	38	0.965691	0.00830149	17	1.14033	0.0156763	17
	40	0.945813	0.00965012	17	1.15505	0.0198521	17
	42	0.9261	0.00989962	17	1.16643	0.0228595	17
	44	0.910049	0.0111967	17	1.18056	0.024531	17
	46	0.89442	0.0122829	17	1.19452	0.0242749	17
	48	0.881059	0.0140172	17	1.20578	0.0249111	17
	50	0.870612	0.0154128	17	1.212	0.0252182	17
	52	0.866345	0.01609	17	1.21408	0.0245117	17
	54	0.860543	0.0151583	17	1.2164	0.024755	17
	56	0.855784	0.0144164	17	1.21718	0.0264385	17
	58	0.854157	0.0145842	17	1.21695	0.026881	17
	60	0.854235	0.0144387	17	1.21189	0.0255972	17
	62	0.857442	0.0146098	17	1.19914	0.024837	17
	64	0.858179	0.0149705	17	1.19027	0.023936	17
	66	0.864195	0.0141283	17	1.18322	0.02399	17
	68	0.871264	0.0132609	17	1.17843	0.0243457	17
	70	0.877768	0.012682	17	1.16996	0.0235391	17
	72	0.883476	0.0127734	17	1.16324	0.023639	17
	74	0.887441	0.0130889	17	1.158	0.0237581	17
	76	0.891892	0.0127199	17	1.1522	0.0226742	17
	78	0.896389	0.0124145	17	1.14649	0.0225234	17
	80	0.900319	0.012802	17	1.14377	0.0226959	17
	82	0.903841	0.0129029	17	1.14047	0.0226186	17
	84	0.90741	0.0120825	17	1.13658	0.0222521	17
	86	0.909725	0.011753	17	1.13353	0.0225462	17
	88	0.9109	0.0113784	17	1.13238	0.0218122	17
	90	0.912624	0.0109444	17	1.13178	0.0218225	17
	92	0.915349	0.0106406	17	1.12761	0.0217657	17
	94	0.917686	0.0105825	17	1.12635	0.021552	17
	96	0.918343	0.010087	17	1.12305	0.0205988	17
	98	0.921716	0.00969252	17	1.11935	0.0202838	17
	100	0.923281	0.0100192	17	1.11835	0.0200402	17
	102	0.923747	0.0102083	17	1.11948	0.0196891	17
	104	0.924778	0.00962338	17	1.11713	0.0198996	17
	106	0.927388	0.00985006	17	1.11395	0.0195502	17
	108	0.925924	0.00999072	17	1.11355	0.0202421	17
	110	0.924528	0.00965321	17	1.11211	0.0197809	17
	112	0.928247	0.0096246	17	1.10967	0.0193922	17
	114	0.929972	0.00971269	17	1.10946	0.0195923	17
	116	0.928495	0.00976161	17	1.11026	0.019769	17
	118	0.931031	0.00960912	17	1.10729	0.0193275	17
	120	0.930354	0.00972858	17	1.10701	0.0191422	17
	122	0.934762	0.0101337	17	1.10169	0.0191764	17
	124	0.936617	0.0101146	17	1.1007	0.0191204	17
	126	0.937856	0.0100134	17	1.10048	0.0191655	17
	128	0.939184	0.0100744	17	1.09732	0.019224	17
	130	0.942165	0.010419	17	1.09772	0.0194935	17
	132	0.943214	0.010629	17	1.09595	0.0191184	17
	134	0.944299	0.0107882	17	1.09476	0.018915	17
	136	0.945852	0.0110367	17	1.09157	0.01887	17
	138	0.946426	0.0113199	17	1.08786	0.0188652	17
	140	0.946412	0.0106726	17	1.08445	0.0188525	17
	142	0.949024	0.0109626	17	1.08198	0.0188926	17
	144	0.952432	0.0108159	17	1.07998	0.0193757	17
	146	0.949807	0.00996826	17	1.08102	0.0196222	17
	148	0.951324	0.00986176	17	1.07785	0.0193759	17
	150	0.951208	0.0094531	17	1.07732	0.0199326	17
	152	0.952164	0.0095188	17	1.07579	0.0199402	17
	154	0.952408	0.00931773	17	1.07495	0.0196367	17
	156	0.954862	0.00915783	17	1.0734	0.0196664	17
	158	0.954911	0.00940856	17	1.07404	0.0197604	17
	160	0.95517	0.00932217	17	1.07217	0.0195184	17
	162	0.955487	0.00912247	17	1.07014	0.0189476	17
	164	0.957715	0.00902069	17	1.06578	0.0185859	17
	166	0.960584	0.00860215	17	1.06291	0.0184499	17
	168	0.964021	0.007205	17	1.06265	0.018091	17
	170	0.966684	0.00712909	17	1.06098	0.0179285	17
	172	0.968848	0.00696529	17	1.06047	0.0178489	17
	174	0.969952	0.00642039	17	1.05821	0.0175668	17
	176	0.971974	0.00633492	17	1.05909	0.0180628	17
	178	0.971384	0.00616945	17	1.05795	0.0175736	17
	180	0.977572	0.00620645		1.05542	0.017396
	Fig. 2i
	EndoA1-mRFP dispersion
	time (s)	bouton (norm. intensity)			process (norm. intensity)
	0	1.02154	0.018531	15	0.981319	0.014479	15
	4	1.02203	0.016422	15	0.986086	0.012444	15
	8	1.02577	0.019671	15	0.981441	0.012774	15
	12	1.02515	0.019404	15	0.989174	0.018546	15
	16	1.03262	0.010468	15	0.98098	0.031374	15
	20	1.02644	0.010021	15	0.99099	0.037247	15
	24	1.02162	0.014192	15	0.98387	0.021143	15
	28	1.02142	0.012448	15	0.990812	0.018674	15
	32	1.00734	0.013394	15	0.99139	0.015575	15
	36	0.962319	0.01305	15	0.995932	0.019668	15
	40	0.907888	0.016553	15	1.06924	0.018798	15
	44	0.876032	0.015638	15	1.10823	0.019276	15
	48	0.846906	0.019722	15	1.10516	0.025881	15
	52	0.816819	0.018747	15	1.15593	0.020697	15
	56	0.801993	0.022457	15	1.20495	0.019965	15
	60	0.781752	0.021349	15	1.19173	0.019276	15
	64	0.777196	0.023207	15	1.25914	0.025881	15
	68	0.799109	0.022321	15	1.26886	0.020697	15
	72	0.835139	0.020195	15	1.23877	0.019965	15
	76	0.83835	0.02116	15	1.26051	0.019336	15
	80	0.873911	0.01945	15	1.22437	0.019966	15
	84	0.900286	0.01955	15	1.22309	0.019336	15
	88	0.896011	0.017254	15	1.17185	0.020351	15
	92	0.893988	0.018065	15	1.10599	0.019292	15
	96	0.914405	0.017063	15	1.10498	0.016234	15
	100	0.915975	0.016475	15	1.08183	0.016496	15
	104	0.920582	0.020187	15	1.06009	0.02066	15
	108	0.932273	0.010365	15	1.02641	0.023753	15
	112	0.921432	0.01469	15	1.01538	0.019167	15
	116	0.932273	0.018036	15	1.01313	0.018749	15
	120	0.921432	0.01469	15	1.0112	0.020006	15
	124	0.914224	0.016584	15	1.01056	0.018435	15
	128	0.928394	0.020855	15	1.01902	0.014072	15
	132	0.93058	0.023091	15	1.01242	0.023968	15
	136	0.919312	0.021559	15	1.01196	0.01609	15
	140	0.93497	0.021668	15	1.02695	0.015049	15
	144	0.947136	0.021559	15	1.01503	0.013684	15
	148	0.946306	0.018528	15	1.00146	0.018035	15
	152	0.940254	0.016999	15	1.01417	0.013377	15
	156	0.949414	0.018145	15	1.00929	0.019287	15
	160	0.950722	0.021379	15	1.01671	0.019218	15
	164	0.963483	0.021847	15	1.00818	0.018513	15
	168	0.958543	0.016099	15	1.01507	0.022978	15
	172	0.967382	0.01758	15	1.01806	0.017586	15
	176	0.950555	0.016234	15	1.01606	0.013393	15
	180	0.950383	0.018632	15	1.02165	0.024818	15
