# Supplementary material for: Intersectin and endophilin condensates prime synaptic vesicles for release site replenishment
Source: Nat Neurosci. 2025 Jul 8;28(8):1649–62. doi: 10.1038/s41593-025-02002-4 (PMC12321584; doi:10.1038/s41593-025-02002-4)
Supplement: Supplementary file 6 — Statistical source data. [file 41593_2025_2002_MOESM6_ESM.xlsx]

## Sheet: Sheet1
Fig. 3c
total synaptic vesicle counts
Itsn1 WT	Itsn1 KO
163	93
58	115
29	43
26	117
144	31
49	93
110	22
98	10
142	17
117	61
111	74
208	21
84	121
45	20
25	59
23	19
80	95
118	67
40	102
38	30
30	41
135	57
34	65
88	142
49	64
92	50
119	18
84	67
148	64
125	96
47	174
27	76
114	89
34	62
38	43
172	144
54	40
104	37
171	58
47	133
118	115
96	145
144	109
154	59
45	83
40	109
96	62
30	50
132	23
164	10
137	80
138	142
149	100
71	95
27	182
57	85
79	59
90	33
157	27
99	55
25	70
142	22
84	163
22	56
72	40
169	44
29	55
30	18
121	99
81	84
52	24
131	78
65	47
55	69
	116
158	25
66	27
61
14	32
74	156
50	56
129	27
22	35
70	49
64	73
58	32
54	24
111	24
21	48
60	11
78	12
29	64
54	11
47	21
48	35
41	83
33	79
145	71
35	57
120	74
77	37
73	91
158	35
77	73
71	75
81	51
32	39
148	22
58	37
75	56
68	86
63	46
34	75
51	23
12	48
56	63
8	46
7	17
46	100
30	43
17	33
38	43
55	5
61	47
12	31
19	272
172	190
55	22
11	147
18	37
107	44
119	63
48	33
132	31
48	134
24	18
83	108
30	24
92	79
89	29
33	46
23	64
97	42
30	31
123	52
73	120
156	21
23	38
153	18
27	27
	20
97	9
59	62
171	6
52	54
64	27
42	59
50
41	40
25	91
89	139
144	48
69	40
47	61
85	34
103	179
77	30
57	114
34	20
87	105
82	44
52	25
174	62
30	30
126	101
57	94
78	85
55	51
9	43
61	64
30	147
176	21
41	104
41	44
67	72
38	104
23	45
89	68
152	83
123	80
155	46
9	126
95	108
44	177
48	164
90	25
68	68
180	32
135	29
195	50
31	64
65	54
256	131
94	36
37	147
121	34
327	52
95	55
34	29
158	54
112	134
253	118
78	114
122	47
64	174
90	36
83	82
136	84
43	28
24	33
97	285
38	19
68	13
18	193
23	116
60	57
146	62
61	65
36	39
89	129
48	28
157
115	59
116	39
167	35
95	63
50	58
192	175
37	1
62	72
46	20
	68
67	139
144	21
33	99
102	79
154	54
79	62
115	106
61	55
247	77
68	51
52	36
307	48
57	94
116	50
58	19
97	217
26	106
23	6
34	67
31	22
84	103
52	119
23	155
99	78
182	20
130	43
69	37
82	89
47	72
178	162
110	119
174	34
61	46
66	36
21	133
72	51
16	121
153	33
45	119
59	58
51	67
60	52
59	91
144	68
88	71
18	74
54	116
31	58
41	104
89	69
67	61
33	76
202	89
153	30
59	128
43	25
48	56
22	208
159	55
34	52
72	197
53	187
34	94
14	146
80	99
40	91
40	81
71	110
61	48
161	69
108	37
97	88
136	94
47	105
91	80
52	66
42	102
43	178
99	36
48	113
10	111
37	75
28	71
48	55
119	139
31	77
93	99
0	205
	75
	37
Fig. 3d,e
docked vesicle counts
Itsn1 WT no stim	Itsn1 WT 5 ms	Itsn1 WT 14 ms	Itsn1 WT 100 ms	Itsn1 KO no stim	Itsn1 KO 5 ms	Itsn1 KO 14 ms	Itsn1 KO 100 ms
5	0	3	1	2	0	1	1
3	1	2	1	3	1	2	3
2	1	2	2	2	0	1	0
4	1	2	2	4	1	0	1
2	1	2	1	3	4	1	1
4	1	3	0	2	1	0	2
2	2	2	1	2	0	2	1
1	1	3	0	3	1	0	1
3	0	2	2	3	1	0	1
2	1	2	1	3	1	1	3
2	0	3	0	2	1	1	1
2	1	2	1	2	0	1	0
2	1	2	4	3	1	1	2
1	1	3	1	2	0	0	2
2	2	2	1	2	1	0	1
2	2	2	1	2	1	0	2
2	1	2	1	5	0	1	0
2	1	3	1	3	1	1	1
4	1	3	1	4	0	2	1
2	0	2	1	1	1	0	1
2	2	2	1	3	1	0	1
1	2	2	1	2	1	0	1
1	1	2	1	2	0	1	2
2	1	3	1	2	1	0	1
3	1	1	1	6	0	0	1
3	2	3	2	3	1	2	2
3	1	2	1	3	1	1	0
2	2	2	2	2	0	1	3
2	0	2	1	2	1	1	2
7	1	2	1	2	0	0	1
5	1	2	2	1	1	0	1
1	1	2	0	2	2	2	2
2	1	2	1	2	1	0	1
1	0	2	2	2	0	2	0
2	0	2	3	2	2	1	1
2	1	1	0	6	2	1	2
3	1	3	2	2	0	0	1
3	0	2	4	3	1	0	1
2	1	3	1	4	2	1	3
2	1	2	2	3	1	2	1
4	1	2	1	3	1	1	2
2	1	2	1	2	3	1	1
3	0	1	1	2	2	2	0
2	1	3	0	3	1	0	3
1	1	2	1	5	1	1	1
2	1	3	1	3	1	1	1
2	1	2	1	2	0	1	1
2	2	2	1	4	1	1	2
2	0	2	1	1	1	1	1
3	2	3	0	2	1	2	2
3	0	3	1	2	0	0	1
2	1	1	2	2	1	1	3
3	1	2	2	3	3	0	1
1	1	3	1	2	1	2	1
1	2	2	0	2	2	1	0
2	2	3	0	2	2	2	1
2	1	1	2	3	1	1	1
3	1	2	1	2	2	2	1
2	0	2	1	1	1	0	1
2	2	2	3	2	0	2	1
3	1	1	2	1	1	0	0
3	1	2	0	3	1	2	0
3	1	4	1	3	1	1	0
2	3	3	0	1	1	1	1
2	1	2	3	2	1	1	1
5	1	2	3	3	1	1	0
2	1	2	1	2	2	1	1
1	0	2	1	2	1	1	0
3	1	2	1	2	0	1	1
2	3	2	2	2	0	1	1
2	2	3	1	2	1	2	1
2	2	1	1	1	2	1	1
2	2	3	1	2	0	2	2
3	1	2	2	4	1	1	1
	1	3	1	3	0	0	1
1	1	1		3	2	0	0
1	2	3	3	2	1	1	1
1	1	0	1		3	2	1
2	1	2	2	2	0	1	3
2	1	1	1	1	1	1
2	1	2	0	1	1	1	0
1	1	4	2	2	1	1	1
1	0	2	0	1	0	1	2
2	2	3	1	0	2	1	0
1	2	3	1	0	0	2	0
1	1	3	0	1	0	2	0
2	1	2	0	1	1	0	0
2	1	3	0	0	1	0	2
2	2	2	0	0	0	1	0
1	1	3	1	2	1	0	1
2	1	3	0	1	0	0	0
2	2	3	0	2	0	1	2
3	1	2	1	2	1	2	1
2	0	2	0	0	0	0	0
2	2	2	1	1	1	1	0
2	1	4	0	1	0	1	0
0	2	0	1	1	1	1	0
3	1	2	0	1	1	1	0
0	1	6	0	2	0	1	0
2	1	3	0	1	1		1
1	1	4	0	1	1	1	1
4	2	2	2	1	1	0	0
3	2	1	0	0	0	2	1
1	1	2	1	1	1	0	0
3	1	2	3	2	1	0	0
2	2	2	2	0		0	1
3	0	1	2	0	0	0	1
2	1	2	0	2	1	1	1
5	1	1	1	1	1	2	2
2		2	1	1	1	1	0
0	0		1	2	1	0	0
1	0	2	3	0	3	1	0
3	1	2	2	2	3	1	2
3	1	3	0	1	0	1	0
3	1	2	1	1	0	1	0
4	1	2	1	1	1	1	2
3	1	2	0	1	2	0	1
2	1	2	1	1	0	1	1
2	1	2	1	3	0	2	2
1	0	2	1	1	0	0	1
2	1	2	2	1	1	0	1
1	1	3	1	4	2	2	3
1	1	3	2	1	0	0	1
1	1	2	0	2	1	1	0
4	1	2	2	1	1	1	2
2	1	2	0	1	3	1	0
0	1	3	0		1	0	0
3	1	2	2	3	2	3	1
2	0	2	1	1	0	1	0
1	0	2	2	2	0	2	1
2	1	2	2	5	0	0	0
2	1	2	1	3	0	1	1
0	1	2	1	2	0	1	0
2	1	4	0	2	0	1	1
2	1	2	1	2	1	1	0
3	0	2	0	3	0	3	0
2	1	2	1	2	0	0	1
2	1	2	0	2	0	0	2
2	1	4	1	1	1	2	1
1	0	2	0	1	0	1	0
2	1	2	0	2	1	1	2
1	1	2	1	2	1	2	0
3	1	3	1	2	1	1	1
1	0	2	1	5	2	1	1
2	1	2	0	2	3	1	0
2	1	2	1	2	0	1	0
2	1	2	1	2	1	0	2
2	2	2	2	2	0	2	1
0	1	2	1	2	1	1	2
2	0	2	1	2	3	0	1
1	1	2	2	4	0	0	0
2	1	2	0	2	0	1	1
2	1	2	0	2	2	0	1
0	1	2	0	2	3	1	1
2	1	2	1	2	1	2	1
0	1	2	1	2	1	0	0
1	1	3	1	2	2	1	1
1	1	3	0	3	0	1	0
2	0	2	2	2	1	0	0
2	0	3	1	2	0	0	2
3	1	2	2	2	0	1	0
2	1	1	1	2	1	0	1
3	1	2	0	2	0	1	0
2	1	2	1	2	1	1	0
2	0	2	0	2	2	1	0
2	2	2	0	3	1	2	1
2	1	2	1	2	3	1	1
1	0	2	1	4	2	0	0
1	1	3	1	2	3	0	2
2		2	0	2	2	1	0
2		2	3	3	0	1	1
		2	0	1	1	3	1
3		2	1	2	1	1	0
2		2	0	2	1	0	0
3		2	0	3	1	0	1
2		2	1	4	0	0	1
2		2	1	3	1	1	0
2		3	1	2	0	2	1
3		2	1	2	0	0	0
2		2	1	2	3	0	1
2		2		2	1	0	2
2		2		0	1	1	2
3		2		1	0	3	0
3		2		3	1	2	2
2		2		3	1	1	0
2		3		3	1	2	0
2		1		1	1	2	2
2		2		3	1	1	1
1		2		3	0	1	0
1		2		2	0	1	1
2		2		1	1	3	2
3		2		0	0	1	1
2		2		3	1	1	1
1		2		2	0	1	1
2		2		2	0	1
0		1		2	1	2
2		2		1	0	0
2		3		3	0	1
2		2		5	2	1
2		2		3	0	0
2		2		2	1	0
5		3		2	0	1
2		4		2	1	1
2		3		2	1	2
1		2		2	1	1
2		3		2	1	1
2		3		2	0	2
3		2		1	1	1
1		3		2	0	1
2		3		3	1	0
3		2		2	1	1
2		1		2	2	1
2		2		3	0	0
3		2		3	1
2		3		2	0
2		3		3	0
2		2		2	1
2		2		1	0
2		2		1	0
2		2		2	1
2		2		2	1
2		3		3	0
3				2	4
1				1	0
3				2	4
2				3
1				1
2				2
2				3
2				4
3				2
3				2
3				2
2				2
3				2
2				3
2				3
3				2
1				3
2				1
2				2
4				1
2				2
2
2				2
2				2
3				2
2				2
3				2
3				2
2				2
2				2
2				2
2				2
1				2
2				2
2				3
2				2
2				4
1				2
2				2
2				2
0				2
2				4
2				2
1				2
2				0
3				2
3				1
3				1
2				3
3				3
2				2
1				2
3				2
0				2
1				2
5				3
1				2
2				2
				4
2				2
2				2
2				2
2				2
2				2
2				2
2				3
1				2
2				2
1				2
2				1
2				2
2				2
2				2
2				3
2				3
2				3
1				2
2				2
2				3
3				3
2				3
2				1
2				2
2				3
2				2
3				2
2				3
2				2
2				2
2				3
2				2
2				2
2				1
3				3
2				2
2				2
2				3
2				2
2				3
3				3
2				2
2				2
2				2
2				3
3				3
2				2
2				2
3				3
2				4
2				2
2				2
2				2
2				2
2				2
2				2
2				2
3				2
2				2
1				2
2				2
2				3
2				3
2				2
2				2
1				2
2
2
2
2
2
3
2
2
2
2
2
1
3
2
2
2
2
1
2
2
3
1
2
2
3
2
2
2
2
2
2
2
2
4
1
2
2
2
Fig.3f,g
undocked vesicle counts
Itsn1 WT no stim	Itsn1 WT 5 ms	Itsn1 WT 14 ms	Itsn1 WT 100 ms	Itsn1 KO no stim	Itsn1 KO 5 ms	Itsn1 KO 14 ms	Itsn1 KO 100 ms
9	2	0	3	1	1	1	1
2	1	3	2	2	2	2	7
2	4	1	1	0	1	3	0
1	2	2	2	1	2	2	1
2	4	2	8	1	2	0	0
1	3	0	2	4	0	0	2
4	2	2	3	2	0	0	3
1	4	0	2	1	1	2	1
4	2	1	1	0	1	1	1
2	3	1	3	2	0	0	0
2	3	1	1	0	0	2	4
5	4	3	3	0	1	1	2
1	4	5	3	2	0	0	0
5	2	0	2	0	0	0	4
1	1	4	3	1	4	1	2
10	1	3	0	1	0	0	2
1	1	3	1	1	1	1	0
1	4	3	0	0	2	0	5
3	5	2	2	4	0	0	3
4	1	2	4	0	1	0	0
3	3	2	2	2	3	2	2
6	4	3	1	0	0	3	3
0	3	3	4	0	1	0	1
3	1	2	2	2	2	1	9
4	2	2	4	6	5	0	2
5	2	2	3	1	1	1	1
2	0	1	1	3	0	6	1
7	3	1	6	2	1	0	2
4	1	4	4	2	2	1	1
8	3	4	3	3	1	2	1
1	2	2	5	0	1	5	1
3	1	1	2	2	2	0	4
2	3	1	4	1	3	2	2
2	5	1	1	0	2	1	3
3	2	1	1	3	0	1	3
6	3	1	2	1	6	2	4
1	1	0	1	0	3	2	3
2	2	0	0	0	1	2	2
5	2	1	3	3	0	2	5
4	2	1	2	2	2	3	2
1	1	1	4	1	2	2	7
2	1	4	2	0	6	0	1
3	2	3	1	2	6	0	1
3	5	2	2	3	0	3	2
2	2	1	2	3	1	1	0
0	3	3	1	4	1	1	4
1	4	1	3	0	2	0	2
0	2	1	4	3	3	3	0
2	3	2	0	3	2	0	2
2	0	4	1	1	1	3	4
4	6	1	4	3	1	3	10
2	2	0	5	1	0	1	1
6	4	6	1	1	1	1	2
5	1	0	1	1	4	0	4
2	4	0	1	5	3	1	2
4	6	2	3	1	2	3	3
2	6	1	2	0	3	3	1
2	1	1	2	2	1	2	2
2	3	1	3	2	3	1	3
4	3	1	1	1	2	2	1
2	1	1	1	4	1	1	4
3	6	1	4	1	1	1	1
6	4	3	2	0	1	3	4
2	5	1	3	4	4	3	1
3	2	2	0	0	3	3	2
1	3	2	3	6	1	0	1
0	4	2	4	2	4	3	3
0	3	4	5	0	2	3	5
1	3	2	0	0	0	1	1
3	3	1	1	1	0	0	4
3	4	0	2	2	0	0	2
3	4	1	1	0	4	1	5
3	2	1	3	2	2	1	1
5	3	2	3	2	3	0	3
	2	7	1	2	1	1	3
1	1	2		3	2	0	1
0	2	0	0	0	2	2	3
1	4	1	6		2	1	2
1	5	1	2	2	2	3	2
1	5	0	1	3	1	1
1	2	2	2	3	2	1	1
0	3	3	0	1	1	0	1
0	3	2	2	4	2	0	0
0	2	0	0	3	1	2	2
2	2	0	3	1	2	2	1
1	2	2	1	3	1	1	0
1	3	0	1	3	1	0	2
3	0	1	0	1	0	1	2
1	4	2	0	1	0	3	2
0	0	3	3	1	0	0	0
2	2	2	0	3	3	2	3
3	3	1	2	0	4	4	0
0	1	3	1	1	0	1	1
4	5	1	1	2	2	1	4
4	4	1	2	1	1	0	1
2	4	0	0	2	2	0	0
2	2	4	2	0	0	2	1
2	2	2	0	2	1	0	5
2	6	2	0	0	1	0	2
2	3	2	1	1	0		0
1	4	1	1	0	1	3	5
0	2	1	1	0	1	0	3
1	6	0	1	1	1	1	1
0	4	1	2	2	1	1	1
1	1	4	3	0	1	1	4
1	2	1	1	0		1	1
2	3	3	1	1	1	5	3
3	2	1	1	0	1	2	1
3	4	2	1	0	4	1	1
0		4	1	2	0	0	0
2	1		2	0	4	1	0
4	2	1	2	1	0	2	5
3	1	2	2	0	1	1	0
0	2	3	6	1	2	0	1
2	3	2	2	3	4	1	2
4	2	0	1	1	2	2	0
4	1	6	1	3	2	9	0
2	6	3	2	1	0	0	1
1	2	2	1	0	1	2	0
2	3	2	1	6	4	0	2
0	3	3	1	1	3	0	1
3	3	8	0	2	0	1	4
2	3	7	0	0	2	1	2
0	1	2	2	0	5	1	0
1	3	0	1	2	4	3	4
0	3	0	1	1	2	3	2
3	2	2	3		0	0	1
1	2	4	0	2	0	1	1
4	1	2	1	1	2	2	1
3	1	2	2	0	5	5	2
0	2	3	0	1	2	0	1
3	3	4	1	1	0	2	2
0	0	0	1	2	3	2	0
1	2	1	1	1	1	2	1
3	2	2	0	1	5	1	1
1	1	1	0	0	1	8	1
3	1	2	2	0	1	1	3
2	3	2	2	4	1	1	0
1	2	4	1	1	0	0	1
0	1	0	1	1	4	1	1
3	1	5	1	1	4	1	3
2	3	0	0	1	2	0	1
1	2	2	0	1	2	3	2
2	2	1	0	1	3	6	1
1	3	2	0	3	4	1	3
4	1	0	1	2	2	1	1
1	2	3	2	1	1	4	0
0	2	3	2	1	5	1	5
0	4	2	5	2	1	1	3
1	2	3	2	0	2	1	1
3	2	2	1	0	1	1	2
4	4	2	2	0	2	3	0
1	3	3	0	2	5	2	0
1	3	1	2	0	3	0	4
5	2	1	3	1	0	0	2
2	3	0	1	0	2	0	4
3	3	1	2	1	2	3	1
0	2	5	1	5	4	1	5
2	2	3	1	0	2	0	0
2	8	3	2	1	2	0	0
1	1	3	3	3	6	1	2
1	2	4	1	2	3	0	2
1	1	4	0	1	1	0	2
3	1	2	0	0	2	1	3
3	1	2	2	2	3	2	1
4	4	0	1	1	4	0	0
1	5	4	2	1	1	2	1
2	3	2	1	2	2	5	1
0	2	1	1	0	3	2	3
3		4	1	0	1	3	2
0		1	0	5	5	0	0
		3	1	0	1	2	3
2		1	0	1	1	1	0
2		2	0	3	0	1	1
1		1	2	0	1	1	3
2		3	2	2	1	1	1
2		2	0	1	1	1	0
2		3	1	0	1	4	0
3		3	3	2	0	0	3
2		3	1	2	1	4	1
3		1		1	0	2	2
1		6		1	0	1	0
4		1		1	2	3	2
5		0		0	2	1	1
0		0		2	2	0	2
2		2		0	3	0	3
2		1		1	2	3	4
2		1		1	0	2	2
2		3		0	2	1	2
1		1		0	2	2	1
0		4		1	1	1	0
1		3		1	2	0	0
4		3		0	3	3	1
0		1		1	0	3	2
1		3		0	1	3
2		1		1	1	0
2		2		0	3	0
2		1		1	1	0
3		3		2	1	2
2		2		0	5	3
1		3		0	0	3
2		5		0	3	1
3		4		0	3	1
2		2		2	3	2
1		1		3	2	1
4		2		2	0	0
3		4		1	2	2
0		0		0	1	0
3		7		1	0	1
2		1		1	1	1
2		1		0	3	1
2		1		1	1	1
2		2		0	1	3
4		1		0	2
2		6		0	2
2		0		0	1
3		3		0	1
1		1		0	0
0		4		0	2
2		1		1	1
2		7		1	2
1		2		0	0
3				0	7
1				0	3
2				0	5
0				0
2				0
6				0
1				1
2				0
1				1
0				2
3				1
5				1
2				2
2				0
3				0
4				0
1				1
2				0
7				0
2				0
2				0
5
1				4
2				3
3				1
1				5
2				1
1				1
1				0
1				4
2				0
2				2
2				1
1				2
3				1
0				0
0				0
3				4
3				1
4				0
1				1
3				1
1				4
2				3
7				0
3				3
3				1
2				0
0				0
4				0
2				0
1				0
3				1
1				1
0				2
4				4
5				3
2				2
				3
1				1
5				4
3				2
1				4
4				3
2				2
2				2
0				0
3				1
2				0
5				4
2				0
2				0
0				1
4				3
4				0
4				0
6				4
2				1
1				1
3				0
3				1
1				1
2				0
5				0
2				0
3				2
3				3
2				3
3				2
1				2
6				2
2				1
4				3
6				0
4				0
2				0
4				3
2				3
5				4
2				1
1				2
1				0
1				4
2				4
3				3
2				1
1				3
2				1
1				4
2				1
3				1
3				2
1				3
5				1
2				2
2				1
5				1
3				3
1				0
3				1
5				0
3				0
1				2
6				5
1				1
3
2
0
6
4
1
3
0
3
3
2
3
2
2
2
0
1
0
2
2
5
1
2
2
0
0
6
5
4
1
3
4
3
2
2
4
2
1
Fig. 3h
train stimulation undocked vesicle counts
50 AP 20 Hz WT	no stim WT	50 AP 20 Hz KO	no stim KO
1	1	0	1
0	4	1	1
2	0	1	2
3	1	1	0
1	2	1	0
2	2	1	0
0	2	2	0
2	2	2	0
1	1	1	1
2	0	1	1
1	1	1	1
4	1	0	2
1	0	3	2
1	0	3	1
1	1	0	1
1	2	1	1
0	3	0	0
0	0	1	0
0	2	1	0
1	1	0	0
0	5	2	1
2	2	2	2
3	4	4	0
1	2	1	1
2	2	0	5
0	1	1	0
2	2	1	2
3	1	2	1
2	4	1	0
4	4	0	1
0	2	2	1
1	5	0	0
3	0	0	2
2	2	1	1
1	0	0	1
2	1	1	4
2	1	0	1
2	5	1	2
3	3	1	0
1	1	2	1
2	3	2	1
2	0	2	2
3	2	0	2
3	1	0	0
2	3	1	2
1	0	0	4
6	0	1	1
5	1	1	0
2	2	1	2
4	1	1	1
3	0	2	1
3	1	1	1
3	3	1	0
2	3	1	0
1	3	2	2
2	0	0	3
1	3	0	2
2	3	0	1
2	1	1	3
1	2	0	1
3	1	0	3
2	2	3	1
1	1	3	3
0	3	1	1
2	1	0	1
1	0	3	4
1	2	2	0
3	2	0	3
2	5	3	0
1	0	0	0
0	0	0	1
2	0	1	3
3	5	1	1
2	1	0	1
3	3	1	0
1	1	0	0
1	1	0	1
1	2	1	0
0	1	2	1
0	1	0	0
0	1	1	1
3	0	1	1
2	4	1	2
4	1	1	2
2	1	3	0
2	0	3	1
0	1	2	1
0	4	1	0
0	0	0	2
1	1	3	2
0	1	1	2
1	0	1	0
2	1	2	2
5	0	1	4
4	3	1	1
3	1	1	2
0	2	0	2
4	1	3	1
2	1	3	2
2	1	2	0
2	1	1	2
0	1	2	0
1	1	2	0
1	1	0	1
3	0	1	3
5	2	2	3
2	0	2	0
1	2	0	0
1	3	1	1
0	2	0	1
1	2	2	2
2	3	0	1
2	1	1	2
2	1	1	1
0	4	3	1
1	2	1	1
1	3	0	2
1	2	1	1
0	1	0	1
3	2	1	2
2	1	0	2
3	2	0	0
1	1	2	0
1	0	5	0
2	1	1	0
1	1	0	0
2	2	1	1
0	0	1	1
2		2	1
0	1	1	2
	2	0	4
0	0	0	6
1	1	3	2
0	2	1	0
0	0	1	0
0	2	0	2
1	2	1	2
3	1	0	2
1	2	2	1
1	2	0	0
6	1	3	1
0	1	1	0
4	3	0	0
3	1	1	0
0	1	0	0
4	1	2	1
1	0	1	0
0	0	0	0
2	1	1	1
2	0	0	2
2	1	0	1
1	0	2	1
1	0	1	0
2	2	0	3
1	1	3	0
2	1	2	0
1	1	1	0
1	2	1	3
1	0	0	1
1	3	0	1
0	4	2	3
1	3	0	0
3	4	2	1
3	2	2	2
0	0	0	0
3	1	1	1
0	5	0	0
3	0	0	1
1	0	1	0
3	2	1	0
1	3	0	5
2	4	0	1
0	4	1	1
2	0	1	1
2	0	2	1
2	0	3	0
0	2	1	1
2	1	1	0
2	0	1	1
0	3	2	1
1	0	2	2
4	2	1	0
1	0	3	0
3	2	1	1
1	2	1	0
3	2	2	0
0	1	1	1
2	2	1	0
2	0	3	1
0	1	2	0
3	1	0	2
4	1	2	2
3	4	0	1
3	2	2	2
2	0	1	2
3	1	0	0
2	4	2	1
1	0	0	0
1	3	1	0
0	2	1	0
1	0	0	2
1	1	3	0
1	1	1	0
1	0	2	0
3	2	1	0
4	0	0	1
1	0	0	1
2	0	1	2
0	1	1	1
5	3	0	1
3	2	0	2
0	2	0
2	0	0
1	4	0
0	2	0
2	1	0
1	0	1
0	0	1
0	1	1
0	1	2
4	1	0
3	2	1
0	0	0
0	2	0
1	0	0
0	2	1
0	0	0
3	0	3
1	0	1
2	0	2
2	1	0
3	3
3	2
0	0
2	2
1	4
2	0
5	0
2	5
1	0
1	2
2	1
0	1
0	1
0	1
0	2
0
1	5
1	3
1	4
1	2
	4
1	4
1	4
1	1
0	1
2	1
0	3
2	0
0	0
1	0
1	0
1	2
2	1
2	2
0	3
2	6
1	2
0	1
0	0
1	2
0	2
1	2
0	2
4	4
0	1
2	1
4	2
1	3
0	3
3	1
4	2
0	1
0	2
3	1
1	1
0	1
0	3
2	1
0	1
2	1
1	1
3	3
1	0
1	1
2	3
1	2
2	5
3	4
3	1
0	3
3	4
1	1
1	0
2	1
0	2
0	0
1	2
1	1
1	2
1	1
2	1
1	2
0	4
3	1
2	4
4	3
0	0
2	0
1	1
2	3
2	3
1	3
1	1
0	2
4	5
1
2
2
1
1
5
2
3
1
1
1
3
2
2
6
2
4
1
0
2
3
3
1
1
1
2
3
2
1
4
1
1
1
1
0
1
4
0
1
0
1
2
2
1
0
2
0
5
2
1
3
2
0
1
1
0
1
1
1
4
1
1
1
1
1
2
3
1
1
3
0
2
2
1
2
0
0
0
3
0
1
2
2
1
0
0
1
1
0
2
0
1
4
2
0
2
1
0
0
1
0
1
2
1
2
0
2
0
4
1
0
1
3
0
2
1
2
1
0
0
0
1
1
0
2
1
0
2
1
4
1
2
3
4
1
1
2
1
3
2
1
2
1
0
2
Fig. 3i
undocked vesicle frequency distributions
WT frequency distribution						KO frequency distribution
distance (nm)	no stim	5 ms	14 ms	100 ms		distance (nm)	no stim	5 ms	14 ms	100 ms
0	0.00924296	0.00575816	0.00896191	0.00511509		0	0.00598444	0.00855432	0.00185874	0.0112705
5	0.084507	0.0738964	0.0597461	0.0984655		5	0.0412926	0.043627	0.0223048	0.0891393
10	0.111796	0.12572	0.0970874	0.108696		10	0.0760024	0.0838323	0.0780669	0.105533
15	0.116637	0.144914	0.106796	0.111253		15	0.0915619	0.121471	0.107807	0.109631
20	0.103433	0.112284	0.106796	0.106138		20	0.0993417	0.123182	0.119888	0.0932377
25	0.101673	0.096929	0.127707	0.0869565		25	0.104728	0.116339	0.151487	0.0993852
30	0.0985915	0.117083	0.12696	0.0946292		30	0.123279	0.11805	0.11803	0.107582
35	0.105634	0.0950096	0.127707	0.0882353		35	0.138241	0.10864	0.110595	0.11373
40	0.107394	0.101727	0.109037	0.131714		40	0.124476	0.111206	0.119888	0.0983607
45	0.100352	0.0738964	0.0821509	0.108696		45	0.132855	0.101796	0.108736	0.107582
50	0.0607394	0.0527831	0.04705	0.0601023		50	0.0622382	0.063302	0.0613383	0.0645492
