# Supplementary material for: Intersectin and endophilin condensates prime synaptic vesicles for release site replenishment
Source: Nat Neurosci. 2025 Jul 8;28(8):1649–62. doi: 10.1038/s41593-025-02002-4 (PMC12321584; doi:10.1038/s41593-025-02002-4)
Supplement: Supplementary file 7 — Statistical source data. [file 41593_2025_2002_MOESM7_ESM.xlsx]

## Sheet: Sheet1
Fig. 4c,d				Itsn1ΔEndoA1=Itsn1WEYE
docked synaptic vesicle counts
Itsn1 WT rescue no stim	Itsn1 WT rescue 5 ms	Itsn1 WT rescue 14 ms	Itsn1ΔEndoA1 rescue no stim	Itsn1ΔEndoA1 5 ms	Itsn1ΔEndoA1 14 ms
4	0	2	5	0	1
3	1	2	2	0	1
1	2	2	3	0	1
2	2	2	1	1	0
1	2	2	2	1	1
2	1	3	2	0	1
2	1	3	1	1	1
2	1	2	1	0	1
2	0	3	2	1	1
3	1	2	2	0	1
3	1	3	3	0	0
4	1	3	2	1	0
2	1	3	2	1	2
2	0	2	1	2	3
2	2	3	2	1	1
2	2	3	3	1	0
2	2	2	3	1	0
2	1	2	2	1	0
2	2	2	1	1	1
2	1	2	2	1	0
2	1	3	3	1	4
3	2	3	2	1	0
2	1	3	1	1	0
3	1	2	2	0	1
2	1	2	1	1	0
2	3	2	1	0	1
3	1	1	3	0	2
2	2	2	3	1	0
2	1	1	2	1	1
2	2	3	1	1	0
2	1	2	2	1	1
1	1	1	3	1	1
2	1	2	2	1	0
2	1	2	4	1	1
2	1	2	2	1	1
2	1	0	2	1	1
2	1	2	4	0	0
2	1	1	2	1	0
2	1	2	2	1	1
2	1	3	2	1	1
2	3	3	2	1	1
2	1	1	2	1	1
2	1	3	2	1	1
3	1	1	2	0	2
2	1	1	1	1	1
3	1	3	2	1	1
2	1	2	1	0	2
2	0	2	2	1	1
2	2	2	2	0	1
3	1	2	2	0	0
2	1	3	2	0	0
2	2	2	3	0	1
3	1	2	2	1	1
2	1	3	2	0	0
4	1	2	2	0	1
2	0	3	0	0	1
3	1	2	3	1	1
2	1	1	3	1	1
2	1	1	1	1	2
2	1	2	1	1	1
2	1	2	2	1	1
2	1	2	1	1	0
2	0	2	3	1	1
2	0	2	2	1	1
1	2	1	2	2	1
2	1	1	0	1	1
3	0	2	3	1	1
5	1	3	2	0	1
5	1	2	3	1	1
4	2	4	2	0	0
4	1	3	2	1	0
	1	2	2	0	1
2	3	1	2	0	1
3	1	3	0	0	0
2	0	2	2	0	1
2	1	2	2	1	1
3	1	1	2	1	1
2	2	1	2	0	1
2	2	3	0	0	0
2	1	2	2	1	1
4	1	2	2	0	0
2	2	2	1	1	0
3	0	2	2	1	1
2	1	4	2	1	0
3	1	3	4	0	0
2	1	2	2	0	2
2	1	2	2	1	0
2	1	2	1	1	1
0	1	2	2	1	1
3	0	2	2	2	1
2	1	2	3	0	1
2	1	2	2	1	2
1	1	3	2	1	2
2	1	0	3	1	3
2	2	2	3	1	0
2	1	3	2	1	1
1	0	2	2	1	1
1	1	2	3	0	0
2	1	4	2	2	0
2	1	1	2	1	0
2	1	2	2	1	0
2	1	0	3	1	0
2	1	1	2	0	1
1	1	2	1	1	1
2	1	3	1	1	1
2	1	2	1	1	0
0	1	0	2	1	2
3	1	2	2	0	0
1	1	2	1	0	1
2	2	3	1	1	0
2	1	2	0	0	1
2	1	4	2	0	1
1	1	3	2	0	1
2	0			1	1
1	2	1		0	1
2	1	2		0	1
2	0	4		0	1
2	0	1		1	1
2	1	2		1	1
1	1	2		1	0
4	1	2		1	0
4	2	2		0	1
2	0	2		0	0
1		1		1
1	1	2		1	1
2	0	2		0	1
2	1	1		1	2
3	0	2			1
2	0	2		1	2
3	0	2		0	1
2	1	2		1	1
1	1	2		0	1
2	2	2		1	1
4	1	1		0	1
2	2	2		3	3
2	1	2		0	0
1	2	2		1	1
2	1	1		0	2
3	1	2		2	0
1	1	2		1	0
0	1	2		2	0
2	1	2		1	1
0	1	3		0	1
2	1	2		1	1
5	1	2		2	1
0	1	3		0	1
0	1	6		1	1
2	1	2		0	1
2	2	3		1	1
2	0	2		1	1
2	1	2		0	2
2	1	2		2	1
2	1	2		2	1
1	1	2		1	1
2	2	2		1	1
0	1	2		0	1
	1	5		2	0
1	2	2		1	1
0	2	5		1	1
3	1	3		0	1
2	0	2		1	1
2	1	2		1	1
2	1	2		1	0
2	1	2		1	2
3	1	2		0	1
2	1	2		3	0
2	1	2		1	0
2	2	2		1	2
2	0	2		2	1
1	4	3		1	1
2	0	2		1	2
2	0	2		1	1
3	1	3		1	1
0	1	2		2	0
2	1	2		2	0
2	1	2		1	0
0	1	2		1	0
4	1	2		1	1
1	1	2		1	0
2	1	3		1	1
2	1	3		1	2
2	1	3		1	1
2	1	1		1	1
1	1	3		1	1
2	1	2		1	2
2	0	2		1	1
2	0	2		1	2
1	1	2		1	0
2	1	3		1	1
2	1	2		1	1
2	1	2		0	2
1	1	2		2	2
2	1	3		3	1
2	2	2		2	1
4	0	2		1	1
3	0	4		2	2
2	2	0		0	1
3	0	2		1	1
1	2	2		2	2
2	1	2		0	1
1	1	2		0	2
1	0	2		1	0
2	1	2		1	0
5	2	2		2	1
2	2	2		1	1
3	1	2		1	0
2	1	2		2	0
2	1	2		1	1
3	2	2		1	1
3	1	1		1	2
3	1	2		1	1
1	1	1		1	1
2	3	2		0	1
2	2	3		1	1
2	1	2	2	1	1
3	0	2	2	1	0
2	1	2	2	1	1
3	1	2	2	2	1
3	1	2	2	2	4
2	1	2	1	1	0
3	0		2	2	1
4	0		3	1	1
2	0		1	0	1
2	1		2	1	2
3	1		2	1	2
2	0		1	0	1
2	0		2	1	0
2	1		2	1	1
2	1		4	1	1
2	0		2	0	1
3	0		2	0	1
2	0		2	2	0
2	2		2	1	2
2	1		4	1	1
4	1		0	2	1
2	2		3	1	1
2	1		3	1	1
1	1		2	1	3
2	0		2	1	2
2	1		2	1	1
2	0		1		2
2	2		2		2
2			3		1
2			2		2
2			6		1
3			1		0
3			2		1
2			5		3
2			2		1
			3		1
			2		0
			0		0
			2		0
			2		1
			1		1
			1		0
			0		1
			4
			0
			3
			2
			3
			1
			2
			2
			3
			2
			3
			4
			2
			2
			2
			3
			2
			2
			3
			2
			1
			2
			4
			2
			2
			0
			2
			1
			4
			2
			2
			2
			2
			2
			2
			2
			2
			2
			5
			3
			6
			1
			2
			2
			6
			2
			2
			2
			3
			2
			2
			2
			2
			1
			2
			1
			2
			3
			2
			2
			2
			1
			1
			1
			1
			2
			1
			2
			1
			1
			0
			1
			2
			2
			3
Fig. 4e,f
undocked vesicle counts
Itsn1 WT rescue no stim	Itsn1 WT rescue 5 ms	Itsn1 WT rescue 14 ms	Itsn1ΔEndoA1 rescue no stim	Itsn1ΔEndoA1 5 ms	Itsn1ΔEndoA1 14 ms
3	1	2	2	1	2
2	3	2	1	2	1
3	2	4	1	0	6
3	6	2	0	3	3
2	1	2	3	0	1
1	3	0	1	2	1
2	3	2	0	2	0
1	4	1	0	3	1
3	1	3	0	1	0
2	1	0	0	3	1
3	0	3	0	1	4
8	1	0	0	0	2
6	2	2	0	1	2
3	0	2	0	1	2
1	3	4	2	1	1
5	0	2	3	0	2
3	4	2	0	1	0
7	4	3	1	3	0
2	1	3	3	2	0
2	3	1	0	1	1
4	2	3	0	3	0
1	0	3	3	4	1
1	2	3	4	0	1
1	1	0	1	1	3
2	0	1	2	2	0
5	0	2	1	0	2
10	0	0	1	1	0
2	1	3	0	2	1
1	1	1	1	3	1
0	0	1	1	1	0
1	3	2	0	0	4
4	1	2	1	1	1
0	5	0	1	0	2
3	2	2	1	0	0
4	3	2	0	2	1
3	2	3	0	2	1
1	3	1	3	2	1
2	0	0	0	1	1
3	2	1	0	2	0
3	3	1	1	4	0
4	5	1	2	3	1
0	2	3	0	0	0
3	6	4	1	1	2
3	4	1	0	2	2
3	0	2	0	0	1
4	3	4	0	1	2
3	1	2	2	1	1
9	1	4	0	1	0
4	5	2	1	0	0
1	3	2	3	1	2
4	2	2	2	1	0
3	1	1	4	2	1
5	2	3	3	3	1
2	2	3	4	1	6
4	1	2	1	0	1
3	1	4	1	3	1
1	4	0	0	1	1
2	3	5	0	0	0
1	3	1	2	1	5
1	2	2	2	1	1
2	1	2	0	0	1
0	1	1	1	1	3
0	3	2	0	2	0
1	2	2	1	0	0
1	2	1	1	0	0
5	6	4	1	1	1
3	4	1	2	3	2
5	4	2	1	1	4
3	4	4	0	0	2
5	0	2	3	0	0
10	4	4	1	2	0
	3	1	0	1	1
4	1	1	2	1	1
6	4	0	3	0	1
4	2	2	5	0	2
3	2	3	1	0	4
2	4	2	2	3	2
4	1	2	3	0	0
1	5	2	0	4	2
3	4	2	2	1	4
2	3	1	1	1	0
4	1	4	0	2	0
4	3	2	0	2	2
2	2	1	0	1	1
0	0	3	0	1	3
0	4	2	1	3	2
2	5	1	1	2	1
2	0	1	2	0	1
2	1	3	0	1	1
4	2	4	0	0	0
4	3	3	0	0	2
5	2	1	0	1	0
3	4	4	2	0	5
3	2	0	0	2	3
1	1	0	0	0	0
1	3	0	3	1	2
2	2	2	1	4	2
1	0	1	1	1	2
0	3	1	2	3	0
1	3	1	3	0	1
2	1	1	0	2	2
2	1	1	1	0	1
0	1	2	2	0	3
2	2	2	0	0	0
1	2	3	0	0	2
1	3	0	2	1	0
3	6	2	2	2	5
1	6	1	2	0	0
0	3	1	1	0	0
1	2	0	0	1	1
0	6	7	5	0	0
1	1	4	0	3	0
0	4	2	1	0	0
3	2			3	1
3	5	0		0	0
2	3	2		0	4
2	0	4		1	2
3	3	2		2	2
2	4	1		3	5
0	5	1		1	2
1	1	0		3	1
2	6	2		0	0
3	3	2		2	1
0		1		0
2	3	3		2	0
2	2	2		1	1
1	1	0		1	3
2	3	5			1
3	7	1		4	3
1	3	4		2	0
0	1	6		2	0
0	5	2		2	1
4	4	1		1	2
1	5	4		1	3
0	2	3		1	0
1	1	1		0	4
1	0	2		2	3
1	3	3		1	0
0	2	1		4	4
2	3	1		3	2
1	0	2		0	0
1	1	2		0	2
0	5	2		2	5
0	2	0		1	1
2	2	1		0	0
4	4	0		2	2
2	8	4		0	2
5	1	6		3	2
0	2	5		3	1
2	5	2		0	3
1	2	4		0	5
3	6	3		0	0
2	6	2		2	0
7	3	6		0	0
1	1	4		2	2
2	4	2		2	0
	4	4		0	0
1	1	2		1	4
0	2	4		5	0
3	1	2		1	3
1	4	2		0	4
3	4	2		0	3
3	5	2		0	6
0	6	2		0	1
4	2	3		0	1
2	4	3		6	5
2	2	6		2	3
4	2	4		0	6
1	5	2		1	0
1	1	3		0	1
2	3	0		5	0
2	6	2		4	1
2	4	2		3	3
0	4	1		2	4
1	0	6		0	5
2	2	4		0	1
0	0	2		0	7
3	2	2		4	1
2	3	2		0	1
2	4	0		1	3
0	3	1		1	2
0	1	6		5	3
0	3	0		1	3
2	2	2		1	3
3	3	3		0	3
1	3	6		1	2
2	4	5		1	1
0	3	2		2	0
2	0	6		6	3
0	4	3		0	4
3	2	0		2	3
2	4	2		5	1
2	5	8		1	2
3	4	1		1	5
1	3	4		0	2
1	3	5		0	0
5	2	2		2	1
5	5	2		1	5
2	4	3		4	2
3	1	3		0	3
3	3	4		2	4
3	3	3		2	4
4	4	3		0	0
2	0	1		1	1
2	3	1		2	1
2	4	6		2	2
1	1	3		0	3
0	4	1		1	1
1	1	5		0	2
4	4	2		0	4
3	4	1		1	5
4	2	1		1	0
3	4	2		0	3
4	4	2		1	0
0	2	3	1	4	0
3	1	4	0	4	2
3	1	3	1	2	2
4	0	1	3	1	2
2	3	3	0	3	0
2	2	2	2	1	1
1	3		2	2	1
0	2		2	2	2
1	5		2	0	1
1	4		2	0	0
1	2		1	6	1
1	2		0	3	4
1	1		1	4	4
3	3		0	2	2
3	1		2	4	2
3	3		2	2	2
3	2		0	2	3
1	3		4	5	1
0	2		4	1	0
0	3		1	1	0
1	1		1	0	1
3	2		3	1	3
0	7		2	4	2
3	0		0	2	6
3	5		1	2	3
0	3		2	2	4
3	1		2		0
4	3		1		0
3			0		3
2			0		4
2			3		0
2			1		2
0			5		6
5			0		3
2			1		1
			2		3
			1		2
			6		4
			2		3
			2		2
			0		0
			0		2
			1		5
			0
			0
			3
			2
			1
			0
			1
			1
			5
			4
			0
			3
			0
			1
			8
			1
			0
			2
			0
			2
			0
			6
			4
			0
			3
			1
			0
			0
			3
			0
			2
			0
			5
			0
			4
			0
			6
			1
			0
			3
			5
			1
			8
			6
			1
			1
			1
			1
			0
			0
			3
			4
			1
			2
			2
			2
			1
			11
			1
			3
			3
			5
			3
			2
			2
			1
			4
			2
			2
			0
			2
			2
			3
			1
			2
Fig. 4g
undocked vesicle frequency distributions
Itsn1 WT rescue					Itsn1∆EndoA1 rescue
	no stim	5 ms	14 ms			no stim	5 ms	14 ms
0	0.0124264	0.00988142	0.00561798		0	0.00424448	0.000810373	0.0106952
5	0.0614781	0.0909091	0.0470506		5	0.0365025	0.0235008	0.0603514
10	0.122302	0.135705	0.0962079		10	0.0857385	0.0575365	0.103896
15	0.10726	0.123188	0.127107		15	0.102716	0.102107	0.0985485
20	0.088947	0.0836627	0.115169		20	0.116299	0.145057	0.109244
25	0.109222	0.101449	0.115871		25	0.101019	0.121556	0.112299
30	0.100719	0.100791	0.111657		30	0.106961	0.137763	0.12605
35	0.12361	0.111331	0.106742		35	0.13073	0.139384	0.117647
40	0.117724	0.103426	0.124298		40	0.112054	0.10778	0.106952
45	0.109876	0.0909091	0.0997191		45	0.129881	0.110211	0.0878533
50	0.0464356	0.0487484	0.0505618		50	0.073854	0.054295	0.0664629
