# Supplementary material for: Intersectin and endophilin condensates prime synaptic vesicles for release site replenishment
Source: Nat Neurosci. 2025 Jul 8;28(8):1649–62. doi: 10.1038/s41593-025-02002-4 (PMC12321584; doi:10.1038/s41593-025-02002-4)
Supplement: Supplementary file 8 — Statistical source data. [file 41593_2025_2002_MOESM8_ESM.xlsx]

## Sheet: Sheet1
Fig. 5c
total synaptic vesicles
EndoA WT	EndoA TKO
6	8
29	6
26	18
65	1
15	28
21	7
43	4
100	3
35	7
34	21
41	40
136	3
46	4
16	7
16	7
10	6
56	51
26	28
13	2
35	30
103	24
144	8
60	10
177	35
46	9
141	28
54	27
22	61
48	37
32	9
64	15
29	9
5	21
3	37
41	47
29	20
36	81
159	8
14	29
34	10
36	32
37	29
44	43
61	11
26	39
76	21
74	1
39	3
61	28
126	43
97	13
49	25
37	58
43	16
83	19
85	63
89	23
24	34
34	32
57	13
33	7
31	10
64	27
111	11
42	8
61	9
223	18
69	10
50	6
38	9
43	9
9	40
46	11
58	4
13	8
27	22
11	33
53	10
99	5
72	20
80	45
115	2
56	8
33	14
67	3
92	21
138	32
74	11
82	12
50	7
57	6
29	9
101	12
78	10
12	23
47	33
16	11
91	44
18	6
27	15
24	16
37	8
23	3
43	5
22	11
23	6
77	3
69	37
38	17
19	39
127	4
63	7
30	12
152	9
93	50
32	48
60	15
24	6
86	6
15	12
105	2
86	5
20	42
63	68
21	5
44	25
64	5
71	7
66	9
95	6
45	7
94	61
90	24
32	8
67	9
58	13
86	39
82	6
38	4
57	18
15	14
37	9
74	28
48	34
52	12
17	4
29
33
63
92
55
14
10
74
39
54
89
26
27
51
115
17
85
71
95
16
70
10
130
87
62
43
89
48
51
38
46
57
30
38
9
2
63
7
30
22
19
7
0
0
0
0
0
0
Fig. 5d,e
docked vesicle counts (normalized to no stim)							docked vesicle counts no stim
EndoA WT no stim	EndoA WT 5 ms	EndoA WT 14 ms	EndoA TKO no stim	EndoA TKO 5 ms	EndoA TKO 14 ms		EndoA WT no stim	EndoA WT 5 ms	EndoA WT 14 ms	EndoA TKO no stim	EndoA TKO 5 ms	EndoA TKO 14 ms
1.17165	0	2.34329	0	0.752445	0.752445		2	0	4	0	1	1
1.17165	0.585823	0	1.50489	0	0.752445		2	1	0	2	0	1
1.75747	0.585823	0	0.752445	0	0.752445		3	1	0	1	0	1
1.17165	0	0	0.752445	0	0.752445		2	0	0	1	0	1
0	0	2.34329	1.50489	0.752445	0		0	0	4	2	1	0
0	0.585823	0.585823	1.50489	0.752445	0.752445		0	1	1	2	1	1
0.585823	0	0.585823	0.752445	0	0.752445		1	0	1	1	0	1
0	1.75747	1.17165	0.752445	0	0		0	3	2	1	0	0
0	0	1.17165	1.50489	0	0.752445		0	0	2	2	0	1
1.17165	0.585823	0.585823	0	0	1.50489		2	1	1	0	0	2
0	1.17165	1.17165	0	0.752445	0.752445		0	2	2	0	1	1
1.75747	1.17165	1.75747	0.752445	0.752445	0.752445		3	2	3	1	1	1
0.585823	1.17165	1.17165	0	0	1.50489		1	2	2	0	0	2
0	1.75747	0	0.752445	3.00978	0		0	3	0	1	4	0
1.17165	0.585823	1.17165	3.76223	0.752445	1.50489		2	1	2	5	1	2
0.585823	1.17165	1.17165	0.752445	0.752445	0.752445		1	2	2	1	1	1
1.75747	0.585823	0.585823	1.50489	0	0.752445		3	1	1	2	0	1
0.585823	0	0	1.50489	0	0.752445		1	0	0	2	0	1
0.585823	1.75747	0.585823	1.50489	0	1.50489		1	3	1	2	0	2
1.75747	1.17165	0.585823	1.50489	0	0.752445		3	2	1	2	0	1
0.585823	0	0	0.752445	0	0		1	0	0	1	0	0
0.585823	0.585823	0.585823	0.752445	0.752445	0.752445		1	1	1	1	1	1
0	0.585823	0.585823	1.50489	0.752445	0.752445		0	1	1	2	1	1
1.17165	0.585823	1.17165	1.50489	0.752445	0		2	1	2	2	1	0
0.585823	0	1.17165	1.50489	1.50489	0		1	0	2	2	2	0
1.75747	0.585823	0	3.76223	1.50489	0.752445		3	1	0	5	2	1
0.585823	0.585823	1.75747	1.50489	2.25734	0		1	1	3	2	3	0
1.17165	2.92911	1.17165	0.752445	0	0.752445		2	5	2	1	0	1
2.92911	0.585823	1.17165	1.50489	1.50489	0.752445		5	1	2	2	2	1
0.585823	0	1.17165	1.50489	1.50489	0		1	0	2	2	2	0
0	0.585823	1.75747	1.50489	1.50489	0		0	1	3	2	2	0
1.75747	0	0	1.50489	0	0		3	0	0	2	0	0
0.585823	1.17165	1.75747	0.752445	1.50489	0		1	2	3	1	2	0
1.17165	1.17165	1.17165	2.25734	0.752445	0		2	2	2	3	1	0
0.585823	0.585823	2.34329	0.752445	0	0		1	1	4	1	0	0
2.34329	0.585823	0	0	0.752445	1.50489		4	1	0	0	1	2
1.75747	1.17165	0	0.752445	1.50489	0		3	2	0	1	2	0
0.585823	0	1.75747	0.752445	0	0.752445		1	0	3	1	0	1
0	0.585823	0.585823	2.25734	2.25734	0.752445		0	1	1	3	3	1
1.17165	0	0.585823	1.50489	0	0		2	0	1	2	0	0
0	0	1.17165	0.752445	0.752445	0.752445		0	0	2	1	1	1
1.17165	0	1.75747	3.00978	1.50489	0		2	0	3	4	2	0
1.17165	2.34329	0.585823	0	3.00978	0.752445		2	4	1	0	4	1
1.17165	0.585823	0	0	1.50489	0.752445		2	1	0	0	2	1
0.585823	0.585823	1.17165	0	1.50489	0.752445		1	1	2	0	2	1
0.585823	0	1.17165	0.752445	0	0.752445		1	0	2	1	0	1
0.585823	0.585823	2.92911	1.50489	0.752445	0.752445		1	1	5	2	1	1
0.585823	0.585823	0.585823	0.752445	0.752445	0.752445		1	1	1	1	1	1
0.585823	0.585823	1.17165	0.752445	0.752445	0.752445		1	1	2	1	1	1
0.585823	0.585823	0	1.50489	0	1.50489		1	1	0	2	0	2
1.17165	0.585823	0.585823	0	0.752445	0.752445		2	1	1	0	1	1
1.17165	0.585823	1.17165	2.25734	0.752445	0		2	1	2	3	1	0
0	0	2.34329	1.50489	1.50489	0		0	0	4	2	2	0
0	0.585823	1.17165	0.752445	1.50489	2.25734		0	1	2	1	2	3
1.17165	2.92911	1.17165	0.752445	0.752445	0		2	5	2	1	1	0
0.585823	0	1.17165	0.752445	0	0.752445		1	0	2	1	0	1
0.585823	0.585823	1.75747	0.752445	1.50489	2.25734		1	1	3	1	2	3
1.17165	0.585823	1.17165	0	0	1.50489		2	1	2	0	0	2
1.75747	1.17165	2.34329	0	0.752445	0.752445		3	2	4	0	1	1
0.585823	0	1.75747	1.50489	0.752445	2.25734		1	0	3	2	1	3
0.585823	0	0.585823	0	0	0		1	0	1	0	0	0
1.17165	1.17165	1.75747	0	2.25734	0.752445		2	2	3	0	3	1
1.75747	0.585823	0.585823	3.76223	1.50489	0.752445		3	1	1	5	2	1
2.34329	1.75747	1.17165	1.50489	0.752445	1.50489		4	3	2	2	1	2
1.17165	0.585823	3.51494	1.50489	0.752445	0.752445		2	1	6	2	1	1
1.75747	0	1.17165	0	1.50489	0		3	0	2	0	2	0
1.75747	0.585823	1.17165	1.50489	0	1.50489		3	1	2	2	0	2
1.17165	0	1.17165	0.752445	0.752445	0.752445		2	0	2	1	1	1
1.17165	0	1.17165	0	0.752445	0.752445		2	0	2	0	1	1
1.75747	0	1.75747	1.50489	0	0.752445		3	0	3	2	0	1
0.585823	1.17165	0.585823	0.752445	1.50489	0		1	2	1	1	2	0
0.585823	1.17165	0.585823	0.752445	0.752445	2.25734		1	2	1	1	1	3
1.75747	0.585823	2.34329	0	1.50489	0		3	1	4	0	2	0
1.75747	1.17165	1.17165	1.50489	0.752445	0		3	2	2	2	1	0
1.17165	1.17165	0.585823	2.25734	0	0		2	2	1	3	0	0
0.585823	1.17165	0.585823	0.752445	0	0.752445		1	2	1	1	0	1
0	1.17165	0.585823	2.25734	1.50489	0.752445		0	2	1	3	2	1
0.585823	0	1.17165	0.752445	0.752445	1.50489		1	0	2	1	1	2
1.17165	0.585823	1.75747	0.752445	0.752445	0		2	1	3	1	1	0
0	2.34329	1.17165	1.50489	0	0.752445		0	4	2	2	0	1
1.17165	0.585823	1.17165	0.752445	0	0.752445		2	1	2	1	0	1
0	0.585823	1.17165	0.752445	0.752445	0		0	1	2	1	1	0
1.17165	1.75747	1.75747	1.50489	1.50489	0.752445		2	3	3	2	2	1
2.34329	0.585823	1.17165	1.50489	1.50489	0.752445		4	1	2	2	2	1
1.17165	0.585823	0.585823	1.50489	3.00978	1.50489		2	1	1	2	4	2
1.17165	0.585823	1.17165	0.752445	0.752445	0.752445		2	1	2	1	1	1
1.75747	0	0	0.752445	0.752445	3.00978		3	0	0	1	1	4
1.17165	0	0.585823	1.50489	0	1.50489		2	0	1	2	0	2
1.17165	0	0	1.50489	2.25734	0.752445		2	0	0	2	3	1
0.585823	0	0	0.752445	0.752445	1.50489		1	0	0	1	1	2
0.585823	2.34329	1.17165	1.50489	2.25734	0		1	4	2	2	3	0
0	0.585823	0	0	0	0		0	1	0	0	0	0
2.34329	0	0.585823	0.752445	0	0		4	0	1	1	0	0
1.17165	0	1.17165	0	0	0		2	0	2	0	0	0
0	0.585823	2.34329	0	0	0		0	1	4	0	0	0
1.17165	1.17165	0	0	0	0.752445		2	2	0	0	0	1
0.585823	1.17165	0.585823	0.752445	0.752445	0		1	2	1	1	1	0
0.585823	0	1.75747	0	0.752445	0.752445		1	0	3	0	1	1
0.585823	0.585823	0	0	0.752445	0		1	1	0	0	1	0
1.17165	0.585823	1.17165	1.50489	0	0		2	1	2	2	0	0
0.585823	0.585823	0.585823	2.25734	0.752445	0.752445		1	1	1	3	1	1
0.585823	1.17165	1.17165	0.752445	1.50489	0		1	2	2	1	2	0
0.585823	1.75747	2.92911	2.25734	0	1.50489		1	3	5	3	0	2
1.17165	0	0	0.752445	0.752445	0		2	0	0	1	1	0
1.17165	1.17165	1.17165	1.50489	2.25734	0.752445		2	2	2	2	3	1
1.17165	0.585823	1.75747	2.25734	1.50489	0		2	1	3	3	2	0
0.585823	0	0.585823	0.752445	0.752445	2.25734		1	0	1	1	1	3
1.17165	1.17165	0.585823	0	0.752445	0.752445		2	2	1	0	1	1
1.17165	1.17165	0.585823	1.50489	0	0.752445		2	2	1	2	0	1
1.17165	0.585823	0.585823	1.50489	1.50489	1.50489		2	1	1	2	2	2
1.17165	0.585823	1.17165	1.50489	0	0		2	1	2	2	0	0
4.10076	1.17165	0.585823	1.50489	0.752445	0		7	2	1	2	1	0
0.585823	0.585823	0.585823	0.752445	0	0		1	1	1	1	0	0
1.75747	0.585823	0.585823	0	0	0.752445		3	1	1	0	0	1
1.75747	0	0	0	0	1.50489		3	0	0	0	0	2
1.17165	0.585823	1.17165	1.50489	1.50489	0		2	1	2	2	2	0
1.75747	0.585823	1.17165	0.752445	0.752445	1.50489		3	1	2	1	1	2
1.17165	0.585823	1.17165	0	1.50489	0		2	1	2	0	2	0
1.17165	1.17165	1.17165	1.50489	0	0.752445		2	2	2	2	0	1
1.17165	0	0	1.50489	0.752445	0		2	0	0	2	1	0
1.75747	1.17165	1.17165	0.752445	0	0		3	2	2	1	0	0
1.17165	0.585823	1.17165	0.752445	1.50489	0		2	1	2	1	2	0
0.585823	1.17165	0.585823	0.752445	0	0.752445		1	2	1	1	0	1
0.585823	1.17165	0.585823	0	0	0		1	2	1	0	0	0
0	0	1.17165	1.50489	0	0.752445		0	0	2	2	0	1
1.17165	0	0.585823	0.752445	0	0		2	0	1	1	0	0
1.17165	0	0.585823	1.50489	0.752445	0		2	0	1	2	1	0
1.17165	0	0	2.25734	0	0		2	0	0	3	0	0
1.75747	0	0.585823	0.752445	0	0.752445		3	0	1	1	0	1
1.17165	2.34329	0.585823	2.25734	0.752445	0		2	4	1	3	1	0
1.17165	1.17165	1.17165	0.752445	0	0.752445		2	2	2	1	0	1
1.75747	0	1.17165	0	0	1.50489		3	0	2	0	0	2
1.17165	0.585823	0	0	2.25734	0		2	1	0	0	3	0
0.585823	0	1.75747	0.752445	0	0		1	0	3	1	0	0
1.17165	0.585823	1.17165	0	0.752445	0		2	1	2	0	1	0
0.585823	0	0	0	0	0		1	0	0	0	0	0
1.75747	0	0.585823	0	1.50489	0		3	0	1	0	2	0
1.17165	0.585823	1.17165	0.752445	0	0.752445		2	1	2	1	0	1
2.34329	1.75747	2.34329	0.752445	0	0.752445		4	3	4	1	0	1
1.17165	1.17165	0	0.752445	0.752445	0.752445		2	2	0	1	1	1
0	0.585823	1.17165	1.50489	0	0.752445		0	1	2	2	0	1
1.17165	0.585823	1.17165	0.752445	0	0		2	1	2	1	0	0
1.17165	2.34329	2.92911	0	1.50489	0		2	4	5	0	2	0
1.75747	0.585823	0.585823		0	0.752445		3	1	1		0	1
0.585823	0	1.17165		0.752445	0.752445		1	0	2		1	1
0.585823	1.17165	0.585823		0.752445	0		1	2	1		1	0
1.17165	0.585823	0		0.752445	0.752445		2	1	0		1	1
1.75747	1.17165	1.17165		0.752445	0		3	2	2		1	0
1.17165	0	0.585823		0.752445	0		2	0	1		1	0
1.75747	0	1.17165		0	0.752445		3	0	2		0	1
0	0.585823	1.17165		0.752445	2.25734		0	1	2		1	3
0	0.585823	0		0.752445	0.752445		0	1	0		1	1
0.585823	0	2.34329		1.50489	0		1	0	4		2	0
0.585823	0.585823	1.17165		1.50489	0.752445		1	1	2		2	1
1.17165	1.75747	0		0.752445	0		2	3	0		1	0
1.17165	1.75747	1.17165		2.25734	2.25734		2	3	2		3	3
1.17165	0	1.17165		0	0		2	0	2		0	0
1.17165	1.17165	1.17165		0	0.752445		2	2	2		0	1
1.17165	1.75747	0		0	0.752445		2	3	0		0	1
0.585823	1.17165	0		0	0.752445		1	2	0		0	1
0.585823	1.17165	0		0	0		1	2	0		0	0
0.585823	1.75747	0.585823		0.752445			1	3	1		1
1.17165	2.34329	1.75747					2	4	3
1.75747	1.17165						3	2
2.34329	0.585823						4	1
0	1.17165						0	2
1.17165	1.75747						2	3
0.585823	0						1	0
1.17165	0.585823						2	1
0.585823	1.17165						1	2
1.17165	0.585823						2	1
0	0.585823						0	1
1.17165	0						2	0
0.585823	1.17165						1	2
0	0.585823						0	1
0.585823							1
1.75747							3
1.17165							2
0.585823							1
1.17165							2
2.34329							4
0.585823							1
0.585823							1
0.585823							1
1.75747							3
1.17165							2
1.17165							2
0.585823							1
Fig. 5f,g
undocked vesicle counts (normalized to no stim)							undocked vesicle counts							undocked vesicle counts (tko normalized to total svs)
EndoA WT no stim	EndoA WT 5 ms	EndoA WT 14 ms	EndoA TKO no stim	EndoA TKO 5 ms	EndoA TKO 14 ms		EndoA WT no stim	EndoA WT 5 ms	EndoA WT 14 ms	EndoA TKO no stim	EndoA TKO 5 ms	EndoA TKO 14 ms		EndoA WT no stim	EndoA WT 5 ms	EndoA WT 14 ms	EndoA TKO no stim	EndoA TKO 5 ms	EndoA TKO 14 ms
0.901713	1.35257	2.25428	0	1.34862	1.34862		2	3	5	0	2	2		2	3	5	0	5.62052	5.62052
2.25428	1.35257	0.901713	0	0	0.674309		5	3	2	0	0	1		5	3	2	0	0	2.81026
0.450857	1.80343	0.450857	0.674309	0.674309	1.34862		1	4	1	1	1	2		1	4	1	2.81026	2.81026	5.62052
0.450857	0.901713	0.450857	0	0.674309	0.674309		1	2	1	0	1	1		1	2	1	0	2.81026	2.81026
0.901713	4.95942	0.450857	1.34862	0.674309	0.674309		2	11	1	2	1	1		2	11	1	5.62052	2.81026	2.81026
0.901713	1.35257	3.60685	0.674309	0.674309	0		2	3	8	1	1	0		2	3	8	2.81026	2.81026	0
0.901713	0.901713	0.901713	0.674309	1.34862	0		2	2	2	1	2	0		2	2	2	2.81026	5.62052	0
0.450857	1.35257	0.450857	0.674309	0	2.02293		1	3	1	1	0	3		1	3	1	2.81026	0	8.43079
2.25428	0.901713	0.450857	0.674309	0.674309	1.34862		5	2	1	1	1	2		5	2	1	2.81026	2.81026	5.62052
0.450857	0.901713	0	3.37154	2.02293	0		1	2	0	5	3	0		1	2	0	14.0513	8.43079	0
0.901713	1.80343	0.450857	2.02293	0	1.34862		2	4	1	3	0	2		2	4	1	8.43079	0	5.62052
0.450857	0	0.450857	0.674309	0.674309	0.674309		1	0	1	1	1	1		1	0	1	2.81026	2.81026	2.81026
0.450857	0.450857	0.901713	0	0	0		1	1	2	0	0	0		1	1	2	0	0	0
0	1.35257	0	0	2.69724	0.674309		0	3	0	0	4	1		0	3	0	0	11.241	2.81026
0.901713	2.25428	0.450857	0	1.34862	0.674309		2	5	1	0	2	1		2	5	1	0	5.62052	2.81026
0	0	0.901713	0.674309	1.34862	2.02293		0	0	2	1	2	3		0	0	2	2.81026	5.62052	8.43079
0.450857	0.901713	0.901713	1.34862	0.674309	1.34862		1	2	2	2	1	2		1	2	2	5.62052	2.81026	5.62052
0.901713	0.901713	0.450857	0.674309	0.674309	3.37154		2	2	1	1	1	5		2	2	1	2.81026	2.81026	14.0513
0.450857	1.35257	0.450857	0.674309	2.69724	0.674309		1	3	1	1	4	1		1	3	1	2.81026	11.241	2.81026
2.25428	1.80343	0.450857	0.674309	0.674309	0.674309		5	4	1	1	1	1		5	4	1	2.81026	2.81026	2.81026
0.901713	0.450857	0.901713	0.674309	2.02293	0.674309		2	1	2	1	3	1		2	1	2	2.81026	8.43079	2.81026
0.901713	0	1.35257	0	0.674309	0.674309		2	0	3	0	1	1		2	0	3	0	2.81026	2.81026
1.35257	1.35257	0.901713	0.674309	1.34862	0.674309		3	3	2	1	2	1		3	3	2	2.81026	5.62052	2.81026
2.70514	0.901713	0.901713	1.34862	2.02293	0		6	2	2	2	3	0		6	2	2	5.62052	8.43079	0
0	0	0.450857	2.69724	0.674309	1.34862		0	0	1	4	1	2		0	0	1	11.241	2.81026	5.62052
4.95942	0.901713	0.450857	0.674309	0.674309	2.69724		11	2	1	1	1	4		11	2	1	2.81026	2.81026	11.241
1.80343	0.450857	3.60685	1.34862	0.674309	2.69724		4	1	8	2	1	4		4	1	8	5.62052	2.81026	11.241
0.901713	1.35257	0.901713	2.02293	1.34862	0		2	3	2	3	2	0		2	3	2	8.43079	5.62052	0
0	2.25428	0.901713	0.674309	0	0		0	5	2	1	0	0		0	5	2	2.81026	0	0
0.901713	1.80343	0.450857	1.34862	0.674309	2.02293		2	4	1	2	1	3		2	4	1	5.62052	2.81026	8.43079
0	1.80343	0.901713	0.674309	0	1.34862		0	4	2	1	0	2		0	4	2	2.81026	0	5.62052
0	0	1.35257	0.674309	0.674309	0.674309		0	0	3	1	1	1		0	0	3	2.81026	2.81026	2.81026
0	1.35257	0.901713	0	0	0		0	3	2	0	0	0		0	3	2	0	0	0
0.450857	0	0	0	0.674309	0.674309		1	0	0	0	1	1		1	0	0	0	2.81026	2.81026
0.901713	0.450857	1.80343	0.674309	0.674309	0.674309		2	1	4	1	1	1		2	1	4	2.81026	2.81026	2.81026
0	0.901713	1.80343	2.02293	1.34862	0.674309		0	2	4	3	2	1		0	2	4	8.43079	5.62052	2.81026
0.450857	1.35257	0.901713	4.72016	1.34862	2.02293		1	3	2	7	2	3		1	3	2	19.6718	5.62052	8.43079
1.35257	0.901713	0	2.02293	0.674309	1.34862		3	2	0	3	1	2		3	2	0	8.43079	2.81026	5.62052
0.901713	1.35257	0.450857	0.674309	0	1.34862		2	3	1	1	0	2		2	3	1	2.81026	0	5.62052
1.80343	0	0.901713	0	0.674309	2.69724		4	0	2	0	1	4		4	0	2	0	2.81026	11.241
1.80343	0.901713	0.450857	2.02293	0.674309	2.02293		4	2	1	3	1	3		4	2	1	8.43079	2.81026	8.43079
0.901713	1.80343	0	0.674309	2.69724	2.02293		2	4	0	1	4	3		2	4	0	2.81026	11.241	8.43079
0.901713	0.901713	0.450857	2.69724	0	2.69724		2	2	1	4	0	4		2	2	1	11.241	0	11.241
0.901713	0.450857	0.450857	0.674309	3.37154	0.674309		2	1	1	1	5	1		2	1	1	2.81026	14.0513	2.81026
0.901713	1.35257	0	0	0.674309	3.37154		2	3	0	0	1	5		2	3	0	0	2.81026	14.0513
1.35257	0.901713	0.901713	0	2.02293	0.674309		3	2	2	0	3	1		3	2	2	0	8.43079	2.81026
1.35257	1.80343	0.901713	0.674309	2.69724	1.34862		3	4	2	1	4	2		3	4	2	2.81026	11.241	5.62052
0.901713	0.450857	1.35257	0	1.34862	0		2	1	3	0	2	0		2	1	3	0	5.62052	0
0.450857	1.35257	1.35257	1.34862	1.34862	0		1	3	3	2	2	0		1	3	3	5.62052	5.62052	0
0	0	1.35257	0.674309	0	0.674309		0	0	3	1	0	1		0	0	3	2.81026	0	2.81026
0.450857	0	0	0.674309	0	0		1	0	0	1	0	0		1	0	0	2.81026	0	0
1.35257	1.35257	0.450857	0.674309	0	0		3	3	1	1	0	0		3	3	1	2.81026	0	0
0.450857	0	0.450857	1.34862	2.02293	0.674309		1	0	1	2	3	1		1	0	1	5.62052	8.43079	2.81026
0.450857	0	2.70514	1.34862	2.02293	2.02293		1	0	6	2	3	3		1	0	6	5.62052	8.43079	8.43079
0.450857	1.80343	1.35257	0.674309	1.34862	2.02293		1	4	3	1	2	3		1	4	3	2.81026	5.62052	8.43079
0.901713	0.450857	0	1.34862	0	0		2	1	0	2	0	0		2	1	0	5.62052	0	0
0.901713	1.35257	0.450857	0	1.34862	1.34862		2	3	1	0	2	2		2	3	1	0	5.62052	5.62052
0	1.35257	0	1.34862	0	0.674309		0	3	0	2	0	1		0	3	0	5.62052	0	2.81026
0.901713	0.450857	0.450857	1.34862	0	0		2	1	1	2	0	0		2	1	1	5.62052	0	0
1.35257	0.450857	1.80343	0.674309	0.674309	0.674309		3	1	4	1	1	1		3	1	4	2.81026	2.81026	2.81026
0.450857	0.901713	0.450857	2.02293	0	0.674309		1	2	1	3	0	1		1	2	1	8.43079	0	2.81026
0.450857	2.70514	0.901713	0.674309	0.674309	2.02293		1	6	2	1	1	3		1	6	2	2.81026	2.81026	8.43079
0.901713	1.35257	2.25428	0	0.674309	1.34862		2	3	5	0	1	2		2	3	5	0	2.81026	5.62052
1.35257	1.80343	0.901713	0.674309	0	1.34862		3	4	2	1	0	2		3	4	2	2.81026	0	5.62052
0.901713	0	2.25428	2.02293	0	0.674309		2	0	5	3	0	1		2	0	5	8.43079	0	2.81026
1.35257	0.450857	2.25428	0	0	0.674309		3	1	5	0	0	1		3	1	5	0	0	2.81026
1.35257	1.35257	1.35257	0	1.34862	1.34862		3	3	3	0	2	2		3	3	3	0	5.62052	5.62052
0.901713	0	1.35257	0	0	3.37154		2	0	3	0	0	5		2	0	3	0	0	14.0513
0.901713	0	0.901713	0	0.674309	0		2	0	2	0	1	0		2	0	2	0	2.81026	0
0.450857	0	1.80343	0.674309	0.674309	0		1	0	4	1	1	0		1	0	4	2.81026	2.81026	0
0.901713	1.35257	0.450857	1.34862	0	2.02293		2	3	1	2	0	3		2	3	1	5.62052	0	8.43079
1.35257	1.80343	0.901713	2.02293	0	0.674309		3	4	2	3	0	1		3	4	2	8.43079	0	2.81026
0.450857	2.25428	1.80343	0	2.69724	2.02293		1	5	4	0	4	3		1	5	4	0	11.241	8.43079
0.450857	0	1.80343	0.674309	0	1.34862		1	0	4	1	0	2		1	0	4	2.81026	0	5.62052
0.450857	1.80343	0.901713	2.02293	0.674309	2.02293		1	4	2	3	1	3		1	4	2	8.43079	2.81026	8.43079
0.450857	0.450857	0.901713	0	0.674309	0.674309		1	1	2	0	1	1		1	1	2	0	2.81026	2.81026
0	0.450857	1.80343	0.674309	0	3.37154		0	1	4	1	0	5		0	1	4	2.81026	0	14.0513
1.35257	0.901713	0.450857	1.34862	3.37154	0.674309		3	2	1	2	5	1		3	2	1	5.62052	14.0513	2.81026
2.25428	0.450857	0.450857	0	0.674309	0		5	1	1	0	1	0		5	1	1	0	2.81026	0
0	1.80343	0	0.674309	0.674309	1.34862		0	4	0	1	1	2		0	4	0	2.81026	2.81026	5.62052
2.70514	1.80343	0.450857	0	0	0		6	4	1	0		0		6	4	1	0		0
2.70514	0.901713	0.450857	0	0.674309	0.674309		6	2	1	0	1	1		6	2	1	0	2.81026	2.81026
1.35257	0.450857	0	1.34862	0	0		3	1		2	0	0		3	1		5.62052	0	0
0.450857	0.901713	1.80343	0.674309	1.34862	1.34862		1	2	4	1	2	2		1	2	4	2.81026	5.62052	5.62052
0.450857	1.35257	1.35257	0.674309	0.674309	2.69724		1	3	3	1	1	4		1	3	3	2.81026	2.81026	11.241
1.80343	0.901713	0.450857	0	2.02293	0.674309		4	2	1	0	3	1		4	2	1	0	8.43079	2.81026
0.901713	2.25428	1.35257	0.674309	0	2.02293		2	5	3	1	0	3		2	5	3	2.81026	0	8.43079
0	0.450857	0	0	2.02293	2.69724		0	1	0	0	3	4		0	1	0	0	8.43079	11.241
0.901713	1.35257	1.80343	0	0.674309	0.674309		2	3	4		1	1		2	3	4		2.81026	2.81026
0.901713	0	0.901713	0.674309	0	0		2	0	2	1	0			2	0	2	2.81026	0
0.901713	1.35257	0.901713	2.02293	0.674309	0		2	3	2	3	1	0		2	3	2	8.43079	2.81026	0
1.80343	0.450857	0.450857	0.674309	0	0.674309		4	1	1	1	0	1		4	1	1	2.81026	0	2.81026
1.80343	0	0.450857	0.674309	0	0.674309		4		1	1	0	1		4		1	2.81026	0	2.81026
1.35257	2.25428	0.450857	1.34862	0.674309	0.674309		3	5	1	2	1	1		3	5	1	5.62052	2.81026	2.81026
0.901713	0.450857	1.35257	0	0	0		2	1	3	0	0	0		2	1	3	0	0	0
0.901713	1.80343	0.901713	2.69724	0	1.34862		2	4	2	4	0	2		2	4	2	11.241	0	5.62052
0.901713	1.35257	0.450857	1.34862	0	2.69724		2	3	1	2	0	4		2	3	1	5.62052	0	11.241
0	0.901713	1.80343	1.34862	0.674309	0.674309			2	4	2	1	1			2	4	5.62052	2.81026	2.81026
0.901713	0.450857	0.450857	1.34862	0.674309	0.674309		2	1	1	2	1	1		2	1	1	5.62052	2.81026	2.81026
0.901713	0.901713	0	0.674309	0.674309	1.34862		2	2	0	1	1	2		2	2	0	2.81026	2.81026	5.62052
1.80343	0.901713	1.35257	1.34862	0	1.34862		4	2	3	2	0	2		4	2	3	5.62052	0	5.62052
0.901713	1.35257	0.901713	0.674309	0.674309	1.34862		2	3	2	1	1	2		2	3	2	2.81026	2.81026	5.62052
2.70514	2.25428	0.901713	2.02293	2.02293	2.02293		6	5	2	3	3	3		6	5	2	8.43079	8.43079	8.43079
0.901713	0	2.70514	0.674309	1.34862	2.02293		2	0	6	1	2	3		2	0	6	2.81026	5.62052	8.43079
0.450857	1.35257	1.80343	0	1.34862	0.674309		1	3	4	0	2	1		1	3	4	0	5.62052	2.81026
0	0.901713	1.35257	2.02293	1.34862	0.674309		0	2	3	3	2	1		0	2	3	8.43079	5.62052	2.81026
1.80343	3.156	1.35257	0	2.02293	0		4	7	3	0	3	0		4	7	3	0	8.43079	0
2.70514	1.80343	0.450857	0	1.34862	0		6	4	1	0	2	0		6	4	1	0	5.62052	0
0.901713	1.35257	1.35257	0.674309	0	1.34862		2	3	3	1	0	2		2	3	3	2.81026	0	5.62052
0	0.901713	1.35257	1.34862	1.34862	1.34862		0	2	3	2	2	2		0	2	3	5.62052	5.62052	5.62052
0.901713	0.450857	0.901713	1.34862	0	0.674309		2	1	2	2	0	1		2	1	2	5.62052	0	2.81026
2.70514	0.450857	2.70514	0.674309	1.34862	0		6	1	6	1	2	0		6	1	6	2.81026	5.62052	0
1.80343	0.450857	1.80343	0	0.674309	0		4	1	4	0	1	0		4	1	4	0	2.81026	0
0.901713	0.901713	1.80343	1.34862	0	0		2	2	4	2	0	0		2	2	4	5.62052	0	0
1.80343	0.450857	0	1.34862	0.674309	0.674309		4	1	0	2	1	1		4	1	0	5.62052	2.81026	2.81026
1.35257	0.450857	0.901713	2.69724	0	0.674309		3	1	2	4	0	1		3	1	2	11.241	0	2.81026
0	0	0	3.37154	0	0.674309		0	0	0	5	0	1		0	0	0	14.0513	0	2.81026
1.80343	1.35257	1.35257	0.674309	0	0.674309		4	3	3	1	0	1		4	3	3	2.81026	0	2.81026
0	0.450857	0	1.34862	1.34862	0		0	1	0	2	2	0		0	1	0	5.62052	5.62052	0
0.450857	0.450857	0	0.674309	2.69724	0		1	1	0	1	4	0		1	1	0	2.81026	11.241	0
0.901713	0.901713	0.901713	0.674309	0.674309	0.674309		2	2	2	1	1	1		2	2	2	2.81026	2.81026	2.81026
4.05771	2.25428	0	2.02293	1.34862	2.02293		9	5	0	3	2	3		9	5	0	8.43079	5.62052	8.43079
1.80343	2.70514	1.35257	0	2.02293	0.674309		4	6	3	0	3	1		4	6	3	0	8.43079	2.81026
0.450857	0.450857	0.901713	2.69724	1.34862	0.674309		1	1	2	4	2	1		1	1	2	11.241	5.62052	2.81026
1.80343	1.80343	0.901713	2.02293	0.674309	1.34862		4	4	2	3	1	2		4	4	2	8.43079	2.81026	5.62052
0.901713	1.35257	0.901713	0.674309	0	0		2	3	2	1	0	0		2	3	2	2.81026	0	0
1.35257	0.450857	0.901713	0.674309	2.02293	0		3	1	2	1	3	0		3	1	2	2.81026	8.43079	0
0.450857	0	0.901713	2.02293	0	1.34862		1	0	2	3	0	2		1	0	2	8.43079	0	5.62052
0.901713	0.450857	0.901713	0	0.674309	2.02293		2	1	2	0	1	3		2	1	2	0	2.81026	8.43079
2.25428	1.80343	1.35257	1.34862	0	0		5	4	3	2	0	0		5	4	3	5.62052	0	0
0.450857	0.901713	0.901713	0.674309	0.674309	0.674309		1	2	2	1	1	1		1	2	2	2.81026	2.81026	2.81026
2.25428	2.25428	0.901713	0.674309	0.674309	0		5	5	2	1	1	0		5	5	2	2.81026	2.81026	0
2.25428	0.901713	0.450857	0.674309	0	0.674309		5	2	1	1	0	1		5	2	1	2.81026	0	2.81026
2.25428	0.450857	0.450857	2.02293	0.674309	0		5	1	1	3	1	0		5	1	1	8.43079	2.81026	0
0.450857	1.35257	0.450857	1.34862	0.674309	0.674309		1	3	1	2	1	1		1	3	1	5.62052	2.81026	2.81026
0	0	0.901713	1.34862	0	0		0	0	2	2	0	0		0	0	2	5.62052	0	0
1.35257	2.25428	0	3.37154	0.674309	3.37154		3	5	0	5	1	5		3	5	0	14.0513	2.81026	14.0513
0.450857	0.450857	2.25428	4.04585	0.674309	0.674309		1	1	5	6	1	1		1	1	5	16.8616	2.81026	2.81026
0.450857	0.901713	0	2.02293	0	0.674309		1	2	0	3	0	1		1	2	0	8.43079	0	2.81026
0.450857	0	1.80343	0.674309	0	0		1	0	4	1	0	0		1	0	4	2.81026	0	0
0.450857	0.450857	1.80343	2.69724	0.674309	0		1	1	4	4	1	0		1	1	4	11.241	2.81026	0
0.450857	0.450857	0.450857	0.674309	0	0		1	1	1	1	0	0		1	1	1	2.81026	0	0
0	0	0.450857	2.02293	0.674309	0		0	0	1	3	1	0		0	0	1	8.43079	2.81026	0
0.450857	0.901713	0.450857	0.674309	0	0.674309		1	2	1	1	0	1		1	2	1	2.81026	0	2.81026
0	0	0.901713	1.34862	0	0		0	0	2	2	0	0		0	0	2	5.62052	0	0
0.450857	2.25428	0	0.674309	0.674309	0		1	5	0	1	1	0		1	5	0	2.81026	2.81026	0
0.450857	0.450857	0.450857	0.674309	1.34862	0.674309		1	1	1	1	2	1		1	1	1	2.81026	5.62052	2.81026
0.450857	1.80343	0.901713	0	0.674309	0.674309		1	4	2	0	1	1		1	4	2	0	2.81026	2.81026
1.35257	1.35257	2.25428		0	0.674309		3	3	5		0	1		3	3	5		0	2.81026
1.35257	0.450857	1.35257		0	0.674309		3	1	3		0	1		3	1	3		0	2.81026
3.156	1.35257	0.450857		1.34862	0.674309		7	3	1		2	1		7	3	1		5.62052	2.81026
4.05771	0.901713	0.901713		1.34862	0.674309		9	2	2		2	1		9	2	2		5.62052	2.81026
2.25428	0.901713	0.901713		0	0		5	2	2		0	0		5	2	2		0	0
0.450857	1.80343	3.156		0	0		1	4	7		0	0		1	4	7		0	0
0	0.450857	0.450857		0	0.674309		0	1	1		0	1		0	1	1		0	2.81026
0.901713	0.450857	0.450857		0.674309	1.34862		2	1	1		1	2		2	1	1		2.81026	5.62052
0.450857	0.901713	0.901713		0.674309	0		1	2	2		1	0		1	2	2		2.81026	0
1.35257	2.70514	0.901713		0	0.674309		3	6	2		0	1		3	6	2		0	2.81026
0.901713	1.80343	0.450857		0	2.02293		2	4	1		0	3		2	4	1		0	8.43079
0.450857	2.70514	0.901713		0.674309	0.674309		1	6	2		1	1		1	6	2		2.81026	2.81026
0	0.901713	0.450857		0	1.34862		0	2	1		0	2		0	2	1		0	5.62052
2.70514	1.80343	0.450857		0	0.674309		6	4	1		0	1		6	4	1		0	2.81026
0.450857	1.35257	0.450857		2.69724			1	3	1		4			1	3	1		11.241
1.35257	1.35257	0.901713					3	3	2					3	3	2
1.35257	0.450857						3	1						3	1
0.450857	1.35257						1	3						1	3
0.450857	0.901713						1	2						1	2
0	0						0	0						0	0
1.80343	0.450857						4	1						4	1
0.901713	0.450857						2	1						2	1
0.450857	1.80343						1	4						1	4
1.80343	1.80343						4	4						4	4
0	0						0	0						0	0
1.80343	0						4	0						4	0
0.901713	1.35257						2	3						2	3
0.901713	0.450857						2	1						2	1
1.80343							4							4
0							0							0
1.80343							4							4
1.80343							4							4
1.35257							3							3
0.450857							1							1
0.450857							1							1
0.450857							1							1
0							0							0
0							0							0
0.901713							2							2
1.80343							4							4
0.450857							1							1
Fig. 5h
undocked vesicle frequeny distributions
EndoA WT					EndoA TKO
	no stim	5 ms	14 ms			no stim	5 ms	14ms
0	0.00319744	0.00556439	0.00399202		0	0.00638978	0.0018315	0.00633914
5	0.0695444	0.0620032	0.0538922		5	0.0591054	0.0695971	0.0538827
10	0.103917	0.0810811	0.0898204		10	0.126198	0.0934066	0.122029
15	0.0999201	0.0961844	0.129741		15	0.0990415	0.10989	0.0919176
20	0.0967226	0.116852	0.0908184		20	0.102236	0.0879121	0.133122
25	0.0959233	0.118442	0.0988024		25	0.115016	0.122711	0.117274
30	0.115907	0.111288	0.100798		30	0.0990415	0.113553	0.110935
35	0.102318	0.104928	0.11477		35	0.103834	0.0970696	0.10935
40	0.118305	0.125596	0.110778		40	0.105431	0.135531	0.0950872
45	0.115907	0.108108	0.129741		45	0.118211	0.0989011	0.103011
50	0.0783373	0.0699523	0.0768463		50	0.0654952	0.0695971	0.0570523
