# Supplementary material for: Intersectin and endophilin condensates prime synaptic vesicles for release site replenishment
Source: Nat Neurosci. 2025 Jul 8;28(8):1649–62. doi: 10.1038/s41593-025-02002-4 (PMC12321584; doi:10.1038/s41593-025-02002-4)
Supplement: Supplementary file 9 — Statistical source data. [file 41593_2025_2002_MOESM9_ESM.xlsx]

## Sheet: Sheet1
Fig. 6b
KO	WT
0.464036	0.885651
0.529743	0.642816
0.621255	0.286257
0.286483	0.37067
0.741044	0.319409
0.637796	0.657357
0.774376	0.36726
0.451643	0.84857
0.536257	0.233838
1.29826	2.48831
0.722745	0.89356
1.4182	0.839939
0.35023	3.44474
0.486331	1.06702
0.556102	2.34293
1.26659	1.27374
1.67569	0.748372
1.19047	1.0603
2.11071	0.321763
0.327497	0.894889
0.094096	1.34182
2.19869	1.00853
0.598132	0.579297
0.790705	0.454315
0.938193	1.16369
0.152767	0.946974
0.446688	0.850709
0.553137	0.829412
0.668694	0.996943
0.96829	0.105109
0.784358	0.870984
0.785915	0.178658
0.311814	0.958186
0.636796	1.14206
0.79526	0.334605
0.414985	1.51355
0.673014	1.49485
1.21186	0.963815
0.455363	0.996433
3.82786	0.753846
0.126449	0.273215
0.485068	0.36724
0.787579	0.440917
0.788645	0.346661
0.613033	0.158633
0.239904	0.532895
0.88146	1.41743
0.318807	0.227619
1.05849	0.408303
0.613111	0.510637
0.367095	0.359587
0.175363	2.3711
0.760851	1.29432
0.275708	1.18554
0.435709	1.16331
1.23318	0.330865
0.485197	0.557525
0.993937	0.617901
0.382852	0.219008
0.185529	0.212928
0.391203	0.764951
0.06442	0.387972
0.896683	1.6941
0.329411	2.47734
1.4245	0.71373
0.756829	0.306259
0.551679	1.11722
1.53302	0.168495
0.80927	0.350836
0.261743	0.193638
0.263721	1.78622
0.215848	0.609734
0.706559	0.584904
0.243503	0.089068
1.04691	0.441195
0.259723	2.02757
0.636099	0.407881
0.941121	1.3842
0.817395	0.173194
1.20693	0.644194
0.408013	1.09836
0.257729	0.164678
2.01687	1.02638
0.611093	2.27363
0.521746	2.16377
1.04724	0.267202
0.192502	1.08593
1.5928	1.5298
1.84985	0.417809
0.071463	0.835049
0.470125	0.466053
0.041676	1.70726
0.35118	0.075232
0.27985	1.10469
0.304439	0.508429
0.16444	0.546059
0.283611	0.102397
0.428934	0.302079
0.182325	0.079072
0.535462	0.721004
0.387993	0.160398
0.824474	1.27784
0.626289	0.847231
0.259826	1.90867
0.178544	0.580938
0.627473	1.49182
2.22358	0.507994
2.09805	0.629637
0.858404	1.25682
0.358032	1.33417
1.84057	0.859833
1.51744	1.41901
0.396736	0.420149
0.998714	0.970812
0.837486	0.600913
1.62134	1.4485
0.697024	0.820361
0.42766	0.437845
0.844478	0.096433
0.660755	0.551948
0.973937	0.396354
0.443927	1.63159
0.836383	0.140778
1.02141	1.6359
1.22849	0.350183
1.87579	0.939853
1.40845	1.81017
0.760206	1.2809
4.20426	2.91956
2.28479	1.33653
1.78593	1.72241
0.592108	3.38708
1.37035	3.11906
1.56834	0.88535
1.61319	0.344697
1.07362	2.28382
0.571323	1.69558
0.289566	1.35282
0.799199	2.35841
2.29356	0.678066
0.390041	0.148145
0.690532	1.20368
2.69957	0.248584
2.65094	1.67955
0.514089	0.746586
0.359727	0.093318
0.259326	0.762694
0.529236	0.228931
0.277366	0.465895
0.361629	0.218879
0.168977	0.065189
0.664236	0.64999
0.39026	2.57171
0.45175	0.493108
0.182408	1.02249
0.276767	2.96908
0.249319	3.44416
0.953806	0.478384
0.842643	0.236062
1.22198	1.24173
0.200422	0.200544
0.255862	0.257593
0.214619	0.323144
0.255748	0.26086
0.614234	0.320606
0.288304	0.164897
0.8936	0.548241
0.428894	0.202195
1.15524	1.1431
0.831815	2.24023
0.121782	0.446233
0.360271	1.11049
0.522294	4.07113
0.424328	4.34085
0.137389	1.9109
0.358109	1.08568
0.135342	0.718018
0.295142	0.253599
0.26383	1.9948
0.649855	0.774706
0.239636	0.225983
0.157727	1.23008
0.210758	0.303468
0.405496	0.404266
0.610934	0.333067
0.273843	0.168164
0.297738	0.04402
3.25596	0.046528
0.778619	0.398231
0.153123	0.811028
0.444294	0.971861
0.326951	0.958685
0.511146	0.832203
0.559969	0.703695
0.406199	0.103411
0.74548	0.299505
1.16156	0.2189
0.534901	0.159639
1.46763	0.100943
0.750286	0.587912
1.02128	1.56848
0.593302	1.22299
0.920214	1.58013
1.299	3.1816
1.30224	0.11898
0.590624	0.2893
0.455475	1.26016
0.42507	0.731614
0.405009	1.04342
1.1808	0.175073
0.163811	1.27221
0.638528	0.552072
0.224795	0.825062
2.72546	0.611082
0.143147	1.04608
1.5418	0.309776
0.939526	0.369752
0.353441	0.34385
0.65425	1.09211
2.07784	1.44648
1.0239	0.63951
0.59174	0.713581
1.93086	0.682053
0.453376	0.386784
0.536428	0.510303
0.837258	0.244598
1.62166	0.948139
0.437896	2.29764
1.03596	0.481903
2.50645	0.378486
1.63862	0.823655
0.419969	0.319421
0.243617	0.303009
0.59895	0.471718
1.36194	0.248773
0.500658	0.19212
0.240173	0.312813
1.1591	1.01898
0.343472	1.89761
2.18018	0.183084
0.521252	1.17689
0.292487	0.213096
0.552637	1.13795
0.260084	1.17409
0.994088	0.673749
0.872789	1.02226
1.82443	1.16991
0.63737	1.7859
1.35555	0.092422
0.970331	0.564695
0.35747	0.1128
2.34204	1.13781
0.531114	0.549237
0.990443	0.100053
0.594841	0.513831
0.315158	0.29944
0.329615	0.273334
1.10017	0.342131
0.282202	0.406621
0.353398	0.409171
0.91592	0.401216
0.254812	0.700777
1.85744	4.16723
0.219251	0.567713
1.05648	0.903407
0.596982	1.79584
0.469301	0.690368
0.137496	0.292241
1.71381	0.515614
0.48018	0.851719
1.03176	0.171512
0.339376	0.581162
0.143969	2.61376
0.466723	2.17698
0.148187	1.95793
2.50303	0.423639
0.956101	1.3195
0.570402	4.01823
0.591955	0.298849
0.125108	0.971121
0.819306	0.344771
0.4912	0.518732
0.903665	0.234271
1.83544	0.466099
0.531062	0.794988
0.211602	0.285339
1.43152	1.37915
1.50177	0.644426
1.23979	0.268419
0.903417	0.205322
0.460305	1.3404
0.555793	0.779109
0.541477	0.340268
1.47673	1.16176
0.481834	1.51156
0.50223	1.6993
0.173174	1.46058
0.169742	0.118004
0.386321	1.1293
0.205961	0.078813
1.1653	0.305007
0.52264	1.74036
0.333521	0.749201
0.151913	0.351039
0.701178	1.03651
1.12699	1.13779
0.468938	0.52486
0.468536	2.16818
1.14578	0.838188
0.823165	1.12077
1.2434	0.292395
0.584948	0.988989
0.803963	0.424085
2.16622	0.215844
0.570232	1.39276
0.618398	0.897478
0.477219	1.31032
0.484925	0.228085
0.472126	1.02948
0.863028	1.132
0.186212	1.15681
0.638914	1.01673
0.072913	1.86503
0.200966	0.660412
0.552382	0.094678
0.268725	0.448715
0.111606	0.422943
0.447864	0.184892
0.209412	0.271738
0.478272	0.18576
0.252126	0.171608
1.10357	0.295043
1.74627	0.261271
0.317655	0.387779
0.391704	0.372512
0.176089	0.177087
0.942675	0.133988
0.640131	0.116453
0.159023	0.176935
0.811961	0.397859
1.62624	0.152888
0.437684	0.191708
0.819593	0.504717
0.325945	0.421343
0.432392	0.398049
1.85774	0.333596
0.248869	0.115614
0.271809	0.476481
2.10094	0.107823
0.72236	3.06147
0.656206	0.713232
0.636591	1.12432
0.343521	0.468983
0.167061	0.429177
0.439549	0.167166
0.395698	0.421413
0.104443	0.325705
0.181963	0.296471
0.166832	0.614079
0.574906	0.857139
0.158454	0.377406
0.290397	0.090187
0.221153	0.098852
0.145987	0.447431
0.23922	1.04028
0.198303	0.493126
0.283711	0.381195
0.166916	0.335006
0.128112	0.670374
0.144237	0.668051
0.22096	0.225045
0.51688	0.740041
0.779345	0.702005
0.449636	0.250686
0.983655	0.268866
0.353619	0.2436
0.377689	0.279161
0.815434	0.376286
0.866461	0.255873
0.34434	0.09509
0.196427	0.058902
0.679749	0.393409
0.202164	0.102741
0.349963	0.323169
3.42531	0.819318
0.205585	0.136284
0.298699	1.51258
1.02389	0.253587
0.242561	0.18606
1.11477	0.478328
2.09374	0.553385
0.385008	0.54721
0.226658	0.422795
0.439076	0.118253
0.337933	0.624302
0.313396	0.59148
0.839023	0.659855
0.818517	0.161239
0.339875	0.316869
0.57594	0.619236
3.712	0.25385
2.29329	0.688738
0.973236	1.40439
0.152374	0.246277
0.291041	1.06451
0.345556	0.300864
0.463203	0.57236
0.202697	3.0976
0.198808	0.298092
0.470698	0.217274
0.492852	1.85651
0.613799	3.21006
1.13095	0.186557
0.827014	0.058588
0.991556	0.299851
0.167702	0.387766
0.923824	0.424786
1.03441	0.140853
1.19336	2.00236
0.769126	1.18068
2.26981	1.70689
1.24483	0.230272
0.828633	0.235946
0.541465	0.19446
0.901335	0.106154
0.941785	0.348543
0.542574	0.384601
2.83775	4.53486
0.463158	0.664345
1.48631	0.167859
3.22955	0.946593
1.39748	2.1759
3.79462	0.876591
0.856078	0.187395
0.533358	0.534535
0.875692	0.254152
0.894504	0.825552
0.904687	0.081318
0.95666	0.958288
2.26714	1.54218
0.609617	1.17529
1.53939	0.346041
1.06548	0.199805
0.964446	0.342184
0.340481	0.317159
0.201355	0.418604
0.596356	0.338454
0.855642	0.194868
0.280437	1.94709
0.308252	0.865857
0.356457	0.126967
1.10993	0.140775
0.401357	1.8894
1.50858	0.282332
0.408805	0.377905
0.155153	0.280885
0.688779	2.29944
0.130577	0.873289
0.589878	0.969935
0.286165	0.368931
0.149384	1.22477
0.144929	0.372764
0.859037	0.536856
0.728465	0.606632
0.513102	0.406323
0.340869	1.76814
1.18472	0.795254
0.473257	0.964863
0.369165	0.736493
0.936828	0.332007
0.237397	0.329567
0.072252	0.556891
0.712625	1.15098
0.427889	0.461558
0.301383	0.184607
0.111919	0.926003
0.140077	0.383376
0.976184	1.32734
1.44958	0.786385
2.17567	0.686574
0.179462	0.914014
0.305557	0.352121
0.110241	0.440182
0.748941	0.299879
0.81439	0.592304
0.82031	0.57105
0.515135	0.434287
0.49159	0.21208
0.274049	0.919306
1.6101	0.80903
0.804609	1.12109
0.536449	0.944644
0.670504	0.306221
0.611731	1.00554
0.169503	1.8002
1.26879	0.493733
0.202809	1.21608
0.704548	1.31342
0.32136	0.620387
0.613823	1.09665
0.491343	0.119167
0.41619	0.129259
0.770545	0.12876
0.640441	0.838828
0.411695	0.260016
0.192834	0.529243
0.384705	0.261413
0.858827	1.54288
0.299246	1.3083
0.994617	0.81441
2.00251	0.560337
3.13903	0.786223
0.790932	0.272474
0.479346	0.399241
0.931922	1.90366
0.66911	0.193788
0.698803	0.464675
0.564313	0.65342
1.20389	1.4025
0.6333	0.685535
0.209431	0.248651
0.412692	0.279395
1.23251	0.233891
0.489335	0.850454
0.04937	1.05869
0.269452	0.381847
0.412403	0.402667
0.49	4.34342
0.338297	5.05396
0.303126	0.464953
0.165539	0.63675
0.378801	0.505905
0.488591	0.255497
0.429655	0.361726
0.282958	0.123154
0.351395	0.455596
0.54109	0.3331
0.149394	0.567284
0.61313	2.28979
0.131903	0.998257
0.238663	0.861886
0.298752	0.532216
0.537243	0.303205
0.813668	0.263322
0.291095	1.12195
0.245715	1.71811
0.195362	1.66574
1.37989	3.34155
0.072382	0.239017
0.322167	0.978135
0.624808	2.22814
0.37973	0.26589
0.39561	2.42149
0.207088	1.20063
1.27603	0.820563
0.157262	0.547085
0.40005	0.23158
0.395469	1.74405
0.229496	0.937214
0.587602	4.13816
0.938425	1.74315
1.49039	1.30476
0.553294	1.60319
0.627798	1.37494
0.729147	0.51701
0.58965	0.829771
1.25372	1.07342
0.139681	0.262016
3.29515	0.204059
0.621358	0.924004
0.190591	1.51022
0.552861	2.16711
1.69616	2.02954
1.36611	1.22811
0.452551	0.12784
1.75699	0.593933
1.30469	7.95291
0.865365	4.95771
0.502771	0.212668
0.356569	0.619791
0.539679	0.177028
0.946218	7.35927
1.47646	0.372471
0.944589	0.390366
0.351538	0.589327
0.768711	0.384015
0.45132	1.99803
1.33062	1.1498
0.298743	1.42896
0.4179	0.915952
0.14093	1.35861
0.986265	0.33755
0.487983	6.09135
0.459921	0.440059
0.359404	0.137779
0.727797	1.17724
0.134788	0.258342
0.21485	1.6155
0.165102	0.545752
0.110181	0.829141
0.192387	0.262623
0.240362	1.09255
0.146722	0.031275
0.258269	1.12076
0.131602	1.29725
0.156988	0.596481
0.243411	1.24529
0.816174	4.41097
1.68282	0.5643
0.107673	1.90117
0.34931	0.874134
0.601056	3.6976
0.136856	1.26204
0.072106	1.17495
0.303013	1.27134
0.417058	0.124508
0.132614	3.11058
0.236246	1.05078
0.206644	1.49439
0.678794	0.329247
0.115007	1.53336
0.475105	1.18368
0.81034	1.14732
0.763651	0.101201
0.776221	0.20875
1.00415	0.246367
1.05414	0.086319
0.699629	0.573201
0.309333	0.280468
0.667934	0.144173
0.490649	0.373567
0.815548	0.828892
0.38197	0.423265
0.928159	0.212579
1.38688	0.104689
0.389194	0.119532
0.944079	0.071408
4.09271	0.528832
1.28792	0.982999
0.751543	0.343652
0.298777	0.210476
0.449626	0.706522
0.292623	0.55882
0.182336	0.681429
1.43628	0.401273
0.434845	0.334617
1.25376	0.378909
0.651061	0.28783
1.44846	0.501342
0.171254	0.638844
0.278052	0.296112
0.892348	1.50205
0.786315	0.879218
0.537877	0.38502
1.29354	1.1814
0.802618	0.294467
0.714338	0.711232
0.837924	1.04654
0.78983	0.267473
0.695135	0.517304
1.81291	0.751333
0.404729	1.27895
1.12776	1.49084
0.679776	0.780059
1.38769	0.516326
0.262138	1.92738
0.697465	0.90932
0.915152	1.42512
0.711608	1.0144
0.910503	0.428819
1.06529	1.07298
1.40531	0.403185
1.07165	1.00803
0.70134	0.704091
0.133882	1.04123
0.129885	2.49193
0.259587	1.35391
0.317915	0.188023
0.455326	0.645283
0.321892	0.279977
0.133253	0.924549
0.258796	0.561846
0.378508	1.04871
0.275076	0.635449
0.346877	0.839636
0.570719	0.604626
0.392425	0.880686
0.578337	0.463079
0.564889	1.57924
1.23517	1.02012
0.078644	1.17739
0.145241	0.850211
0.246659	1.61917
0.642923	0.12421
0.164675	0.671662
0.448708	0.961374
0.292022	0.827978
0.625016	0.219499
1.12698	1.26659
0.48158	2.76867
0.31729	2.52817
0.154935	1.82088
0.387096	0.596398
0.269099	0.611957
0.41442	2.68386
0.729597	1.46676
0.830211	0.435984
0.274294	1.02184
0.315242	0.695727
0.541289	3.33133
0.983473	0.355694
1.94426	1.53698
0.485187	1.28164
0.129986	0.451252
0.295742	1.73336
0.074225	0.9056
0.083132	0.274696
0.072437	0.105374
0.11846	2.07367
0.213929	1.54842
0.511148	0.635475
0.103066	0.947453
0.046459	0.23521
0.22769	0.145158
0.24273	0.890515
0.226726	1.29663
0.369811	0.210584
0.166572	0.549856
0.276466	0.419028
0.37149	1.46889
0.278785	2.16206
0.365111	0.383277
0.514426	0.214431
0.098896	1.02093
0.44669	0.712292
0.322251	0.910004
4.14711	2.68572
1.34547	1.19744
0.606793	1.11003
0.244604	0.660708
2.68671	0.36312
0.131078	0.711802
0.151627	0.69933
0.116191	1.48967
0.086404	0.166418
4.06075	1.17329
0.613862	0.537758
2.5006	2.33004
0.909147	1.30613
1.02818	0.78657
0.930297	2.5186
0.250726	1.32536
0.239738	0.581666
0.660997	0.973898
0.10634	0.825656
0.440169	2.05043
0.175608	1.1815
0.261065	1.29784
0.150487	0.994103
0.079516	0.578385
1.07982	0.678853
1.81662	0.65647
2.53457	1.05048
0.593088	1.59169
0.244018	1.4601
0.886138	0.368816
0.271325	0.488919
0.535176	0.175517
2.72256	0.444021
0.4798	0.26035
0.847792	0.155216
0.43359	1.27
0.91825	1.5028
1.20828	1.30539
0.569031	0.259765
0.237359	0.507079
0.234864	0.263612
0.181081	0.821058
0.350318	0.777771
0.324081	0.816886
0.166717	0.521578
3.30572	0.12759
1.37284	0.413666
0.29251	0.455726
0.991422	0.357262
0.434503	0.192187
0.918135	0.598454
1.53131	0.301038
0.441684	0.139953
0.9283	0.599541
0.555637	0.528429
0.515113	0.212295
0.353892	0.428094
0.703499	0.528355
0.882605	0.428886
1.77051	0.248827
0.922491	0.260705
0.570432	0.427256
0.361239	0.345716
0.049036	0.236969
0.257366	0.14063
0.546629	0.77243
0.558699	0.525385
0.596537	0.182241
0.30723	0.289452
1.2753	0.660856
0.509497	1.75463
0.818516	0.224896
0.537779	0.648722
2.6182	0.135191
0.71978	0.190201
2.12426	0.227303
0.408897	0.348846
0.602388	0.307255
0.618045	0.332444
0.829319	0.324268
1.93441	0.580294
1.05478	0.565938
0.779285	0.906511
0.293143	0.421223
0.584652	0.695099
0.325699	0.974876
0.282189	0.249338
0.17509	0.205611
0.307982	0.1696
0.155687	0.236008
0.722583	1.09128
0.590395	0.352466
0.730681	0.798364
0.60225	0.860847
0.740433	0.45863
0.666406	0.096539
0.678295	0.531189
0.087215	3.54262
0.408243	1.12843
1.28181	0.84412
0.620692	0.150238
0.344052	1.71068
2.11848	0.465952
1.68832	0.550025
0.754215	0.80595
1.89438	0.499634
0.636615	1.26377
1.37263	0.453061
0.209098	1.98951
0.605679	1.30336
0.517685	0.207798
0.518185	0.144451
1.23736	1.07825
0.293875	0.362661
0.708528	0.484536
0.868715	0.088855
0.478034	0.356505
0.503578	1.75915
0.174489	1.13909
1.41559	1.1418
0.415937	0.702908
0.267592	0.464645
0.656961	0.321036
1.17741	0.603554
1.76622	3.6802
1.34729	0.236682
1.3383	0.627205
0.535446	0.18182
0.362192	0.280515
0.47533	0.319246
0.090201	0.576427
0.236434	1.00028
0.394978	1.12581
0.517125	0.395412
0.249514	0.377658
0.28628	0.314691
0.321743	0.902968
0.761083	0.427759
0.142365	0.73228
0.312758	0.474062
0.20183	0.784341
0.5442	1.69984
0.222426	0.513848
0.576815	0.759718
1.04281	0.875828
0.769036	0.440292
0.373917	0.549568
0.843471	1.32539
1.57635	0.409279
0.227602	0.168905
0.704452	0.83435
0.442176	0.267649
0.808498	2.39346
0.518336	0.760179
1.32981	0.70104
0.824578	0.654928
0.317326	0.839287
0.678313	0.560357
0.729077	0.752716
0.476789	1.07907
0.56334	0.065488
0.829312	1.56186
0.832832	0.510925
1.20057	0.498998
0.805262	0.236501
1.20049	4.3007
0.753608	0.139984
1.28507	0.30661
0.995758	0.142633
1.89063	0.948413
1.36959	0.810103
2.0976	0.136086
1.6799	0.577087
0.805031	0.556812
0.494462	0.148681
0.7719	1.62026
0.933035	0.608836
0.148529	0.371723
0.201661	0.218615
0.407162	1.71638
0.365566	0.076393
0.69043	0.505392
0.259198	0.850479
0.665905	0.299481
2.1673	0.153532
0.716301	0.349752
0.496945	0.120242
0.311669	0.820658
0.461872	0.083149
0.199459	0.441368
0.15337	1.31496
0.31146	0.315726
0.657634	0.349836
0.632816	2.01145
0.753749	0.684829
0.694181	0.219955
0.678899	0.587868
0.646967	2.83686
0.837554	2.53438
0.876309	0.644188
0.520161	0.53091
0.356351	0.975878
0.399337	0.937823
1.14491	0.969324
0.272088	0.934027
0.108699	0.254511
0.220461	0.085343
0.229	0.144423
0.278013	0.223787
0.394625	0.443424
0.270867	1.24248
0.111293	0.51012
0.420263	0.67746
0.212926	0.134852
0.044383	0.707846
0.218839	3.44276
0.228568	0.313135
0.677319	0.6421
0.627795	2.58282
0.398009	1.57349
0.320829	1.09411
0.365863	1.34008
0.442721	0.59102
0.718657	3.78587
0.34427	1.23441
0.273027	1.18088
0.601935	0.73956
0.204736	0.56434
0.298589	0.251734
0.184625	0.773729
0.571578	0.302296
0.847562	0.242136
0.614983	5.45176
0.211552	3.67476
0.464453	0.328655
0.324784	0.301891
0.551817	0.327401
0.654769	1.44831
0.48151	1.7816
0.098146	0.928204
0.082811	1.54432
0.159639	0.539264
0.213282	0.478222
0.047793	3.27521
1.65834	1.32492
0.635743	0.444823
0.99067	0.790084
0.280709	0.382795
0.68429	0.382821
2.05173	0.153414
1.72046	1.58822
0.233716	1.14515
0.303002	3.43196
0.833077	0.246187
1.07854	0.300739
1.34344	0.24312
1.06353	0.42501
0.903038	0.188449
1.58653	0.25763
0.205158	0.158625
0.675863	0.233535
1.03933	0.114052
0.289922	1.44135
0.596924	0.124702
1.0252	0.435188
1.09737	0.66009
	2.73744
0.267564	1.05853
0.504078	0.435499
0.488071	0.09659
0.584162	0.388499
0.94291	0.188463
1.58433	0.110065
1.35559	3.03262
2.6085	0.269387
2.8695	1.16679
1.73351	0.593501
0.588621	0.478758
1.21745	0.83134
0.304531	0.435066
0.950093	1.51529
0.441977	1.09508
1.21514	0.128097
1.36968	0.981658
0.714992	1.06661
0.926117	0.806198
0.371535	1.90146
0.148329	9.16108
0.174479	4.93071
0.346087	3.11837
0.574461	2.27166
0.103033	1.09427
0.1229	2.1087
0.315718	1.51084
0.534879	0.830683
0.725726	1.39427
0.293633	0.197768
0.241137	0.324384
0.34519	0.154902
0.0864	0.094429
0.486288	0.603713
1.16692	0.635062
0.649846	0.780473
1.97354	0.715277
0.832548	2.52662
0.541658	0.692871
0.869211	0.409428
1.13028	0.320467
0.484279	1.16756
0.71944	0.855303
0.808584	0.558316
0.098348	0.241592
0.197359	0.404804
1.38658	0.099312
0.745512	0.185513
0.630022	2.09301
3.97385	0.31842
1.94729	0.404998
1.63593	0.258013
0.153978	0.337877
0.21011	1.73676
2.27754	0.777273
0.828142	2.69423
0.905862	2.24012
0.715291	1.82834
0.432214	2.95478
0.647858	4.70778
0.540841	1.0345
0.630894	6.9147
2.77151	1.798
0.909979	0.164933
0.833927	0.501148
0.052425	0.758687
1.38368	0.415439
0.730793	0.223363
0.716465	0.456016
0.440954	1.4998
0.980934	0.112304
1.09258	0.667608
0.951484	1.10658
1.04196	0.709427
0.366219	2.39242
0.925014	0.247519
0.845831	0.814867
1.26781	0.394371
0.267705	0.693758
0.35596	0.120621
0.839209	0.961217
0.755886	0.84654
0.462614	0.43687
0.323646	0.871241
1.17303	0.909034
1.35375	0.827399
0.994215	1.00765
0.642762	1.63136
0.888945	1.0071
0.844329	0.957396
0.599033	0.7807
0.25914	1.23738
2.11185	0.693565
0.432648	0.225347
0.991859	0.888294
0.525505	0.729972
0.434308	1.62416
1.78826	1.48158
0.924767	1.11581
0.777275	0.927219
0.142777	0.91864
0.196399	2.53076
1.04862	0.57917
0.822403	1.06523
1.50326	2.97063
0.796145	2.6121
2.53646	1.28132
0.345721	3.40628
0.080244	1.28748
0.108482	1.45353
0.431138	2.56679
0.108338	3.37097
0.095217	2.02516
0.178573	2.34444
0.266288	2.60628
0.620526	1.24617
0.185762	0.968982
0.170306	1.19386
0.537939	2.49338
1.02009	1.57094
0.774065	1.3521
2.12377	0.813245
1.94198	2.50182
0.68714	2.05057
0.414643	0.486876
1.20537	0.94281
0.660735	0.783218
0.435782	1.8878
1.09747	1.56558
1.453	1.84511
0.471502	0.739959
1.04446	2.07057
1.16277	2.76404
0.659127	1.13923
0.596479	1.08571
0.836389	0.412922
1.46517	0.596583
0.862057	1.55821
1.85301	2.62961
0.779799	1.89962
0.734356	0.982267
0.63266	1.29009
0.570016	1.40905
1.03656	0.822339
0.933296	1.31146
1.02711	1.54883
1.04066	1.71942
1.06879	1.25995
1.63906	0.989303
0.645833	1.73527
0.8553	1.17438
0.492196	0.643026
1.01371	2.13089
0.74565	1.13023
0.850745	0.755826
0.215919	1.01556
0.350269	1.52549
0.125658	1.23495
0.220251	0.721989
0.324823	0.621642
0.802757	0.627334
0.326437	0.11985
1.55307	0.43744
1.36241	0.367917
0.541352	0.532551
0.867145	0.335664
1.25086	0.300571
1.21059	0.656837
0.794291	0.668356
0.251677	0.50526
1.09171	0.640964
0.417138	0.384582
1.07563	0.559166
0.257145	0.210886
0.495708	0.364832
0.698174	0.637174
1.49934	0.287966
1.19613	0.377971
0.743564	0.066834
0.2114	0.817173
0.071753	0.443303
0.645133	0.35742
0.686003	0.842355
0.940396	0.378002
0.67295	0.37133
0.546679	0.524504
0.293424	0.305729
0.347818	1.07941
0.387159	0.623233
0.696819	0.167238
0.250069	1.47442
0.168295	0.202754
0.597048	0.733751
0.580544	0.573962
0.114218	0.626937
0.253181	0.619658
0.118043	1.18676
0.187541	0.441572
0.281538	0.158613
0.189146	0.395576
0.180802	0.429604
0.150148	0.330513
0.334606	0.179079
0.149876	0.452407
0.156719	1.20949
0.425761	0.53893
0.200887	0.909194
0.085519	0.564335
0.719238	0.860492
0.15516	0.972072
0.571864	0.606035
0.026014	0.683877
0.207711	0.610373
0.388393	1.05773
0.362141	1.3499
0.229584	0.437353
0.365461	0.326931
0.144976	0.517241
0.175521	0.477232
0.31591	0.736408
0.485125	1.80351
0.327451	0.622242
0.566834	1.08883
0.142126	1.47638
0.611772	0.605772
0.243851	0.169334
0.398356	0.669175
0.11378	0.399811
0.132878	0.355018
0.393708	0.364795
0.352082	0.520924
0.123853	0.368339
0.548988	0.268177
0.500415	0.500114
0.294393	0.472083
0.317272	0.932116
0.492845	0.499956
0.627485	0.325127
0.689304	0.603681
0.265748	0.861382
0.725624	0.497263
0.084167	0.755706
0.150325	0.525366
0.170608	1.26241
0.984081	0.850318
0.336566	0.135464
1.379	1.94613
0.523933	0.295549
0.220733	0.26809
0.5173	2.66733
0.069462	1.101
0.415234	1.3864
3.49094	0.175317
1.86777	1.18604
0.745905	1.38415
1.52086	0.369408
0.725336	1.50743
1.41409	0.200941
0.449549	0.374474
3.2991	0.096613
2.06467	0.122665
0.53193	0.131802
2.13623	0.432054
0.424176	0.171685
3.03551	0.041267
1.55442	0.078884
0.414349	0.138403
0.594438	1.24279
0.967902	0.37511
0.954296	0.345182
0.816293	1.39807
0.096553	1.48608
0.534754	0.64295
0.529416	0.459372
0.796368	0.437428
1.77384	2.83846
2.13632	0.570127
3.72651	0.670658
2.80156	1.1816
0.64983	0.678672
1.14272	0.583365
1.92498	0.454149
1.03681	2.155
0.696235	0.5529
0.341721	0.926369
0.450167	0.657906
1.96098	1.43113
0.663999	0.496572
0.850509	0.771723
1.1825	0.652719
0.565349	0.760742
0.503352	0.801106
0.626256	1.15348
0.207569	0.535447
0.911222	0.845921
1.1075	0.571695
0.962509	0.892106
0.519698	0.454887
0.702871	0.602067
0.717328	0.99482
0.080709	0.90572
0.628946	0.890273
0.776274	0.722843
0.042745	0.223394
0.14814	0.401154
0.774493	0.420646
0.425725	0.553187
0.215213	0.399371
0.129749	0.274363
0.927033	0.234638
0.160571	0.454378
0.036652	0.522057
0.141862	0.773063
0.123097	0.513937
0.354289	0.425867
0.312975	0.617291
0.162943	0.341633
0.099285	0.626908
0.341504	0.579466
0.088824	0.634482
0.195759	3.86078
0.291582	1.27445
	0.415023
	0.66344
	0.991073
	0.655451
	0.47876
	0.371113
	2.65895
	1.0975
	1.22904
	1.55619
	1.92599
	1.309
	1.96679
	0.501109
	0.610568
	0.833834
	0.319077
	0.291815
	0.461009
	0.174771
	0.354413
	0.559009
	0.047839
	0.272842
	0.202664
	0.315967
	5.95154
	1.73419
	0.364155
	2.12538
	0.815261
	0.441796
	0.899825
	3.59386
	3.35332
	0.499659
	1.84508
	0.95675
	0.376419
	0.756185
	0.468618
	0.439265
	0.414163
	0.521221
	0.419501
	0.786966
	1.70579
	0.582543
	2.91559
	0.584989
	0.752711
	0.383617
	0.663828
	0.527401
	0.930608
	0.705155
	0.815144
	3.09072
	0.296398
	0.46169
	1.22437
	1.27293
	0.421111
	0.86078
	0.226482
	0.221197
	0.58868
	1.04324
	2.69685
	3.12049
	0.86134
	3.29126
	0.522192
	0.802216
	0.383761
	0.691642
	1.20372
	0.733389
	0.757214
	0.915564
	1.61311
	0.470608
	4.75226
	0.763749
	0.255441
	1.19988
	1.2851
	2.88855
	0.960132
	0.667434
	1.13331
	0.523976
	6.21623
	0.921598
	0.144818
	0.999123
	0.447268
	1.85746
	0.402326
	0.649755
	0.675436
	1.63647
	0.469204
	0.11465
	1.44098
	1.28046
	0.943417
	2.67982
	1.29812
	2.68799
	1.13284
	0.297899
	0.832213
	5.58205
	6.98808
	4.02092
	0.521411
	0.664613
	0.910404
	1.56097
	0.143018
	0.156623
	0.527444
	0.165319
	0.54974
	0.234964
	0.279329
	0.550107
	0.769357
	0.38697
	0.146309
	0.518827
	0.178747
	0.710741
	0.565375
	0.091581
	0.422451
	0.491384
	0.5274
	1.10814
	0.105805
	0.123659
	0.594757
	0.476191
	0.253978
	0.199833
	0.778896
	0.115412
	0.439699
	1.16064
	0.754111
	0.347902
	1.1413
	1.19078
	1.02063
	1.20006
	0.549385
	0.476388
	0.221042
	0.818272
	0.107889
	0.265336
	0.371793
	0.084985
	0.63184
	0.56049
	0.968289
	0.74862
	1.47975
	0.955123
	0.592557
	0.208896
	0.867806
	3.03276
	0.594659
	0.752276
	1.10715
	0.511844
	0.626358
	1.46906
	0.149032
	0.526225
	0.098996
	0.242036
	0.115495
	0.462121
	0.139976
	0.239696
	0.593131
	0.767856
	1.343
	1.21211
	0.657559
	0.662081
	0.798539
	3.06687
	0.928417
	0.695065
	0.597686
	1.25265
	1.38272
	0.979145
	0.833613
	1.1214
	0.760664
	2.38751
	1.41003
	0.519697
	0.832559
	0.877354
	0.865974
	1.14092
	4.36247
	1.0948
	0.796467
	1.73483
	1.36227
	0.448109
	1.15652
	1.28192
	1.60358
	0.839928
	0.40378
	1.53886
	0.747316
	1.49579
	1.42961
	0.804893
	1.75606
	0.491198
	1.09784
	0.569433
	0.345687
	0.93855
	1.19954
	0.698802
	0.636117
	2.68653
	0.986846
	1.29415
	3.01604
	0.728615
	0.787429
	0.770941
	1.05912
	0.382345
	0.680082
	0.871328
	1.31727
	0.437791
	1.29795
	0.358153
	0.448214
	1.46403
	0.197283
	0.401627
	0.35147
	0.175436
	0.242187
	0.433892
	0.383425
	0.189496
	0.258779
	0.195605
	0.32844
	0.286606
	0.041956
	0.355821
	0.302723
	0.197535
	0.512174
	0.735278
	0.234467
	0.190458
	0.337959
	0.372741
	0.356144
	1.52096
	0.236993
	0.606032
	0.046284
	0.568387
	0.334534
	0.638443
	0.350395
	1.80547
	0.321501
	0.306111
	0.297396
	0.921314
	0.641522
	0.940728
	0.480009
	0.265934
	0.412227
	0.367268
	0.864884
	0.234718
	0.564584
	0.746337
	1.55295
	0.698956
	0.60279
	0.975991
	0.792839
	0.59702
	1.0546
	1.27972
	0.233182
	1.01337
	0.456684
	0.403185
	0.505507
	0.479409
	0.345876
	0.810427
	0.652919
	0.84429
	1.09721
	0.974741
	1.28847
	0.143804
	0.553472
	0.676326
	0.471092
	1.4807
	0.609152
	1.87404
	1.24532
	0.325112
	0.585174
	1.43868
	1.64585
	0.725676
	1.21541
	0.109313
	0.204507
	0.170571
	0.395706
	0.392641
	0.133723
	0.235617
	0.291512
	0.081384
	0.078674
	0.311341
	0.080412
	1.44564
	0.398321
	0.744507
	0.467907
	0.237354
	1.19357
	2.52683
	4.40667
	1.79197
	2.18933
	2.11044
	0.407433
	0.867954
	0.818118
	0.675666
	1.52734
	0.695486
	0.477637
	0.070204
	0.581676
	0.228392
	0.171353
	0.123759
	0.200802
	1.56658
	0.422503
	0.394957
	2.02043
	1.16482
	0.922352
	0.618574
	0.405917
	1.55782
	4.09823
	0.984963
	0.893834
	0.714495
	0.917728
	1.11861
	1.05139
	0.79048
	0.508195
	0.47056
	0.888314
	0.615889
	0.604234
	0.250277
	0.205043
	0.324152
	0.273568
	0.445169
	0.531173
	0.615475
	1.20938
	0.972808
	1.3247
	5.06494
	1.02248
	1.11873
	0.65213
	1.70492
	1.20004
	2.49265
	0.904418
	1.47809
	1.5298
	0.666411
	2.50066
	2.2007
	0.513584
	1.54202
	0.682688
	0.333947
	1.27483
	0.411308
	0.825435
	1.26318
	1.31539
	0.04322
	0.220005
	0.585555
	0.119332
	0.450256
	0.258793
	0.36352
	0.244393
	1.7016
	0.723719
	4.29455
	0.629098
	0.696053
	0.303833
	0.595612
	0.249706
	0.292043
	0.1877
	0.255216
	1.28817
	1.0764
	0.125427
	0.474879
	0.892999
	0.488499
	0.215032
	0.534832
	0.54236
	0.301735
	1.06388
	0.636092
	1.0268
	1.59911
	1.06632
	1.33441
	0.285759
	1.1034
	0.253381
	1.93802
	0.433101
	1.12647
	1.01811
	1.04286
	0.34976
	0.672018
	2.25485
	0.377426
	4.63115
	0.448805
	0.7117
	1.49661
	0.222589
	0.871056
	0.252927
	0.301094
	0.928872
	0.977305
	0.171981
	1.08227
	9.24898
	0.365124
	3.49534
	0.571192
	0.84887
	0.427531
	3.26979
	3.49654
	0.180315
	0.329212
	0.231948
	0.237833
	0.575727
	2.41712
	1.83981
	0.304109
	0.318547
	0.437667
	1.3721
	0.306284
	2.15494
	3.76748
	3.44627
	2.67697
	0.194758
	0.857663
	0.262231
	0.353691
	1.27543
	4.70556
	2.39234
	0.837885
	1.01265
	1.93915
	1.55456
	1.03404
	1.21512
	1.48026
	0.121994
	0.669559
	0.700553
	0.937317
	0.483028
	1.0496
	0.763718
	0.333216
	0.35608
	0.673158
	0.693641
	1.60752
	1.07757
	0.588509
	0.297155
	0.791042
	1.49046
	0.2605
	0.571647
	0.354742
	0.608485
	1.93917
	0.45005
	1.01712
	0.608204
	0.114777
	0.215985
	0.708139
	0.551475
	1.04205
	0.55248
	0.340244
	0.858617
	1.1992
	1.71408
	1.50989
	1.29704
	2.76152
	0.447356
	1.58779
	0.368054
	0.181355
	0.478439
	0.221722
	0.181052
	0.28614
	0.195665
	0.536742
	0.162876
	0.380204
	0.19746
	0.556698
	1.89788
	0.88618
	1.10078
	1.25096
	1.17386
	0.535252
	0.606873
	2.18662
	0.459774
	0.62798
	0.818086
	0.969447
	0.814458
	0.426643
	0.767591
	0.660295
	0.805161
	0.668901
	0.740566
	0.57774
	0.468406
	0.159556
	0.221106
	0.241125
	0.288933
	0.13059
	0.2621
	0.295236
	0.191691
	0.205902
	2.37783
	0.790217
	1.39474
	0.966014
	0.516551
	0.662823
	0.466441
	0.740563
	0.940991
	0.59376
	0.328042
	1.06633
	0.978116
	2.38153
	0.709683
	0.86437
	0.571135
	0.250156
	0.991994
	1.50273
	0.9855
	0.507891
	1.15014
	1.47571
	1.67854
	1.62284
	1.12328
	1.11871
	0.856946
	0.503502
	1.11284
	0.630688
	0.569962
	1.30832
	1.0048
	0.973382
	0.930096
	1.7283
	0.84603
	3.55157
	3.2364
	2.21385
	1.91597
	0.974197
	0.823552
	0.61034
	2.00382
	1.17391
	2.47157
	1.06038
	0.397478
	0.421979
	0.994775
	1.52654
	1.59309
	0.623291
	0.713241
	1.12049
	1.93428
	1.26437
	1.86651
	1.6963
	1.17765
	0.832631
	1.82486
	0.839438
	1.20904
	1.12182
	1.14716
[truncated: 139 more rows]
[truncated: 438 more columns]
