# Supplementary material for: Intersectin and endophilin condensates prime synaptic vesicles for release site replenishment
Source: Nat Neurosci. 2025 Jul 8;28(8):1649–62. doi: 10.1038/s41593-025-02002-4 (PMC12321584; doi:10.1038/s41593-025-02002-4)
Supplement: Supplementary file 10 — Statistical source data. [file 41593_2025_2002_MOESM10_ESM.xlsx]

## Sheet: Sheet1
Fig. 7c
normalized fEPSP amplitude
stimulation number	Itsn1 KO
1	1	1	1	1	1	1	1	1	1	1	1	1	1	1		1	1	1	1	1	1	1	1	1	1
2	1.01296	0.959059	1.23699	1.02397	0.924866	1.52989	1.09719	1.05748	1.29213	1.36487	1.3385	1.11634	1.15922	0.926215		1.39441	1.2564	1.39594	1.38791	1.52351	1.39222	0.92697	1.3186	1.49781	1.12801
3	1.0792	0.901482	1.17636	0.954779	0.813627	1.68167	1.273	1.1958	1.25542	1.07562	0.990773	1.152	1.26117	0.931703		1.60052	1.39302	1.51994	1.55407	1.51921	1.41024	0.931547	1.29939	1.62781	1.21561
4	1.01031	0.836124	1.06417	0.884769	0.707247	1.69129	1.35148	1.1123	1.14874	1.044	0.785408	1.18045	1.284	0.949443		1.6897	1.45361	1.53834	1.58685	1.42144	1.35132	0.932807	1.24034	1.65146	1.17088
5	0.99889	0.819241	0.926027	0.825647	0.583965	1.69476	1.37785	1.12167	1.04939	0.995013	0.61623	1.24173	1.29628	0.955707		1.66753	1.48716	1.54475	1.58264	1.34927	1.22528	0.922114	1.19981	1.64366	1.10745
6	0.968735	0.805147	0.845705	0.781273	0.567371	1.69394	1.43952	1.13058	0.970475	0.929378	0.56291	1.26192	1.27999	0.962263		1.64371	1.50158	1.55807	1.57446	1.26934	1.21959	0.907619	1.14566	1.65047	1.06144
7	0.961474	0.762059	0.802169	0.741321	0.50505	1.71658	1.48631	1.1289	0.911426	0.888858	0.553299	1.27121	1.28841	0.957233		1.61583	1.51394	1.56068	1.58195	1.24603	1.1875	0.898047	1.11415	1.66446	1.04312
8	0.965072	0.729077	0.763738	0.718369	0.462853	1.77296	1.55409	1.12824	0.845293	0.852075	0.54842	1.26749	1.2904	0.96986		1.63085	1.52808	1.56079	1.58231	1.22937	1.1722	0.888668	1.08459	1.65947	1.02603
9	0.942519	0.716688	0.757151	0.68978	0.476978	1.7607	1.54526	1.16634	0.826433	0.811449	0.541649	1.31608	1.27938	0.963856		1.66207	1.52504	1.55556	1.58577	1.24029	1.13792	0.886706	1.06852	1.66959	1.00729
10	0.921673	0.706167	0.724245	0.658665	0.451513	1.79425	1.54424	1.15533	0.848647	0.783974	0.534266	1.29972	1.28954	0.945186		1.66224	1.52635	1.55971	1.59123	1.23694	1.13503	0.883393	1.0632	1.67042	0.994936
11	0.901668	0.703438	0.699504	0.649333	0.486608	1.78975	1.61697	1.14893	0.831776	0.754571	0.517642	1.30548	1.28691	0.970379		1.68962	1.539	1.55709	1.59774	1.21829	1.11404	0.872097	1.03883	1.67401	0.989771
12	0.91516	0.704796	0.691459	0.630117	0.442948	1.7924	1.58652	1.17207	0.805531	0.728595	0.511727	1.30272	1.27919	0.977432		1.71192	1.53583	1.56068	1.6115	1.22427	1.11093	0.868382	1.02036	1.65518	0.984605
13	0.916247	0.660768	0.673231	0.606854	0.435348	1.80103	1.59558	1.19906	0.77338	0.715806	0.503428	1.33925	1.28166	0.967838		1.70583	1.54054	1.55823	1.60639	1.24581	1.08382	0.861331	1.01687	1.64628	0.979398
14	0.864773	0.653858	0.660889	0.592548	0.43359	1.78622	1.61715	1.16255	0.73225	0.690467	0.493009	1.32957	1.28499	0.957037		1.71459	1.54176	1.55783	1.61262	1.22131	1.07133	0.842473	0.996838	1.64347	0.975798
15	0.888172	0.654331	0.623664	0.584783	0.491555	1.79015	1.63384	1.2019	0.700655	0.680359	0.480269	1.35538	1.28651	0.957622		1.73206	1.54577	1.54339	1.61659	1.23436	1.05771	0.834809	0.977176	1.63507	0.973089
16	0.855553	0.633485	0.610318	0.571824	0.417241	1.77196	1.63962	1.20063	0.66822	0.66559	0.477105	1.36651	1.28675	0.965535		1.73678	1.53625	1.54439	1.62011	1.19846	1.0462	0.822394	0.973278	1.62988	0.970087
17	0.848907	0.646696	0.613907	0.558874	0.441983	1.77706	1.64481	1.20498	0.638397	0.656745	0.468878	1.36698	1.28877	0.976891		1.72559	1.5153	1.53109	1.61346	1.20644	1.04005	0.809259	0.955785	1.61278	0.967335
18	0.851309	0.630071	0.594977	0.550531	0.405448	1.75854	1.64524	1.19305	0.606866	0.641526	0.461997	1.36417	1.28494	0.957312		1.68566	1.50856	1.53241	1.60938	1.21844	1.02116	0.796977	0.933702	1.60203	0.964454
19	0.846204	0.602278	0.559519	0.535489	0.451314	1.76781	1.66448	1.1907	0.580786	0.635373	0.45372	1.35562	1.29147	0.967478		1.6793	1.48269	1.53255	1.60555	1.21295	1.01436	0.789022	0.923728	1.58538	0.959138
20	0.816743	0.611506	0.556163	0.520974	0.426358	1.7313	1.68578	1.17286	0.555666	0.625375	0.454271	1.38334	1.28268	0.960399		1.66784	1.46407	1.51627	1.59569	1.17278	0.982862	0.782355	0.902518	1.56271	0.946185
21	0.816356	0.593701	0.562932	0.51481	0.444101	1.75875	1.71107	1.19526	0.525743	0.612105	0.442492	1.37628	1.28231	0.947044		1.65932	1.4493	1.5033	1.5984	1.20283	0.979143	0.780209	0.898734	1.53706	0.933245
22	0.816523	0.576246	0.527048	0.50267	0.434038	1.72217	1.68881	1.17771	0.497196	0.609503	0.439409	1.37606	1.28463	0.941458		1.66414	1.42191	1.49536	1.5848	1.18971	0.964877	0.77671	0.878107	1.51572	0.922535
23	0.78599	0.548981	0.52972	0.487695	0.467979	1.72879	1.6848	1.19239	0.467457	0.607222	0.43212	1.36865	1.28332	0.950758		1.66199	1.40808	1.48577	1.58221	1.18694	0.948086	0.767045	0.868434	1.49923	0.918966
24	0.798869	0.553015	0.511425	0.492949	0.44177	1.71342	1.66514	1.19042	0.443891	0.60728	0.427373	1.37082	1.27197	0.945025		1.65207	1.38319	1.47143	1.57128	1.16534	0.937036	0.761096	0.858433	1.48626	0.915718
25	0.75947	0.536175	0.50381	0.481499	0.478438	1.67855	1.66167	1.15135	0.42507	0.601701	0.427749	1.3762	1.2713	0.919279		1.6208	1.37038	1.47817	1.55721	1.17691	0.920993	0.75857	0.847978	1.46809	0.912309
26	0.774804	0.554394	0.481209	0.468055	0.467452	1.65648	1.65421	1.17401	0.409591	0.600035	0.421559	1.37275	1.28559	0.92503		1.59986	1.35911	1.45856	1.55152	1.17068	0.916761	0.745525	0.835394	1.46218	0.908737
27	0.761762	0.555576	0.484703	0.471394	0.448878	1.6508	1.6317	1.15748	0.381498	0.589376	0.418061	1.37132	1.26046	0.917727		1.57081	1.32836	1.44787	1.54015	1.16667	0.90562	0.74304	0.836617	1.43548	0.905492
28	0.759683	0.528363	0.474213	0.452586	0.451085	1.63573	1.64588	1.14774	0.375953	0.587219	0.418304	1.36545	1.25759	0.91472		1.5712	1.3067	1.42499	1.52481	1.13744	0.907965	0.738666	0.8213	1.43747	0.901903
29	0.743645	0.53288	0.476896	0.450177	0.467854	1.61531	1.66532	1.14844	0.372132	0.583793	0.416976	1.36312	1.25619	0.900954		1.55033	1.2891	1.43027	1.5161	1.14751	0.89596	0.736317	0.816857	1.42828	0.898501
30	0.742957	0.527018	0.465912	0.442484	0.469298	1.59434	1.6321	1.12151	0.368712	0.56821	0.412301	1.36439	1.24905	0.880486		1.52631	1.27633	1.41336	1.50386	1.13041	0.895083	0.734868	0.808587	1.40672	0.895266
31	0.763836	0.508019	0.446581	0.446281	0.433442	1.59752	1.64346	1.09418	0.3585	0.569088	0.390319	1.3335	1.2447	0.884389		1.49155	1.26909	1.40801	1.48864	1.13066	0.875529	0.736758	0.799608	1.40999	0.89185
32	0.733415	0.515741	0.431872	0.448319	0.45791	1.54919	1.60496	1.15557	0.350843	0.574131	0.410405	1.3384	1.2403	0.877998		1.47237	1.24441	1.38578	1.48466	1.10956	0.861255	0.736516	0.788629	1.37652	0.888445
33	0.730048	0.502225	0.434282	0.423994	0.444643	1.53426	1.56065	1.13214	0.353891	0.576379	0.396806	1.31399	1.23207	0.870273		1.44694	1.22926	1.38105	1.46679	1.11917	0.850874	0.73065	0.788086	1.37382	0.884839
34	0.733114	0.512055	0.447806	0.428789	0.439981	1.53226	1.56834	1.08726	0.362543	0.574593	0.408473	1.33913	1.23027	0.863682		1.42074	1.21579	1.37011	1.45919	1.10695	0.836352	0.73347	0.777107	1.36817	0.882848
35	0.720062	0.500013	0.433899	0.425814	0.445475	1.52007	1.56652	1.17356	0.35846	0.560803	0.402658	1.29859	1.21873	0.842055		1.39627	1.19928	1.3676	1.44745	1.11395	0.81674	0.725101	0.781615	1.35958	0.881143
36	0.733397	0.498904	0.405927	0.41785	0.422946	1.50824	1.56746		0.354933	0.568974	0.407415	1.29388	1.21568	0.838092		1.37517	1.18451	1.35435	1.43716	1.09111	0.822265	0.725234	0.773347	1.33498	0.879248
37	0.701984	0.499691	0.425783	0.414037	0.417713	1.47553	1.54609	1.09287	0.359203	0.564744	0.411841	1.29517	1.20911	0.826623		1.34673	1.16678	1.35447	1.42841	1.09991	0.809077	0.722583	0.766908	1.33861	0.877545
38	0.702668	0.48933	0.449325	0.408333	0.454012	1.48456	1.54387	1.13138	0.356606	0.572012	0.413249	1.2744	1.19907	0.795387		1.3141	1.16365	1.34624	1.41664	1.09517	0.799111	0.717208	0.765113	1.31358	0.875645
39	0.712251	0.474766	0.388646	0.40213	0.411179	1.47037	1.50734	1.10368	0.360383	0.570706	0.402239	1.2585	1.18976	0.810053		1.28919	1.15932	1.33337	1.40592	1.09125	0.808588	0.71855	0.759455	1.29966	0.873947
40	0.70458	0.474713	0.40054	0.406655	0.497413	1.4781	1.50079	1.09182	0.350188	0.573936	0.415608	1.27463	1.18587	0.797897		1.27377	1.14951	1.33655	1.39474	1.09057	0.790274	0.723439	0.756916	1.29374	0.872146
41	0.70609	0.478753	0.393773	0.389646	0.443196	1.43079	1.52826	1.11798	0.354504	0.57661	0.409096	1.26514	1.17999	0.771963		1.26239	1.13566	1.32534	1.38148	1.08939	0.785112	0.712543	0.757559	1.29888	0.870349
42	0.681311	0.497512	0.397912	0.392325	0.443922	1.42031	1.5205	1.11453	0.351471	0.560026	0.415365	1.25384	1.17142	0.757885		1.24853	1.12389	1.31503	1.37882	1.08202	0.795733	0.717015	0.759665	1.29418	0.868548
43	0.703738	0.474632	0.398854	0.388808	0.446296	1.42418	1.50467	1.18721	0.3616	0.565075	0.403702	1.23453	1.17561	0.753613		1.22143	1.1219	1.31759	1.3652	1.08121	0.786144	0.715319	0.751462	1.27697	0.866749
44	0.680231	0.487722	0.384439	0.388584	0.492872	1.39567	1.48037	1.18592	0.362616	0.554735	0.408563	1.25511	1.16145	0.753438		1.20289	1.11348	1.30983	1.35825	1.07031	0.772064	0.715822	0.746516	1.26341	0.864859
45	0.697809	0.470946	0.381367	0.393947	0.455935	1.37094	1.47431	1.1875	0.365893	0.562244	0.395541	1.22703	1.15798	0.731301		1.18989	1.10656	1.30428	1.35781	1.07182	0.767728	0.712799	0.752449	1.24296	0.863222
46	0.679546	0.488663	0.386504	0.386601	0.455404	1.36989	1.49356	1.16879	0.358021	0.562056	0.401678	1.20462	1.1536	0.723383		1.17702	1.10166	1.31015	1.34588	1.07683	0.766169	0.717523	0.745129	1.24064	0.861712
47	0.695562	0.493469	0.395603	0.383903	0.447261	1.36357	1.46531	1.09618	0.374591	1.44315	0.400791	1.20614	1.15687	0.727058		1.17068	1.09803	1.3026	1.35015	1.06958	0.756465	0.720264	0.74737	1.22628	0.86
48	0.678392	0.461422	0.37434	0.382006	0.465925	1.31601	1.44252	1.04358	0.376486	0.566411	0.399729	1.19307	1.13763	0.716129		1.15712	1.09316	1.29479	1.34172	1.07127	0.759736	0.716269	0.747675	1.21924	0.858381
49	0.673559	0.467225	0.361372	0.396423	0.41244	1.32857	1.45159	1.08298	0.374487	0.569899	0.403887	1.2122	1.14729	0.706811		1.14144	1.08569	1.29326	1.33015	1.08291	0.753292	0.70982	0.739881	1.21849	0.856033
50	0.677132	0.474925	0.360041	0.378487	0.472196	1.30366	1.43904	1.08705	0.371175	0.564766	0.405836	1.18207	1.13519	0.684825		1.1344	1.08014	1.29753	1.32825	1.07824	0.754714	0.715139	0.753983	1.21508	0.853864
51	0.687945	0.467215	0.377671	0.384753	0.451812	1.3254	1.41604	1.11095	0.368934	0.558044	0.392153	1.183	1.13675	0.682651		1.12667	1.06713	1.27015	1.31736	1.06372	0.754467	0.709791	0.739512	1.20839	0.852484
52	0.674108	0.455767	0.356462	0.379975	0.424825	1.2961	1.42747	1.11711	0.38166	0.571328	0.387699	1.17144	1.12869	0.675989		1.11465	1.06754	1.28024	1.31711	1.06809	0.738983	0.710631	0.733851	1.19327	0.851776
53	0.675219	0.455057	0.372134	0.380519	0.441741	1.29424	1.40316	1.0635	0.38352	0.5668	0.39385	1.14586	1.12587	0.654344		1.10378	1.06664	1.26775	1.30344	1.08279	0.750067	0.714069	0.73304	1.18971	0.845432
54	0.680225	0.445936	0.354226	0.369796	0.427632	1.27279	1.44028	1.09858	0.382736	0.566812	0.40443	1.1242	1.12573	0.651919		1.0939	1.06237	1.26616	1.30398	1.08327	0.746715	0.705004	0.74111	1.18088	0.847143
55	0.673165	0.464361	0.364916	0.378999	0.449275	1.26869		1.12175	0.392802	0.561016	0.385194	1.13675	1.1213	0.651057		1.07968	1.05658	1.26484	1.29949	1.05959	0.740191	0.707578	0.729556	1.16667	0.843702
56	0.670802	0.471438	0.355872	0.373335	0.452385	1.28397	1.38621	1.10228	0.393591	0.566796	0.385951	1.10868	1.11742	0.646994		1.06715	1.05176	1.26268	1.29199	1.0626	0.735339	0.704198	0.744706	1.15946	0.842229
57	0.643645	0.465469	0.34558	0.372881	0.476014	1.25234	1.38493	1.12393	0.381806	0.554253	0.380007	1.12841	1.12077	0.642201		1.06753	1.04278	1.25634	1.28507	1.05651	0.735651	0.705865	0.733422	1.1719	0.838489
58	0.671863	0.456763	0.380339	0.371355	0.446027	1.24818	1.35973	1.14552	0.374649	0.55804	0.386757	1.09998	1.11257	0.632916		1.04894	1.0418	1.25914	1.27261	1.0539	0.746131	0.709415	0.734371	1.15677	0.836342
59	0.655027	0.472879	0.352239	0.377645	0.445165	1.23701	1.35789	1.14939	0.376024	0.558735	0.38881	1.08689	1.11156	0.65064		1.04529	1.0287	1.25271	1.28371	1.05014	0.736922	0.703355	0.730138	1.13409	0.835785
60	0.635286	0.482223	0.35574	0.365083	0.438015	1.2505	1.33353	1.12045	0.374535	0.559649	0.378339	1.08044	1.09857	0.646119		1.03653	1.0327	1.25632	1.26449	1.05371	0.735869	0.705023	0.733189	1.12849	0.832845
61	0.643872	0.465605	0.356494	0.376508	0.414117	1.25009	1.33897	1.06949	0.380918	0.558834	0.391122	1.08816	1.10377	0.635332		1.03407	1.02517	1.25264	1.26457	1.04328	0.720913	0.706077	0.728313	1.13987	0.830026
62	0.623933	0.48287	0.342243	0.364483	0.461918	1.22618	1.35781	1.09133	0.380972	0.563146	0.394443	1.06917	1.09787	0.630745		1.02926	1.0211	1.24685	1.25927	1.06201	0.728684	0.708189	0.731294	1.12287	0.828098
63	0.642839	0.474059	0.353209	0.362944	0.485885	1.23572	1.34636	1.08284	0.378438	0.55512	0.385171	1.07842	1.09832	0.621351		1.01449	1.0211	1.24469	1.24869	1.05354	0.710459	0.707896	0.732414	1.13086	0.825547
64	0.627255	0.45301	0.348485	0.359831	0.447302	1.24711	1.33741	1.12686	0.382231	0.555978	0.386015	1.05724	1.0845	0.640354		0.978443	1.01599	1.24464	1.24769	1.03965	0.72911	0.707242	0.72845	1.13433	0.80905
65	0.623382	0.455103	0.342287	0.352651	0.462357	1.1957	1.33548	1.13363	0.374778	0.558509	0.388653	1.05718	1.08857	0.616686		0.988068	1.00763	1.2468	1.2417	1.06366	0.717243	0.705594	0.726079	1.11941	0.819572
66	0.615179	0.448389	0.334909	0.365396	0.43123	1.21708	1.34348	1.10387	0.370801	0.555961	0.383473	1.05798	1.08243	0.623679		1.00379	1.00143	1.23482	1.23559	1.05429	0.728791	0.704667	0.727235	1.10978	0.815841
67	0.607287	0.464739	0.334717	0.364683	0.456698	1.2022	1.38505	1.1309	0.38076	0.555959	0.395472	1.03139	1.08359	0.628905		0.995074	0.997467	1.23975	1.23538	1.04031	0.732221	0.707475	0.726015	1.11985	0.811235
68	0.629526	0.459203	0.353669	0.361358	0.448077	1.21559	1.33838	1.14975	0.369149	0.543917	0.39525	1.0254	1.07416	0.649245		0.993256	0.996903	1.23188	1.23041	1.04295	0.721936	0.707264	0.721339	1.10191	0.805866
69	0.630847	0.464784	0.342231	0.357912	0.475861	1.19092	1.31299	1.09422	0.371576	0.550043	0.391455	1.02417	1.06992	0.619118		0.987977	0.993677	1.23144	1.22385	1.02987	0.726108	0.709481	0.720765	1.09438	0.810194
70	0.614637	0.452527	0.353825	0.355794	0.454332	1.20044	1.33905	1.07148	0.366536	0.551494	0.388701	1.02718	1.06267	0.620299		0.979343	0.991671	1.22378	1.21196	1.02756	0.724841	0.707433	0.722766	1.09387	0.810947
71	0.62194	0.477662	0.332577	0.357507	0.450165	1.19425	1.32353	1.07173	0.366432	0.540947	0.39994	1.01387	1.06683	0.620615		0.966597	0.985109	1.23122	1.2164	1.02851	0.719678	0.701307	0.714532	1.096	0.801792
72	0.601488	0.474209	0.335526	0.35233	0.473065	1.19118	1.34078	1.11683	0.37454	0.543675	0.383853	1.00091	1.05103	0.63793		0.970518	0.986939	1.2254	1.20834	1.03711	0.715919	0.695963	0.71284	1.08788	0.806754
73	0.603058	0.468069	0.326314	0.355427	0.464193	1.20118	1.33566	1.106	0.376197	0.546713	0.384035	1.00454	1.05428	0.612529		0.964063	0.984978	1.21028	1.21469	1.02609	0.731868	0.700054	0.720704	1.09048	0.804025
74	0.619161	0.444715	0.344408	0.358587	0.485438	1.18423	1.32544	1.1209	0.375977	0.53596	0.386005	1.00098	1.044	0.61371		0.971577	0.978069	1.22174	1.19936	1.02523	0.726846	0.701024	0.716436	1.06774	0.803813
75	0.590897	0.455401	0.326912	0.359027	0.508323	1.2018	1.32376	1.1367	0.376593	0.537195	0.389481	1.01526	1.03933	0.618036		0.949007	0.974319	1.20683	1.20749	1.00641	0.719038	0.702754	0.71393	1.08076	0.801218
76	0.602745	0.456305	0.342598	0.347789	0.428989	1.15514	1.3458	1.12721	0.374624	0.546175	0.382521	0.974793	1.02975	0.632402		0.958067	0.974554	1.20902	1.1935	1.00298	0.718495	0.70214	0.71915	1.07785	0.798025
77	0.598634	0.444816	0.315026	0.357271	0.451127	1.16068	1.35945	1.08766	0.364702	0.543162	0.388079	0.97806	1.03371	0.612229		0.948023	0.966614	1.2045	1.19344	1.02151	0.707444	0.702265	0.711763	1.10002	0.794784
78	0.592533	0.438154	0.333261	0.361076	0.471428	1.14667	1.37135	1.11233	0.365691	0.530771	0.381143	0.978201	1.02864	0.611181		0.944992	0.967622	1.20104	1.18635	1.01773	0.721464	0.69861	0.71451	1.07562	0.794043
79	0.600311	0.449997	0.330633	0.351156	0.484737	1.18451	1.3707	1.1015	0.366094	0.553587	0.391649	0.99282	1.02939	0.61321		0.949882	0.966052	1.20205	1.19206	1.01447	0.70808	0.70619	0.712039	1.06621	0.792873
80	0.645489	0.456186	0.325629	0.349313	0.465571	1.13673	1.35805	1.11445	0.357842	0.542065	0.383502	0.970818	1.02614	0.617721		0.948345	0.966097	1.1897	1.18409	1.00662	0.710522	0.69829	0.710107	1.07592	0.790651
81	0.606745	0.464671	0.325424	0.352399	0.491746	1.1549	1.34532	1.08066	0.363855	0.534271	0.388455	0.952026	1.02662	0.593264		0.939907	0.957902	1.18715	1.1838	1.01567	0.708711	0.697486	0.707603	1.05535	0.782368
82	0.633813	0.438668	0.327657	0.351793	0.463164	1.14992	1.2967	1.09269	0.355145	0.539981	0.386378	0.95788	1.01877	0.613997		0.92567	0.953705	1.19172	1.17848	1.0303	0.706301	0.698371	0.714959	1.04829	0.788683
83	0.619788	0.451354	0.315198	0.340562	0.473352	1.13057	1.26066	1.04989	0.356989	0.532217	0.385499	0.947797	1.02213	0.613923		0.924097	0.95842	1.18207	1.1771	1.027	0.717005	0.693174	0.702656	1.05219	0.784667
84	0.621051	0.450381	0.325661	0.348407	0.47792	1.15271	1.27109	1.04785	0.354634	0.538934	0.388116	0.937564	1.02379	0.595531		0.921932	0.953195	1.18422	1.17025	1.037	0.713938	0.691968	0.705911	1.04363	0.785399
85	0.62081	0.44331	0.323679	0.349576	0.456667	1.12438	1.25221	1.11483	0.355801	0.536236	0.381538	0.94738	1.01105	0.602805		0.91834	0.949143	1.1939	1.17783	1.02395	0.695141	0.692389	0.703746	1.05139	0.783378
86	0.599458	0.426682	0.320595	0.340253	0.497296	1.13864	1.22044	1.10914	0.347858	0.539182	0.387961	0.936748	1.01503	0.603848		0.914927	0.944366	1.17817	1.17258	1.03407	0.686423	0.688741	0.698728	1.06089	0.780998
87	0.604249	0.425604	0.323607	0.344032	0.450559	1.12008	1.28165	1.09383	0.34819	0.542484	0.384109	0.950364	1.0134	0.598944		0.876483	0.937665	1.17206	1.17309	1.03169	0.691434	0.6878	0.697071	1.04923	0.767434
88	0.602495	0.436107	0.317568	0.34911	0.464056	1.14512	1.26189	1.11814	0.349985	0.522097	0.391153	0.913788	1.00969	0.593882		0.898548	0.944221	1.17483	1.16845	1.03135	0.699288	0.691102	0.695514	1.04715	0.775287
89	0.610358	0.428876	0.327149	0.345973	0.488806	1.10873	1.28061	1.15783	0.34979	0.536891	0.391423	0.92205	1.01116	0.603702		0.918168	0.935186	1.17207	1.17212	1.02128	0.68703	0.690606	0.702905	1.04372	0.771467
90	0.596736	0.430336	0.32084	0.346646	0.472517	1.13174	1.25538	1.15599	0.358861	0.52702	0.386545	0.935433	0.99946	0.609861		0.913674	0.931851	1.17027	1.16985	1.01994	0.680177	0.685143	0.690092	1.03927	0.769884
91	0.596657	0.422279	0.335452	0.343409	0.443321	1.12751	1.26949	1.17791	0.360638	0.53567	0.383554	0.907112	1.00093	0.602511		0.91597	0.930302	1.15123	1.17253	1.01552	0.675991	0.686822	0.694196	1.03977	0.769379
92	0.578174	0.420363	0.318014	0.346227	0.485619	1.12866	1.30654	1.19008	0.354979	0.536421	0.380809	0.916965	1.00228	0.599543		0.912523	0.926538	1.15442	1.16693	1.01173	0.677548	0.684991	0.691994	1.03519	0.764444
93	0.594947	0.415451	0.321149	0.344775	0.485871	1.14201	1.31595	1.14345	0.34969	0.533766	0.390225	0.925706	1.00607	0.607779		0.908082	0.920644	1.15175	1.16918	1.00888	0.688578	0.681264	0.687248	1.03412	0.7557
94	0.56429	0.412171	0.31697	0.341084	0.477525	1.08978	1.26595	1.16149	0.360844	0.519203	0.388212	0.915619	1.00541	0.606384		0.902086	0.922856	1.14416	1.17457	1.00762	0.678324	0.680216	0.690361	1.03061	0.763356
95	0.590125	0.390778	0.306197	0.344515	0.476129	1.11125	1.23094	1.13579	0.365883	0.529432	0.385457	0.925148	1.00397	0.598456		0.917179	0.918834	1.15276	1.16533	1.01654	0.677288	0.674607	0.695305	1.03175	0.76191
96	0.56882	0.417312	0.306869	0.345348	0.437996	1.11715	1.23562	1.10082	0.362207	0.529176	0.372329	0.899883	1.01136	0.60812		0.910221	0.914538	1.14048	1.16768	1.01507	0.670002	0.676544	0.691774	1.03784	0.760134
97	0.578385	0.422589	0.306171	0.342837	0.483266	1.09699	1.23014	1.08698	0.367706	0.52202	0.374321	0.903802	1.00946	0.589517		0.895654	0.914894	1.13358	1.17741	1.02684	0.674728	0.677494	0.691156	1.03605	0.755694
98	0.552239	0.398583	0.311319	0.343251	0.490806	1.08659	1.19014	1.0903	0.362339	0.516372	0.37727	0.897558	1.01582	0.586395		0.890523	0.915045	1.1346	1.17258	1.00809	0.658254	0.672558	0.696578	1.01657	0.75429
99	0.553555	0.398118	0.311667	0.332443	0.441268	1.11882	1.22823	1.14239	0.365079	0.50862	0.379123	0.887272	1.03176	0.599282		0.90238	0.906371	1.13054	1.17239	1.00592	0.652863	0.670532	0.687554	1.01635	0.74568
100	0.542221	0.407948	0.315268	0.338591	0.453419	1.09882	1.22296	0.060308	0.358254	0.521191	0.37453	0.894841	1.04407	0.579917		0.896568	0.910333	1.12803	1.16638	0.981788	0.647527	0.667029	0.686702	1.01306	0.730504
stimulation number	Itsn1 WT
1	1	1	1	1	1	1	1	1	1	1	1	1	1	1	1	1	1	1	1	1
2	1.69283	1.24752	1.38029	2.16996	1.40945	1.24584	1.28559	1.12735	1.12492	1.18037	1.37744	1.07077	1.35026	0.94823	1.85363	1.40983	0.974746	0.960339	1.39125	0.97068
3	1.70275	1.295	1.34846	2.44687	1.61885	1.32989	1.32111	1.1225	1.20035	1.17185	1.57511	1.28489	1.55093	0.939702	1.9815	1.4578	1.11772	1.00411	1.3687	1.14734
4	1.56085	1.25473	1.29386	2.128	1.58933	1.4032	1.27504	1.11769	1.22407	1.15635	1.65373	1.39048	1.6401	0.968891	1.91982	1.4659	1.11909	0.987871	1.40778	1.25555
5	1.56492	1.27374	1.228	2.12269	1.37323	1.47954	1.2544	1.12083	1.233	1.1588	1.70474	1.44346	1.67017	0.957505	1.74765	1.44952	1.07602	0.914217	1.48382	1.22593
6	1.53503	1.30055	1.25695	2.04784	1.31364	1.53383	1.2309	1.12113	1.25913	1.20517	1.72654	1.46944	1.69101	0.969712	1.68243	1.45216	1.0154	0.873608	1.51004	1.25585
7	1.53311	1.30078	1.26841	2.02503	1.28969	1.59164	1.24076	1.11668	1.29526	1.2237	1.73901	1.49261	1.74739	0.957324	1.56977	1.45451	0.971092	0.835128	1.49164	1.28355
8	1.51092	1.28692	1.24881	1.99456	1.3249	1.61484	1.23327	1.1199	1.30517	1.22148	1.75376	1.50436	1.77358	0.958093	1.54765	1.43671	0.927408	0.813286	1.51215	1.31588
9	1.50886	1.31792	1.24318	1.95558	1.32499	1.63557	1.22808	1.11166	1.31315	1.21897	1.75927	1.51321	1.78503	0.935554	1.55828	1.43072	0.887005	0.776541	1.52203	1.32595
10	1.48115	1.3002	1.23892	1.92654	1.33997	1.65267	1.20781	1.10502	1.32554	1.21484	1.76935	1.52603	1.79284	0.948475	1.57184	1.41835	0.85792	0.764443	1.52375	1.35031
11	1.44044	1.31572	1.25026	1.90325	1.35839	1.64971	1.21208	1.08243	1.3347	1.20943	1.78406	1.5291	1.82495	0.932333	1.57002	1.41308	0.830687	0.723443	1.53367	1.36673
12	1.43754	1.30116	1.22023	1.86349	1.35507	1.6499	1.20887	1.06078	1.3378	1.19879	1.79381	1.54917	1.83597	0.909686	1.58788	1.41365	0.797447	0.719083	1.55342	1.36969
13	1.40851	1.27556	1.21605	1.85169	1.37993	1.65832	1.20143	1.0407	1.35192	1.17895	1.79761	1.55416	1.86017	0.875671	1.6118	1.40477	0.775825	0.688019	1.55088	1.39235
14	1.36983	1.29277	1.16258	1.83602	1.37586	1.64762	1.18405	1.01862	1.34521	1.15572	1.81403	1.56562	1.85269	0.879679	1.61286	1.4	0.769454	0.671629	1.54312	1.39759
15	1.35536	1.25877	1.12453	1.8161	1.40115	1.65797	1.16636	0.988865	1.34992	1.14069	1.82684	1.57125	1.87174	0.892781	1.65493	1.39132	0.718588	0.640263	1.53399	1.38636
16	1.32671	1.25115	1.11993	1.7986	1.40599	1.63218	1.15197	0.972051	1.34806	1.12942	1.82089	1.57242	1.8956	0.901449	1.68248	1.38868	0.682262	0.630201	1.51289	1.3719
17	1.32048	1.25658	1.06383	1.74503	1.41273	1.62564	1.13825	0.946736	1.34631	1.10654	1.82491	1.5746	1.91138	0.937572	1.69722	1.37911	0.666374	0.621541	1.57138	1.41711
18	1.2794	1.24209	1.04544	1.72804	1.41586	1.59907	1.11755	0.923092	1.34313	1.07504	1.8317	1.56912	1.92092	0.923069	1.70417	1.37616	0.652482	0.608816	1.45283	1.44322
19	1.22826	1.20934	1.02824	1.68848	1.41815	1.55423	1.10835	0.893855	1.33253	1.05591	1.83012	1.57636	1.91556	0.920204	1.72199	1.36299	0.623837	0.589621	1.56744	1.43805
20	1.19511	1.20659	1.00785	1.64517	1.40922	1.54099	1.08908	0.873052	1.33153	1.03579	1.83231	1.56535	1.90907	0.913335	1.71944	1.35808	0.608013	0.582024	1.49272	1.44772
21	1.17791	1.19062	0.993712	1.60202	1.40843	1.49872	1.06823	0.847554	1.3301	0.998562	1.83027	1.56101	1.92965	0.862854	1.68399	1.35074	0.580647	0.566734	1.51738	1.44985
22	1.12865	1.17153	0.965111	1.57303	1.39805	1.45702	1.05603	0.825767	1.34098	0.983183	1.83045	1.5473	1.9275	0.856129	1.67017	1.33837	0.562125	0.546221	1.40076	1.45784
23	1.10303	1.16969	0.964227	1.54617	1.3761	1.43064	1.03981	0.804454	1.32877	0.950973	1.81942	1.53834	1.91758	0.843972	1.65012	1.33393	0.549915	0.526588	1.52299	1.4757
24	1.07096	1.14132	0.918863	1.51035	1.3768	1.41474	1.02481	0.77843	1.31179	0.907159	1.82125	1.52289	1.89188	0.836245	1.63216	1.31973	0.535486	0.518994	1.47353	1.45659
25	1.03849	1.13621	0.897865	1.48059	1.35257	1.38371	1.00843	0.758501	1.31098	0.887207	1.8086	1.52162	1.90739	0.821657	1.63218	1.31764	0.554103	0.501648	1.49607	1.45801
26	1.01753	1.10688	0.883804	1.4296	1.35737	1.358	0.994461	0.739612	1.31011	0.863093	1.81499	1.51326	1.8725	0.806637	1.60369	1.29919	0.523617	0.491909	1.44089	1.45046
27	0.993333	1.0794	0.851423	1.41345	1.33686	1.33677	0.977219	0.716976	1.30467	0.832873	1.80644	1.4973	1.8277	0.83037	1.5832	1.29508	0.48972	0.475385	1.51033	1.43215
28	0.966548	1.06466	0.83163	1.38133	1.33353	1.3004	0.970702	0.688811	1.30863	0.821553	1.79174	1.48664	1.81209	0.796334	1.57369	1.28426	0.483387	0.465847	1.49148	1.32961
29	0.944262	1.05006	0.812602	1.34975	1.33416	1.27098	0.946874	0.668636	1.30484	0.797949	1.79992	1.48102	1.79512	0.808055	1.60031	1.26832	0.479461	0.465511	1.4857	1.39528
30	0.917918	1.05345	0.793741	1.33197	1.32456	1.24875	0.940521	0.64941	1.30425	0.770053	1.78153	1.46802	1.78089	0.793577	1.59373	1.26117	0.486066	0.449659	1.46046	1.41917
31	0.899922	1.02583	0.791996	1.30988	1.30378	1.2199	0.927257	0.632467	1.29642	0.742975	1.78318	1.45116	1.76323	0.79026	1.57916	1.25486	0.477592	0.450331	1.47301	1.43807
32	0.880365	1.01502	0.765601	1.2771	1.29186	1.18107	0.907722	0.611507	1.27692	0.725223	1.77311	1.44313	1.74205	0.777365	1.57819	1.24719	0.465978	0.437434	1.47293	1.42718
33	0.862673	1.02554	0.757661	1.26879	1.26926	1.14357	0.892003	0.594	1.27054	0.693891	1.75929	1.42896	1.71281	0.792065	1.56494	1.23999	0.440266	0.432934	1.45974	1.43073
34	0.844004	0.999625	0.749081	1.2528	1.28984	1.1242	0.882793	0.580935	1.26292	0.689295	1.75443	1.41977	1.68911	0.767587	1.58328	1.23519	0.42951	0.417821	1.45578	1.40932
35	0.830632	0.971334	0.740636	1.22627	1.27045	1.10548	0.871595	0.563189	1.24438	0.657958	1.74075	1.41334	1.66685	0.783718	1.59576	1.23564	0.42362	0.412044	1.44234	1.3662
36	0.822325	0.952936	0.741214	1.20595	1.28491	1.09829	0.867581	0.545829	1.23039	0.633672	1.73898	1.40086	1.63412	0.745513	1.60721	1.2161	0.426908	0.416755	1.4427	1.40934
37	0.819482	0.9331	0.729792	1.17381	1.28777	1.07446	0.862971	0.523806	1.21627	0.621917	1.73068	1.38488	1.62743	0.762073	1.58319	1.21724	0.426861	0.418981	1.41834	1.40754
38	0.803677	0.939689	0.721385	1.15918	1.27491	1.05025	0.85444	0.509615	1.20819	0.607071	1.7266	1.37218	1.57393	0.770623	1.59164	1.20993	0.418636	0.399364	1.386	1.40107
39	0.795137	0.935321	0.717683	1.14469	1.2537	1.0452	0.84842	0.488931	1.1899	0.597752	1.70995	1.36381	1.56894	0.758807	1.54196	1.2064	0.425019	0.40899	1.40451	1.40853
40	0.78647	0.913247	0.719384	1.12869	1.26079	1.04736	0.849111	0.474705	1.19729	0.593344	1.70389	1.35807	1.53969	0.758443	1.51295	1.19133	0.41099	0.402964	1.35969	1.40099
41	0.779938	0.912796	0.706245	1.1151	1.25065	1.04361	0.843391	0.457859	1.19129	0.582578	1.69976	1.3421	1.52639	0.772947	1.54675	1.18052	0.402728	0.396041	1.41072	1.39982
42	0.771978	0.89428	0.691811	1.10297	1.23635	1.02584	0.846671	0.446822	1.19782	0.566737	1.68657	1.32441	1.4906	0.746556	1.50252	1.18037	0.401995	0.40398	1.39217	1.38996
43	0.761096	0.900251	0.701144	1.08195	1.25091	1.02349	0.839224	0.432031	1.18857	0.567174	1.67913	1.32388	1.47851	0.775933	1.49661	1.18803	0.401517	0.397688	1.39635	1.39309
44	0.757021	0.878877	0.696459	1.08007	1.2416	1.01219	0.8366	0.413423	1.19034	0.546449	1.66191	1.3071	1.45829	0.748115	1.52647	1.17615	0.396567	0.400238	1.38112	1.37501
45	0.759079	0.895142	0.678479	1.08155	1.22368	1.00397	0.825948	0.41084	1.18208	0.537343	1.65338	1.29965	1.46309	0.715431	1.53639	1.17588	0.397152	0.391594	1.36146	1.38949
46	0.760474	0.884923	0.681473	1.06515	1.21127	0.992531	0.825382	0.398021	1.19	0.5356	1.6542	1.28559	1.46674	0.752818	1.52441	1.16653	0.387422	0.396825	1.37635	1.36044
47	0.744015	0.864811		1.04613	1.18914	0.98387	0.817642	0.389613	1.18918	0.516173	1.64105	1.28343	1.43714	0.709409	1.51583	1.16261	0.405193	0.39951	1.36877	1.38579
48	0.74005	0.863009	0.648994	1.04183	1.19749	0.978493	0.824984	0.382284	1.18243	0.509804	1.64125	1.26667	1.43378	0.707871	1.49112	1.16861	0.381173	0.394556	1.29316	1.35925
49	0.742879	0.875478	0.65927	1.01655	1.15604	0.962631	0.826577	0.376005	1.16045	0.496863	1.62571	1.27189	1.44012	0.694672	1.48023	1.15319	0.38852	0.406148	1.30828	1.32243
50	0.740637	0.854268	0.642538	1.02107	1.16753	0.951844	0.82929	0.365386	1.15703	0.500187	1.63139	1.25917	1.41444	0.653305	1.48457	1.15926	0.38767	0.410372	1.33874	1.36277
51	0.73067	0.850138	0.646613	1.01607	1.1634	0.949669	0.829095	0.359993	1.12934	0.50549	1.62713	1.24527	1.43377	0.672853	1.47608	1.15099	0.387063	0.41385	1.31201	1.36999
52	0.723699	0.838153	0.640808	1.02629	1.16834	0.941834	0.829421	0.352147	1.12689	0.493256	1.62147	1.24157	1.41749	0.665231	1.46243	1.15169	0.382173	0.394643	1.33724	1.30421
53	0.721075	0.829122	0.636173	0.993317	1.15384	0.935632	0.82833	0.345321	1.12586	0.496156	1.61618	1.23584	1.42263	0.634016	1.48149	1.1467	0.392659	0.405764	1.2495	1.3406
54	0.720813	0.836601	0.631871	0.99073	1.16098	0.930967	0.834588	0.339994	1.11456	0.483073	1.61324	1.22676	1.39512	0.633972	1.46065	1.14372	0.38081	0.39178	1.3091	1.32759
55	0.724059	0.827162	0.633401	1.00572	1.16577	0.936235	0.833151	0.341764	1.10252	0.469	1.60869	1.22733	1.41889	0.626779	1.47619	1.14493	0.387425	0.399995	1.31782	1.32965
56	0.731122	0.834274	0.623653	0.981777	1.14536	0.923866	0.847676	0.333929	1.08529	0.491701	1.60024	1.21587	1.40966	0.629018	1.46768	1.14243	0.376295	0.405536	1.31704	1.31654
57	0.733256	0.833282	0.609228	0.963042	1.16497	0.917275	0.836116	0.329937	1.06352	0.481659	1.58952	1.21406	1.41396	0.614043	1.47004	1.14395	0.381851	0.389945	1.27148	1.31314
58	0.743838	0.827314	0.607534	0.95078	1.1407	0.917442	0.84368	0.329384	1.04219	0.477699	1.58669	1.1963	1.40071	0.624826	1.44003	1.14481	0.376056	0.396741	1.29294	1.30912
59	0.75277	0.827668	0.603522	0.964705	1.13525	0.933718	0.842584	0.321866	1.02917	0.466455	1.58935	1.19785	1.42118	0.622817	1.4288	1.14663	0.371617	0.37956	1.2977	1.09675
60	0.743708	0.827066	0.591637	0.958064	1.12371	0.937657	0.84392	0.320089	1.02327	0.46695	1.5763	1.18753	1.42697	0.624294	1.43566	1.14671	0.372884	0.389498	1.24403	1.24751
61	0.733469	0.847729	0.601811	0.946259	1.12447	0.940545	0.838076	0.31487	1.02353	0.458817	1.5634	1.17976	1.43082	0.625477	1.44319	1.14326	0.375433	0.379307	1.29101	1.32162
62	0.727632	0.829887	0.584163	0.941656	1.11998	0.946478	0.839711	0.317812	1.01018	0.46992	1.5712	1.17278	1.41567	0.614802	1.42433	1.1423	0.372139	0.366692	1.26968	1.30068
63	0.740861	0.8362	0.576551	0.939551	1.12499	0.940656	0.831594	0.311477	1.01067	0.479254	1.56375	1.17727	1.40564	0.628284	1.43574	1.14143	0.371037	0.379858	1.21715	1.30501
64	0.724618	0.842206	0.589135	0.949206	1.12257	0.92733	0.830882	0.313841	0.999393	0.464475	1.56435	1.17488	1.39434	0.616754	1.45069	1.13725	0.366269	0.377599	1.16935	1.29113
65	0.729033	0.821647	0.576526	0.92597		0.94313	0.825938	0.310479	1.00568	0.476709	1.55819	1.16114	1.37216	0.608602	1.43092	1.14142	0.377921	0.372772	1.23939	1.27807
66	0.727036	0.824174	0.585262	0.927504	0.822668	0.933871	0.826238	0.311855	1.00325	0.485659	1.54574	1.15594	1.38513	0.602722	1.45001	1.13495	0.365264	0.372978	1.25527	1.28847
67	0.736987	0.820834	0.584878	0.919657	1.06749	0.923496	0.824155	0.311843	1.01128	0.456554	1.54528	1.1541	1.37715	0.604029	1.44301	1.14168	0.36524	0.374697	1.2173	1.28096
68	0.726817	0.819203	0.580952	0.908608	1.08324	0.917811	0.826751	0.3105	1.01943	0.457175	1.55018	1.15357	1.39186	0.615756	1.46539	1.13066	0.372985	0.38528	1.26887	1.27903
69	0.732177	0.80223	0.577464	0.916304	1.0792	0.907368	0.827535	0.312022	1.02285	0.470772	1.54357	1.1578	1.38725	0.610031	1.45049	1.11866	0.371552	0.367005	1.27867	1.28973
70	0.719657	0.806124	0.572482	0.924181	1.07252	0.914042	0.813608	0.318617	1.01297	0.45398	1.53685	1.14414	1.39395	0.618774	1.41991	1.12303	0.377592	0.382959	1.24658	1.25799
71	0.719667	0.807297	0.564692	0.939867	1.07132	0.918628	0.823498	0.310891	1.01839	0.468637	1.5207	1.14305	1.394	0.592115	1.3532	1.11549	0.36829	0.370532	1.24961	1.22155
72	0.730603	0.81795	0.5619	0.929948	1.07468	0.909247	0.835598	0.30733	1.01933	0.452946	1.5241	1.1459	1.40077	0.588188	1.35323	1.12056	0.377504	0.369636	1.19235	1.27652
73	0.71494	0.814012	0.566319	0.925144	1.07797	0.916891	0.841525	0.310988	1.02554	0.480432	1.52466	1.14038	1.38643	0.600352	1.37705	1.10613	0.360466	0.371775	1.23262	1.27437
74	0.726956	0.808944	0.558495	0.925898	1.07473	0.914555	0.848795	0.31084	1.025	0.46559	1.51374	1.13991	1.38318	0.614657	1.38554	1.10897	0.364895	0.372964	1.24034	1.27172
75	0.724892	0.805516	0.564347	0.91321	1.07311	0.903044	0.844616	0.302751	1.02866	0.476993	1.51477	1.13534	1.35902	0.616096	1.35784	1.10498	0.362879	0.378455	1.23626	1.26793
76	0.71979	0.806672	0.557974	0.911268	1.08199	0.899459	0.844309	0.298897	1.02996	0.46872	1.49815	1.13457	1.36682	0.61553	1.36043	1.10709	0.366883	0.380865	1.23135	1.19636
77	0.732528	0.799102	0.551305	0.913555	1.08586	0.88987	0.855619	0.299054	1.05459	0.464305	1.49725	1.13144	1.33991	0.594947	1.34935	1.09767	0.379038	0.372053	1.22888	1.2266
78	0.721182	0.803566	0.555643	0.916035	1.07597	0.88914	0.859009	0.294679	1.05489	0.460605	1.4991	1.12125	1.32503	0.598102	1.34237	1.09632	0.37945	0.38657	1.22979	1.24994
79	0.730252	0.798606	0.558449	0.891885	1.04704	0.904861	0.853684	0.291329	1.06177	0.469901	1.48657	1.11602	1.29283	0.593247	1.36843	1.09002	0.376224	0.365873	1.21181	1.24167
80	0.714216	0.802804	0.565379	0.904779	1.05017	0.886136	0.832528	0.290588	1.05478	0.460343	1.48337	1.11222	1.28151	0.619616	1.39506	1.09181	0.363935	0.381054	1.21451	1.25031
81	0.71613	0.793324	0.564067	0.898799	1.02985	0.895377	0.815008	0.289675	1.0477	0.483363	1.46632	1.11079	1.25124	0.632364	1.38508	1.08925	0.351565	0.369419	1.23006	1.25026
82	0.704859	0.800568	0.55784	0.891822	1.03447	0.883555	0.818289	0.294699	1.04126	0.475287	1.462	1.1066	1.25197	0.632528	1.37114	1.09454	0.370099	0.370427	1.2151	1.2441
83	0.69667	0.787224	0.55015	0.901413	1.0443	0.899159	0.809295	0.290655	1.03737	0.467233	1.46684	1.09845	1.24138	0.642129	1.3654	1.09528	0.363368	0.359346	1.21574	1.24451
84	0.682929	0.803421	0.556334	0.907413	1.05361	0.901704	0.820722	0.285966	1.01263	0.458141	1.45881	1.09145	1.21783	0.635141	1.37967	1.08634	0.369465	0.363843	1.22377	1.23592
85	0.680917	0.789717	0.563627	0.903577	1.044	0.90474	0.811784	0.29099	1.00891	0.459343	1.45253	1.08959	1.25508	0.627013	1.38008	1.07759	0.376532	0.376666	1.21996	1.22924
86	0.680318	0.792742	0.559339	0.884703	1.03264	0.890569	0.811388	0.283069	0.982638	0.453812	1.45821	1.09462	1.299	0.63028	1.3521	1.07935	0.365515	0.368134	1.16723	1.23359
87	0.667929	0.791246	0.566829	0.883138	1.05097	0.911887	0.813651	0.282527	0.982931	0.466187	1.45343	1.08557	1.3149	0.620634	1.34561	1.08068	0.361097	0.348048	1.19161	1.24308
88	0.684556	0.78805	0.565865	0.871579	1.03802	0.924727	0.818742	0.281618	0.995857	0.453204	1.44896	1.08256	1.33354	0.630573	1.34011	1.07624	0.359248	0.375119	1.19331	1.23009
89	0.667313	0.784924	0.563297	0.873315	1.06505	0.901011	0.822701	0.280016	0.9945	0.464961	1.45393	1.08038	1.30842	0.628789	1.3624	1.07431	0.369001	0.369603	1.22264	1.23864
90	0.672377	0.780399	0.574331	0.851747	1.05754	0.900148	0.825813	0.283325	0.984477	0.462702	1.45561	1.07934	1.26464	0.627006	1.31413	1.075	0.358491	0.366242	1.19638	1.24171
91	0.676842	0.776637	0.566609	0.867316	1.04279	0.910322	0.825699	0.28296	0.995115	0.46811	1.44714	1.07183	1.26841	0.611066	1.31287	1.07745	0.370988	0.363793	1.1854	1.22332
92	0.663852	0.779824	0.574882	0.847379	1.01447	0.906692	0.821231	0.275842	0.981315	0.461271	1.44894	1.06315	1.24402	0.598871	1.28478	1.07843	0.373794	0.371937	1.19997	1.23675
93	0.660269	0.772655	0.569547	0.86921	1.03293	0.900685	0.822475	0.279144	0.975529	0.460877	1.45018	1.06786	1.2415	0.579973	1.2481	1.07946	0.351428	0.368963	1.21311	1.17966
94	0.644847	0.790836	0.570315	0.855248	1.03277	0.889155	0.826378	0.279319	0.966812	0.458254	1.44527	1.05659	1.23669	0.605832	1.23661	1.06671	0.360437	0.373078	1.15387	1.22041
95	0.672826	0.782312	0.574511	0.876656	1.01895	0.89324	0.815008	0.274377	0.647215	0.468297	1.44009	1.05583	1.23124	0.600232	1.25083	1.07131	0.35812	0.366418	1.20207	1.23575
96	0.658417	0.790641	0.567112	0.867391	1.02143	0.887516	0.811614	0.277682		0.450118	1.44256	1.05772	1.23285	0.573897	1.26113	1.06972	0.363332	0.367673	1.21192	1.2303
97	0.659867	0.786607	0.57151	0.853927	1.03124	0.877412	0.818346	0.27973	0.947154	0.471841	1.43649	1.04784	1.24072	0.578163	1.28405	1.06283	0.369917	0.377119	1.17887	1.23314
98	0.657587	0.793048	0.573685	0.856477	1.0509	0.872737	0.808107	0.282168	0.920415	0.466168	1.43784	1.04743	1.23155	0.605738	1.3112	1.06286	0.349501	0.366035	1.19756	1.07397
99	0.650322	0.793196	0.554705	0.847782	1.0546	0.878247	0.800414	0.283723	0.918741	0.476823	1.42881	1.04153	1.20243	0.592986	1.30353	1.05755	0.366099	0.361552	1.16816	1.15727
100	0.670327	0.793419	0.561612	0.862369	1.03598	0.905373	0.811764	0.283635	0.917791	0.470091	1.43364	1.02694	1.1893	0.588596	1.32166	1.05097	0.362984	0.355203	1.18484	1.20577
Fig. 7d
average of first/last 10 fEPSP amplitudes
First 10			Last 10
Itsn1 KO	Itsn1 WT		Itsn1 KO	Itsn1 WT
1.01296	1.69283		0.56882	0.658417
1.0792	1.70275		0.578385	0.659867
1.01031	1.56085		0.552239	0.657587
0.99889	1.56492		0.553555	0.650322
0.968735	1.53503		0.542221	0.670327
0.961474	1.53311		0.417312	0.790641
0.965072	1.51092		0.422589	0.786607
0.942519	1.50886		0.398583	0.793048
0.921673	1.48115		0.398118	0.793196
0.901668	1.44044		0.407948	0.793419
0.959059	1.24752		0.306869	0.567112
0.901482	1.295		0.306171	0.57151
0.836124	1.25473		0.311319	0.573685
0.819241	1.27374		0.311667	0.554705
0.805147	1.30055		0.315268	0.561612
0.762059	1.30078		0.345348	0.867391
0.729077	1.28692		0.342837	0.853927
0.716688	1.31792		0.343251	0.856477
0.706167	1.3002		0.332443	0.847782
0.703438	1.31572		0.338591	0.862369
1.23699	1.38029		0.437996	1.02143
1.17636	1.34846		0.483266	1.03124
1.06417	1.29386		0.490806	1.0509
0.926027	1.228		0.441268	1.0546
0.845705	1.25695		0.453419	1.03598
0.802169	1.26841		1.11715	0.887516
0.763738	1.24881		1.09699	0.877412
0.757151	1.24318		1.08659	0.872737
0.724245	1.23892		1.11882	0.878247
0.699504	1.25026		1.09882	0.905373
1.02397	2.16996		1.23562	0.811614
0.954779	2.44687		1.23014	0.818346
0.884769	2.128		1.19014	0.808107
0.825647	2.12269		1.22823	0.800414
0.781273	2.04784		1.22296	0.811764
0.741321	2.02503		1.10082	0.277682
0.718369	1.99456		1.08698	0.27973
0.68978	1.95558		1.0903	0.282168
0.658665	1.92654		1.14239	0.283723
0.649333	1.90325		0.060308	0.283635
0.924866	1.40945		0.362207
0.813627	1.61885		0.367706	0.947154
0.707247	1.58933		0.362339	0.920415
0.583965	1.37323		0.365079	0.918741
0.567371	1.31364		0.358254	0.917791
0.50505	1.28969		0.529176	0.450118
0.462853	1.3249		0.52202	0.471841
0.476978	1.32499		0.516372	0.466168
0.451513	1.33997		0.50862	0.476823
0.486608	1.35839		0.521191	0.470091
1.52989	1.24584		0.372329	1.44256
1.68167	1.32989		0.374321	1.43649
1.69129	1.4032		0.37727	1.43784
1.69476	1.47954		0.379123	1.42881
1.69394	1.53383		0.37453	1.43364
1.71658	1.59164		0.899883	1.05772
1.77296	1.61484		0.903802	1.04784
1.7607	1.63557		0.897558	1.04743
1.79425	1.65267		0.887272	1.04153
1.78975	1.64971		0.894841	1.02694
1.09719	1.28559		1.01136	1.23285
1.273	1.32111		1.00946	1.24072
1.35148	1.27504		1.01582	1.23155
1.37785	1.2544		1.03176	1.20243
1.43952	1.2309		1.04407	1.1893
1.48631	1.24076		0.60812	0.573897
1.55409	1.23327		0.589517	0.578163
1.54526	1.22808		0.586395	0.605738
1.54424	1.20781		0.599282	0.592986
1.61697	1.21208		0.579917	0.588596
1.05748	1.12735			1.26113
1.1958	1.1225			1.28405
1.1123	1.11769			1.3112
1.12167	1.12083			1.30353
1.13058	1.12113			1.32166
1.1289	1.11668		0.910221	1.06972
1.12824	1.1199		0.895654	1.06283
1.16634	1.11166		0.890523	1.06286
1.15533	1.10502		0.90238	1.05755
1.14893	1.08243		0.896568	1.05097
1.29213	1.12492		0.914538	0.363332
1.25542	1.20035		0.914894	0.369917
1.14874	1.22407		0.915045	0.349501
1.04939	1.233		0.906371	0.366099
0.970475	1.25913		0.910333	0.362984
0.911426	1.29526		1.14048	0.367673
0.845293	1.30517		1.13358	0.377119
0.826433	1.31315		1.1346	0.366035
0.848647	1.32554		1.13054	0.361552
0.831776	1.3347		1.12803	0.355203
1.36487	1.18037		1.16768	1.21192
1.07562	1.17185		1.17741	1.17887
1.044	1.15635		1.17258	1.19756
0.995013	1.1588		1.17239	1.16816
0.929378	1.20517		1.16638	1.18484
0.888858	1.2237		1.01507	1.2303
0.852075	1.22148		1.02684	1.23314
0.811449	1.21897		1.00809	1.07397
0.783974	1.21484		1.00592	1.15727
0.754571	1.20943		0.981788	1.20577
1.3385	1.37744		0.670002	0.676842
0.990773	1.57511		0.674728	0.663852
0.785408	1.65373		0.658254	0.660269
0.61623	1.70474		0.652863	0.644847
0.56291	1.72654		0.647527	0.672826
0.553299	1.73901		0.676544	0.776637
0.54842	1.75376		0.677494	0.779824
0.541649	1.75927		0.672558	0.772655
0.534266	1.76935		0.670532	0.790836
0.517642	1.78406		0.667029	0.782312
1.11634	1.07077		0.691774	0.566609
1.152	1.28489		0.691156	0.574882
1.18045	1.39048		0.696578	0.569547
1.24173	1.44346		0.687554	0.570315
1.26192	1.46944		0.686702	0.574511
1.27121	1.49261		1.03784	0.867316
1.26749	1.50436		1.03605	0.847379
1.31608	1.51321		1.01657	0.86921
1.29972	1.52603		1.01635	0.855248
1.30548	1.5291		1.01306	0.876656
1.15922	1.35026		0.760134	1.04279
1.26117	1.55093		0.755694	1.01447
1.284	1.6401		0.75429	1.03293
1.29628	1.67017		0.74568	1.03277
1.27999	1.69101		0.730504	1.01895
1.28841	1.74739		0.596657	0.910322
1.2904	1.77358		0.578174	0.906692
1.27938	1.78503		0.594947	0.900685
1.28954	1.79284		0.56429	0.889155
1.28691	1.82495		0.590125	0.89324
0.926215	0.94823		0.422279	0.825699
0.931703	0.939702		0.420363	0.821231
0.949443	0.968891		0.415451	0.822475
0.955707	0.957505		0.412171	0.826378
0.962263	0.969712		0.390778	0.815008
0.957233	0.957324		0.335452	0.28296
0.96986	0.958093		0.318014	0.275842
0.963856	0.935554		0.321149	0.279144
0.945186	0.948475		0.31697	0.279319
0.970379	0.932333		0.306197	0.274377
	1.85363		0.343409	0.995115
	1.9815		0.346227	0.981315
	1.91982		0.344775	0.975529
	1.74765		0.341084	0.966812
	1.68243		0.344515	0.647215
	1.56977		0.443321	0.46811
	1.54765		0.485619	0.461271
	1.55828		0.485871	0.460877
	1.57184		0.477525	0.458254
	1.57002		0.476129	0.468297
1.39441	1.40983		1.12751	1.44714
1.60052	1.4578		1.12866	1.44894
1.6897	1.4659		1.14201	1.45018
1.66753	1.44952		1.08978	1.44527
1.64371	1.45216		1.11125	1.44009
1.61583	1.45451		1.26949	1.07183
1.63085	1.43671		1.30654	1.06315
1.66207	1.43072		1.31595	1.06786
1.66224	1.41835		1.26595	1.05659
1.68962	1.41308		1.23094	1.05583
1.2564	0.974746		1.17791	1.26841
1.39302	1.11772		1.19008	1.24402
1.45361	1.11909		1.14345	1.2415
1.48716	1.07602		1.16149	1.23669
1.50158	1.0154		1.13579	1.23124
1.51394	0.971092		0.360638	0.611066
1.52808	0.927408		0.354979	0.598871
1.52504	0.887005		0.34969	0.579973
1.52635	0.85792		0.360844	0.605832
1.539	0.830687		0.365883	0.600232
1.39594	0.960339		0.53567	1.31287
1.51994	1.00411		0.536421	1.28478
1.53834	0.987871		0.533766	1.2481
1.54475	0.914217		0.519203	1.23661
1.55807	0.873608		0.529432	1.25083
1.56068	0.835128		0.383554	1.07745
1.56079	0.813286		0.380809	1.07843
1.55556	0.776541		0.390225	1.07946
1.55971	0.764443		0.388212	1.06671
1.55709	0.723443		0.385457	1.07131
1.38791	1.39125		0.907112	0.370988
1.55407	1.3687		0.916965	0.373794
1.58685	1.40778		0.925706	0.351428
1.58264	1.48382		0.915619	0.360437
1.57446	1.51004		0.925148	0.35812
1.58195	1.49164		1.00093	0.363793
1.58231	1.51215		1.00228	0.371937
1.58577	1.52203		1.00607	0.368963
1.59123	1.52375		1.00541	0.373078
1.59774	1.53367		1.00397	0.366418
1.52351	0.97068		0.602511	1.1854
1.51921	1.14734		0.599543	1.19997
1.42144	1.25555		0.607779	1.21311
1.34927	1.22593		0.606384	1.15387
1.26934	1.25585		0.598456	1.20207
1.24603	1.28355			1.22332
1.22937	1.31588			1.23675
1.24029	1.32595			1.17966
1.23694	1.35031			1.22041
1.21829	1.36673			1.23575
1.39222			0.91597
1.41024			0.912523
1.35132			0.908082
1.22528			0.902086
1.21959			0.917179
1.1875			0.930302
1.1722			0.926538
1.13792			0.920644
1.13503			0.922856
1.11404			0.918834
0.92697			1.15123
0.931547			1.15442
0.932807			1.15175
0.922114			1.14416
0.907619			1.15276
0.898047			1.17253
0.888668			1.16693
0.886706			1.16918
0.883393			1.17457
0.872097			1.16533
1.3186			1.01552
1.29939			1.01173
1.24034			1.00888
1.19981			1.00762
1.14566			1.01654
1.11415			0.675991
1.08459			0.677548
1.06852			0.688578
1.0632			0.678324
1.03883			0.677288
1.49781			0.686822
1.62781			0.684991
1.65146			0.681264
1.64366			0.680216
1.65047			0.674607
1.66446			0.694196
1.65947			0.691994
1.66959			0.687248
1.67042			0.690361
1.67401			0.695305
1.12801			1.03977
1.21561			1.03519
1.17088			1.03412
1.10745			1.03061
1.06144			1.03175
1.04312			0.769379
1.02603			0.764444
1.00729			0.7557
0.994936			0.763356
0.989771			0.76191
Fig. 7e
synaptic recovery
time between train stimulation and recovery stimulation	Itsn1 WT
100	0.606399	0.671209	0.407228	0.502716	0.596983	0.412651	0.392236	0.168479	0.110016	0.259617	0.662277	0.965793	0.918221	0.940058	1.10474	1.13528
300	0.537451	0.635338	0.651969	0.613265	0.597972	0.47693	0.767467	0.616941	0.933058	0.707888	0.721117	1.1522	0.748302	1.04943	1.21002	1.31947
500	0.869474	0.722957	0.827551	0.780688	0.751311	0.513412	0.736934	0.505015	0.883446	0.380575	0.80686	1.06211	0.785638	1.24772	1.41781	1.47628
700	0.78673	0.816944	0.908061	0.854121	0.899846	0.807249	0.980937	0.655818	0.786784	0.558341	1.09606	1.17074	0.935154	1.29006	1.38506	1.77812
900	0.94373	1	1.01199	0.854609	0.994784	0.715917	1.10716	0.949558	0.916736	1.66049	1.23329	1.37472	1.06014	1.3934	1.51332	2.20467
1100	0.976196	1.0979	0.945075	0.897524	0.983409	0.892643	0.843688	0.80815	1.08966	0.71707	1.38356	1.44461	1.19851	1.4603	1.89602	2.27138
1300	0.88371	1.11416	1.13815	0.943848	1.21714	0.939573	1.09451	0.786306	1.21292	0.756779	1.52476	1.50576	1.37626	1.54059	2.0334	2.55299
1500	1.102	1.33112	1.11539	1.14965	1.18233	0.842447	1.14963	0.67733	1.63249	1.15991	1.63082	1.66883	1.3772	1.59518	1.84844	2.60873
1700	1.32465	1.23315	1.2243	1.0914	1.26758	1.0476	1.05194	0.786119	0.712899	0.684359	1.65772	1.74168	1.47337	1.6122	1.95728	2.55986
1900	1.31104	1.24969	1.23672	0.852765	1.16362	0.989965	1.29211	0.903097	0.967891	0.755667	1.72257	1.82926	1.59028	1.78852	1.93779	2.46112
2100	0.864477	1.12555	1.1072	1.01425	1.11269	1.07891	1.05902	0.788273	0.785181	0.228597	1.87194	1.93041	1.59307	1.65856	1.48257	2.47674
2300	0.955889	1.35222	1.22343	0.770836	1.07098	1.49002	1.22278	1.01492	0.927451	0.837505	1.86316	1.9702	1.70055	1.72412	1.42928	2.58394
2500	1.29666	1.38606	1.13476	1.54766	1.26592	1.10827	1.48159	1.18135	1.2455	1.05472	1.82402	2.00909	1.74232	1.73234	1.6678	2.79848
2700	1.11719	1.34157	0.996003	0.772408	1.02263	1.54067	0.863713	1.68043	0.513244	1.04226	2.16068	2.11343	1.68387	1.71145	1.95598	2.46535
2900	1.21081	1.66824	1.17713	1.28986	1.12115	1.07434	1.11008	0.869812	1.50169	0.670346	2.06049	2.07866	1.7313	1.65529	2.14516	2.54352
	Itsn1 KO
time between train stimulation and recovery stimulation	0.59166	0.767776	0.488809	0.434796	1.63657	0.737236	0.681839	0.738064	0.828064	1.56848	0.839077
100	0.770482	0.689736	0.609629	0.7007	1.18097	0.866085	0.725021	0.834416	0.777049	1.65369	0.988043
300	1.13446	0.953185	0.807741	0.513879	1.24814	0.843596	0.850453	0.845924	0.388683	1.72466	1.03741
500	1.29894	0.859735	1.11364	0.640966	1.44949	0.958996	1.06095	1.07824	0.966897	1.81548	1.18269
700	1.30033	0.73333	1.15914	0.589032	1.49179	1.14089	1.17466	1.26905	0.981108	2.01416	1.1667
900	2.16853	0.765438	1.30956	0.948312	1.40908	1.19133	1.30917	1.36803	1.17461	1.9161	1.24652
1100	1.09647	1.10219	1.40275	0.890219	1.38743	1.34129	1.44346	1.43861	1.02677	1.86125	1.25698
1300	2.93436	1.03222	1.46	0.722508	1.43353	1.41009	1.37592	1.50692	1.05664	2.09379	1.26706
1500	1.6642	1.11292	1.44233	1.2518	1.23401	1.59077	1.40549	1.57361	1.10023	2.13427	1.20733
1700	1.96147	1.2094	1.383	0.638568	1.3885	1.68293	1.50989	1.61466	0.907549	2.04149	1.37135
1900	1.59295	1.14586	1.25952	0.730358	1.50208	1.66334	1.49824	1.58937	1.6631	1.62224	1.31561
2100	1.54268	1.06672	1.07292	0.99817	1.50827	1.72328	1.5995	1.6448		2.05595	1.32379
2300	1.3794	1.14503	0.941326	0.849471	1.56428	1.88743	1.47299	1.54093	0.202325	2.04106	1.28009
2500	1.47802	1.09319	0.88843	1.46033	1.46682	1.72615	1.65831	1.60937	1.05395	1.99768	1.34464
2700	1.2681	1.08661	0.949381	0.924453	1.34881	1.82425	1.53313	1.58611	0.824222	1.68851	1.29844
2900
Fig. 7f
cumulative normalized fEPSP amplitude
stimulation number	Itsn1 WT
1	1.69283	1.24752	1.38029	2.16996	1.40945	1.24584	1.28559	1.12735	1.12492	1.18037	1.37744	1.07077	1.35026	0.94823	1.85363	1.40983	0.974746	0.960339	1.39125	0.97068
2	3.39557	2.54251	2.72875	4.61682	3.0283	2.57573	2.6067	2.24985	2.32527	2.35222	2.95255	2.35566	2.9012	1.88793	3.83512	2.86763	2.09246	1.96445	2.75995	2.11802
3	4.95642	3.79724	4.02262	6.74482	4.61763	3.97893	3.88173	3.36754	3.54934	3.50856	4.60629	3.74614	4.5413	2.85682	5.75495	4.33353	3.21156	2.95232	4.16773	3.37357
4	6.52134	5.07098	5.25062	8.86751	5.99086	5.45846	5.13613	4.48837	4.78234	4.66737	6.31103	5.1896	6.21146	3.81433	7.5026	5.78305	4.28757	3.86654	5.65156	4.5995
5	8.05637	6.37153	6.50756	10.9153	7.3045	6.99229	6.36703	5.6095	6.04147	5.87254	8.03757	6.65904	7.90247	4.78404	9.18503	7.2352	5.30298	4.74015	7.1616	5.85535
6	9.58948	7.67231	7.77598	12.9404	8.59419	8.58393	7.6078	6.72618	7.33673	7.09624	9.77659	8.15165	9.64986	5.74136	10.7548	8.68972	6.27407	5.57527	8.65324	7.13889
7	11.1004	8.95924	9.02479	14.9349	9.91909	10.1988	8.84106	7.84607	8.6419	8.31772	11.5304	9.65601	11.4234	6.69946	12.3025	10.1264	7.20148	6.38856	10.1654	8.45477
8	12.6093	10.2772	10.268	16.8905	11.2441	11.8343	10.0691	8.95774	9.95504	9.53669	13.2896	11.1692	13.2085	7.63501	13.8607	11.5571	8.08848	7.1651	11.6874	9.78072
9	14.0904	11.5774	11.5069	18.8171	12.5841	13.487	11.277	10.0628	11.2806	10.7515	15.059	12.6953	15.0013	8.58349	15.4326	12.9755	8.9464	7.92955	13.2112	11.131
10	15.5308	12.8931	12.7572	20.7203	13.9424	15.1367	12.489	11.1452	12.6153	11.961	16.843	14.2243	16.8263	9.51582	17.0026	14.3886	9.77709	8.65299	14.7448	12.4978
11	16.9684	14.1942	13.9774	22.5838	15.2975	16.7866	13.6979	12.206	13.9531	13.1597	18.6368	15.7735	18.6622	10.4255	18.5905	15.8022	10.5745	9.37207	16.2983	13.8674
12	18.3769	15.4698	15.1934	24.4355	16.6774	18.4449	14.8993	13.2467	15.305	14.3387	20.4345	17.3277	20.5224	11.3012	20.2023	17.207	11.3504	10.0601	17.8491	15.2598
13	19.7467	16.7626	16.356	26.2715	18.0533	20.0926	16.0834	14.2653	16.6502	15.4944	22.2485	18.8933	22.3751	12.1809	21.8151	18.607	12.1198	10.7317	19.3923	16.6574
14	21.1021	18.0213	17.4805	28.0876	19.4545	21.7505	17.2497	15.2541	18.0001	16.6351	24.0753	20.4646	24.2468	13.0736	23.4701	19.9983	12.8384	11.372	20.9262	18.0438
15	22.4288	19.2725	18.6005	29.8862	20.8605	23.3827	18.4017	16.2262	19.3482	17.7645	25.8962	22.037	26.1424	13.9751	25.1525	21.387	13.5207	12.0022	22.4391	19.4157
16	23.7493	20.5291	19.6643	31.6312	22.2732	25.0083	19.54	17.1729	20.6945	18.8711	27.7211	23.6116	28.0538	14.9127	26.8498	22.7661	14.187	12.6237	24.0105	20.8328
17	25.0287	21.7712	20.7097	33.3593	23.689	26.6074	20.6575	18.096	22.0376	19.9461	29.5528	25.1807	29.9747	15.8357	28.5539	24.1423	14.8395	13.2325	25.4633	22.276
18	26.2569	22.9805	21.738	35.0478	25.1072	28.1616	21.7659	18.9899	23.3702	21.002	31.3829	26.7571	31.8903	16.7559	30.2759	25.5053	15.4634	13.8222	27.0308	23.714
19	27.452	24.1871	22.7458	36.6929	26.5164	29.7026	22.8549	19.8629	24.7017	22.0378	33.2152	28.3224	33.7994	17.6693	31.9954	26.8633	16.0714	14.4042	28.5235	25.1618
20	28.6299	25.3777	23.7395	38.295	27.9248	31.2014	23.9232	20.7105	26.0318	23.0364	35.0455	29.8834	35.729	18.5321	33.6794	28.2141	16.652	14.9709	30.0409	26.6116
21	29.7586	26.5492	24.7047	39.868	29.3229	32.6584	24.9792	21.5363	27.3728	24.0195	36.876	31.4307	37.6565	19.3883	35.3495	29.5525	17.2141	15.5171	31.4416	28.0694
22	30.8616	27.7189	25.6689	41.4142	30.699	34.089	26.019	22.3407	28.7015	24.9705	38.6954	32.9691	39.5741	20.2322	36.9996	30.8864	17.7641	16.0437	32.9646	29.5451
23	31.9326	28.8602	26.5877	42.9245	32.0758	35.5038	27.0438	23.1191	30.0133	25.8777	40.5166	34.492	41.466	21.0685	38.6318	32.2061	18.2995	16.5627	34.4382	31.0017
24	32.9711	29.9965	27.4856	44.4051	33.4284	36.8875	28.0522	23.8776	31.3243	26.7649	42.3252	36.0136	43.3734	21.8901	40.264	33.5237	18.8536	17.0644	35.9342	32.4597
25	33.9886	31.1033	28.3694	45.8347	34.7857	38.2455	29.0467	24.6173	32.6344	27.628	44.1402	37.5268	45.2459	22.6968	41.8677	34.8229	19.3773	17.5563	37.3751	33.9102
26	34.9819	32.1827	29.2208	47.2482	36.1226	39.5822	30.0239	25.3342	33.9391	28.4608	45.9467	39.0241	47.0736	23.5271	43.4509	36.118	19.867	18.0317	38.8854	35.3424
27	35.9485	33.2474	30.0525	48.6295	37.4561	40.8826	30.9946	26.023	35.2477	29.2824	47.7384	40.5108	48.8856	24.3235	45.0246	37.4023	20.3504	18.4975	40.3769	36.672
28	36.8927	34.2974	30.8651	49.9792	38.7903	42.1536	31.9415	26.6917	36.5526	30.0803	49.5383	41.9918	50.6808	25.1315	46.6249	38.6706	20.8298	18.963	41.8626	38.0672
29	37.8107	35.3509	31.6588	51.3112	40.1148	43.4024	32.882	27.3411	37.8568	30.8504	51.3199	43.4598	52.4617	25.9251	48.2186	39.9318	21.3159	19.4127	43.3231	39.4864
30	38.7106	36.3767	32.4508	52.6211	41.4186	44.6223	33.8093	27.9736	39.1532	31.5934	53.103	44.911	54.2249	26.7154	49.7978	41.1866	21.7935	19.863	44.7961	40.9245
31	39.591	37.3918	33.2164	53.8982	42.7105	45.8033	34.717	28.5851	40.4302	32.3186	54.8761	46.3541	55.9669	27.4927	51.3759	42.4338	22.2595	20.3004	46.269	42.3517
32	40.4536	38.4173	33.9741	55.167	43.9797	46.9469	35.609	29.1791	41.7007	33.0125	56.6354	47.7831	57.6798	28.2848	52.9409	43.6738	22.6997	20.7334	47.7288	43.7824
33	41.2976	39.4169	34.7231	56.4198	45.2696	48.0711	36.4918	29.76	42.9636	33.7018	58.3899	49.2028	59.3689	29.0524	54.5242	44.909	23.1292	21.1512	49.1845	45.1917
34	42.1283	40.3883	35.4638	57.646	46.54	49.1766	37.3634	30.3232	44.208	34.3597	60.1306	50.6162	61.0357	29.8361	56.1199	46.1446	23.5529	21.5632	50.6269	46.5579
35	42.9506	41.3412	36.205	58.852	47.8249	50.2749	38.231	30.869	45.4384	34.9934	61.8696	52.017	62.6698	30.5816	57.7271	47.3607	23.9798	21.98	52.0696	47.9673
36	43.7701	42.2743	36.9348	60.0258	49.1127	51.3493	39.0939	31.3928	46.6547	35.6153	63.6003	53.4019	64.2973	31.3437	59.3103	48.578	24.4066	22.399	53.4879	49.3748
37	44.5737	43.214	37.6562	61.185	50.3876	52.3996	39.9484	31.9024	47.8628	36.2224	65.3269	54.7741	65.8712	32.1143	60.902	49.7879	24.8253	22.7983	54.8739	50.7759
38	45.3689	44.1493	38.3739	62.3297	51.6413	53.4448	40.7968	32.3914	49.0527	36.8202	67.0368	56.1379	67.4401	32.8731	62.4439	50.9943	25.2503	23.2073	56.2784	52.1844
39	46.1554	45.0625	39.0932	63.4584	52.9021	54.4921	41.6459	32.8661	50.25	37.4135	68.7407	57.496	68.9798	33.6316	63.9569	52.1856	25.6613	23.6103	57.6381	53.5854
40	46.9353	45.9753	39.7995	64.5735	54.1527	55.5357	42.4893	33.3239	51.4413	37.9961	70.4405	58.8381	70.5062	34.4045	65.5036	53.3662	26.064	24.0063	59.0488	54.9852
41	47.7073	46.8696	40.4913	65.6764	55.3891	56.5616	43.336	33.7708	52.6391	38.5628	72.127	60.1625	71.9968	35.1511	67.0061	54.5465	26.466	24.4103	60.441	56.3752
42	48.4684	47.7699	41.1924	66.7584	56.64	57.5851	44.1752	34.2028	53.8277	39.13	73.8062	61.4864	73.4753	35.927	68.5027	55.7346	26.8675	24.808	61.8373	57.7683
43	49.2254	48.6487	41.8889	67.8385	57.8816	58.5972	45.0118	34.6162	55.0181	39.6764	75.4681	62.7935	74.9336	36.6751	70.0292	56.9107	27.2641	25.2082	63.2185	59.1433
44	49.9845	49.5439	42.5674	68.92	59.1053	59.6012	45.8377	35.027	56.2001	40.2138	77.1215	64.0931	76.3967	37.3905	71.5656	58.0866	27.6612	25.5998	64.5799	60.5328
45	50.7449	50.4288	43.2489	69.9852	60.3165	60.5937	46.6631	35.4251	57.3901	40.7494	78.7757	65.3787	77.8634	38.1434	73.09	59.2531	28.0487	25.9967	65.9563	61.8932
46	51.489	51.2936	43.2489	71.0313	61.5057	61.5776	47.4808	35.8147	58.5793	41.2656	80.4167	66.6621	79.3006	38.8528	74.6058	60.4157	28.4538	26.3962	67.3251	63.279
47	52.229	52.1566	43.8978	72.0731	62.7032	62.5561	48.3057	36.197	59.7617	41.7754	82.058	67.9288	80.7344	39.5606	76.097	61.5843	28.835	26.7907	68.6182	64.6382
48	52.9719	53.0321	44.5571	73.0897	63.8592	63.5187	49.1323	36.573	60.9222	42.2722	83.6837	69.2007	82.1745	40.2553	77.5772	62.7375	29.2235	27.1969	69.9265	65.9607
49	53.7125	53.8864	45.1997	74.1108	65.0267	64.4706	49.9616	36.9384	62.0792	42.7724	85.3151	70.4599	83.5889	40.9086	79.0618	63.8968	29.6112	27.6073	71.2652	67.3235
50	54.4432	54.7365	45.8463	75.1268	66.1901	65.4202	50.7907	37.2983	63.2086	43.2779	86.9422	71.7051	85.0227	41.5815	80.5378	65.0478	29.9983	28.0211	72.5772	68.6934
51	55.1669	55.5747	46.4871	76.1531	67.3585	66.3621	51.6201	37.6505	64.3355	43.7712	88.5637	72.9467	86.4402	42.2467	82.0003	66.1995	30.3804	28.4157	73.9145	69.9977
52	55.888	56.4038	47.1233	77.1464	68.5123	67.2977	52.4485	37.9958	65.4613	44.2673	90.1799	74.1825	87.8628	42.8807	83.4818	67.3462	30.7731	28.8215	75.164	71.3383
53	56.6088	57.2404	47.7551	78.1372	69.6733	68.2287	53.283	38.3358	66.5759	44.7504	91.7931	75.4093	89.2579	43.5147	84.9424	68.4899	31.1539	29.2133	76.4731	72.6658
54	57.3328	58.0676	48.3885	79.1429	70.8391	69.1649	54.1162	38.6776	67.6784	45.2194	93.4018	76.6366	90.6768	44.1415	86.4186	69.6348	31.5413	29.6133	77.7909	73.9955
55	58.064	58.9018	49.0122	80.1247	71.9844	70.0888	54.9639	39.0115	68.7637	45.7111	95.002	77.8525	92.0865	44.7705	87.8863	70.7772	31.9176	30.0188	79.1079	75.312
56	58.7972	59.7351	49.6214	81.0877	73.1494	71.0061	55.8	39.3414	69.8272	46.1927	96.5915	79.0666	93.5004	45.3845	89.3563	71.9212	32.2995	30.4088	80.3794	76.6252
57	59.5411	60.5624	50.2289	82.0385	74.2901	71.9235	56.6437	39.6708	70.8694	46.6704	98.1782	80.2629	94.9012	46.0093	90.7964	73.066	32.6755	30.8055	81.6724	77.9343
58	60.2938	61.3901	50.8325	83.0032	75.4254	72.8572	57.4863	39.9927	71.8986	47.1369	99.7676	81.4607	96.3223	46.6322	92.2252	74.2126	33.0472	31.1851	82.9701	79.031
59	61.0375	62.2172	51.4241	83.9612	76.5491	73.7949	58.3302	40.3128	72.9218	47.6038	101.344	82.6482	97.7493	47.2565	93.6608	75.3593	33.42	31.5746	84.2141	80.2785
60	61.771	63.0649	52.0259	84.9075	77.6735	74.7354	59.1683	40.6276	73.9454	48.0627	102.907	83.828	99.1801	47.8819	95.104	76.5026	33.7955	31.9539	85.5051	81.6002
61	62.4986	63.8948	52.6101	85.8492	78.7935	75.6819	60.008	40.9455	74.9556	48.5326	104.478	85.0008	100.596	48.4967	96.5284	77.6449	34.1676	32.3206	86.7748	82.9008
62	63.2395	64.731	53.1866	86.7887	79.9185	76.6226	60.8396	41.2569	75.9662	49.0118	106.042	86.178	102.001	49.125	97.9641	78.7863	34.5387	32.7004	87.9919	84.2059
63	63.9641	65.5732	53.7758	87.7379	81.0411	77.5499	61.6704	41.5708	76.9656	49.4763	107.607	87.3529	103.396	49.7418	99.4148	79.9236	34.9049	33.078	89.1613	85.497
64	64.6931	66.3948	54.3523	88.6639	81.0411	78.493	62.4964	41.8813	77.9713	49.953	109.165	88.5141	104.768	50.3504	100.846	81.065	35.2828	33.4508	90.4007	86.7751
65	65.4202	67.219	54.9375	89.5914	81.8637	79.4269	63.3226	42.1931	78.9745	50.4387	110.71	89.67	106.153	50.9531	102.296	82.1999	35.6481	33.8238	91.6559	88.0635
66	66.1572	68.0398	55.5224	90.511	82.9312	80.3504	64.1468	42.505	79.9858	50.8952	112.256	90.8241	107.53	51.5571	103.739	83.3416	36.0133	34.1985	92.8732	89.3445
67	66.884	68.859	56.1034	91.4197	84.0145	81.2682	64.9735	42.8155	81.0053	51.3524	113.806	91.9777	108.922	52.1729	105.204	84.4723	36.3863	34.5837	94.1421	90.6235
68	67.6162	69.6613	56.6808	92.336	85.0937	82.1756	65.8011	43.1275	82.0281	51.8232	115.35	93.1355	110.309	52.7829	106.655	85.5909	36.7579	34.9508	95.4208	91.9133
69	68.3358	70.4674	57.2533	93.2601	86.1662	83.0896	66.6147	43.4461	83.0411	52.2772	116.886	94.2796	111.703	53.4017	108.075	86.714	37.1355	35.3337	96.6674	93.1712
70	69.0555	71.2747	57.818	94.2	87.2375	84.0082	67.4382	43.757	84.0595	52.7458	118.407	95.4227	113.097	53.9938	109.428	87.8295	37.5038	35.7042	97.917	94.3928
71	69.7861	72.0926	58.3799	95.13	88.3122	84.9175	68.2738	44.0643	85.0788	53.1987	119.931	96.5686	114.498	54.582	110.781	88.95	37.8813	36.0739	99.1093	95.6693
72	70.501	72.9067	58.9462	96.0551	89.3902	85.8344	69.1153	44.3753	86.1044	53.6792	121.456	97.709	115.884	55.1823	112.158	90.0562	38.2417	36.4457	100.342	96.9437
73	71.228	73.7156	59.5047	96.981	90.4649	86.7489	69.9641	44.6861	87.1294	54.1448	122.97	98.8489	117.268	55.797	113.544	91.1651	38.6066	36.8186	101.582	98.2154
74	71.9529	74.5211	60.0691	97.8942	91.538	87.652	70.8087	44.9889	88.158	54.6218	124.484	99.9842	118.627	56.4131	114.901	92.2701	38.9695	37.1971	102.819	99.4833
75	72.6727	75.3278	60.627	98.8055	92.62	88.5514	71.653	45.2878	89.188	55.0905	125.982	101.119	119.994	57.0286	116.262	93.3772	39.3364	37.5779	104.05	100.68
76	73.4052	76.1269	61.1784	99.719	93.7059	89.4413	72.5086	45.5868	90.2426	55.5548	127.48	102.25	121.333	57.6236	117.611	94.4749	39.7154	37.95	105.279	101.906
77	74.1264	76.9305	61.734	100.635	94.7818	90.3304	73.3676	45.8815	91.2975	56.0154	128.979	103.371	122.658	58.2217	118.954	95.5712	40.0949	38.3366	106.509	103.156
78	74.8566	77.7291	62.2924	101.527	95.8289	91.2353	74.2213	46.1729	92.3592	56.4853	130.465	104.487	123.951	58.8149	120.322	96.6612	40.4711	38.7024	107.72	104.398
79	75.5708	78.5319	62.8578	102.432	96.879	92.1214	75.0538	46.4634	93.414	56.9456	131.949	105.6	125.233	59.4345	121.717	97.753	40.835	39.0835	108.935	105.648
80	76.287	79.3252	63.4219	103.331	97.9089	93.0168	75.8689	46.7531	94.4617	57.429	133.415	106.711	126.484	60.0669	123.102	98.8423	41.1866	39.4529	110.165	106.898
81	76.9918	80.1258	63.9797	104.222	98.9434	93.9004	76.6871	47.0478	95.503	57.9043	134.877	107.817	127.736	60.6994	124.473	99.9368	41.5567	39.8233	111.38	108.143
82	77.6885	80.913	64.5299	105.124	99.9877	94.7995	77.4964	47.3385	96.5403	58.3715	136.344	108.916	128.977	61.3416	125.839	101.032	41.9201	40.1827	112.596	109.387
83	78.3714	81.7164	65.0862	106.031	101.041	95.7012	78.3172	47.6244	97.553	58.8297	137.803	110.007	130.195	61.9767	127.218	102.118	42.2895	40.5465	113.82	110.623
84	79.0523	82.5061	65.6498	106.935	102.085	96.606	79.1289	47.9154	98.5619	59.289	139.255	111.097	131.45	62.6037	128.598	103.196	42.6661	40.9232	115.04	111.852
85	79.7327	83.2989	66.2092	107.819	103.118	97.4965	79.9403	48.1985	99.5445	59.7428	140.713	112.191	132.749	63.234	129.95	104.275	43.0316	41.2913	116.207	113.086
86	80.4006	84.0901	66.776	108.703	104.169	98.4084	80.754	48.481	100.527	60.209	142.167	113.277	134.064	63.8546	131.296	105.356	43.3927	41.6394	117.398	114.329
87	81.0852	84.8782	67.3419	109.574	105.207	99.3332	81.5727	48.7626	101.523	60.6622	143.616	114.359	135.398	64.4852	132.636	106.432	43.7519	42.0145	118.592	115.559
88	81.7525	85.6631	67.9052	110.447	106.272	100.234	82.3954	49.0427	102.518	61.1272	145.07	115.44	136.706	65.114	133.999	107.507	44.1209	42.3841	119.814	116.798
89	82.4248	86.4435	68.4795	111.299	107.329	101.134	83.2212	49.326	103.502	61.5899	146.525	116.519	137.971	65.741	135.313	108.582	44.4794	42.7503	121.011	118.039
90	83.1017	87.2201	69.0461	112.167	108.372	102.045	84.0469	49.6089	104.497	62.058	147.973	117.591	139.239	66.3521	136.626	109.659	44.8504	43.1141	122.196	119.263
91	83.7655	87.9999	69.621	113.014	109.387	102.951	84.8682	49.8848	105.479	62.5192	149.422	118.654	140.483	66.9509	137.91	110.737	45.2242	43.4861	123.396	120.499
92	84.4258	88.7726	70.1905	113.883	110.42	103.852	85.6906	50.1639	106.454	62.9801	150.872	119.722	141.725	67.5309	139.158	111.817	45.5756	43.855	124.609	121.679
93	85.0707	89.5634	70.7609	114.738	111.452	104.741	86.517	50.4432	107.421	63.4384	152.317	120.778	142.961	68.1367	140.395	112.884	45.9361	44.2281	125.763	122.9
94	85.7435	90.3457	71.3354	115.615	112.471	105.634	87.332	50.7176	108.068	63.9067	153.757	121.834	144.193	68.737	141.646	113.955	46.2942	44.5945	126.965	124.135
95	86.4019	91.1364	71.9025	116.482	113.493	106.522	88.1436	50.9953	108.068	64.3568	155.2	122.892	145.425	69.3109	142.907	115.025	46.6575	44.9622	128.177	125.366
96	87.0618	91.923	72.474	117.336	114.524	107.399	88.962	51.275	109.015	64.8286	156.636	123.94	146.666	69.889	144.191	116.088	47.0274	45.3393	129.356	126.599
97	87.7193	92.716	73.0477	118.193	115.575	108.272	89.7701	51.5572	109.936	65.2948	158.074	124.987	147.898	70.4948	145.502	117.15	47.3769	45.7054	130.553	127.673
98	88.3697	93.5092	73.6024	119.041	116.63	109.15	90.5705	51.8409	110.855	65.7716	159.503	126.029	149.1	71.0878	146.806	118.208	47.743	46.0669	131.722	128.83
99	89.04	94.3027	74.164	119.903	117.666	110.056	91.3823	52.1246	111.772	66.2417	160.936	127.056	150.29	71.6763	148.128	119.259	48.106	46.4221	132.906	130.036
stimulation number	Itsn1 KO
1	1.01296	0.959059	1.23699	1.02397	0.924866	1.52989	1.09719	1.05748	1.29213	1.36487	1.3385	1.11634	1.15922	0.926215		1.39441	1.2564	1.39594	1.38791	1.52351	1.39222	0.92697	1.3186	1.49781	1.12801
2	2.09216	1.86054	2.41336	1.97874	1.73849	3.21156	2.37019	2.25328	2.54755	2.44049	2.32928	2.26835	2.42039	1.85792		2.99493	2.64942	2.91588	2.94198	3.04272	2.80246	1.85852	2.61799	3.12562	2.34362
3	3.10247	2.69667	3.47753	2.86351	2.44574	4.90285	3.72168	3.36557	3.69629	3.48449	3.11468	3.4488	3.70439	2.80736		4.68463	4.10303	4.45422	4.52883	4.46416	4.15378	2.79132	3.85833	4.77708	3.5145
4	4.10136	3.51591	4.40356	3.68916	3.02971	6.59761	5.09953	4.48725	4.74568	4.4795	3.73091	4.69053	5.00067	3.76307		6.35216	5.5902	5.99897	6.11147	5.81343	5.37906	3.71344	5.05814	6.42074	4.62196
5	5.07009	4.32105	5.24926	4.47043	3.59708	8.29154	6.53905	5.61783	5.71616	5.40888	4.29382	5.95245	6.28066	4.72533		7.99586	7.09178	7.55704	7.68593	7.08277	6.59865	4.62106	6.2038	8.07121	5.68339
6	6.03157	5.08311	6.05143	5.21175	4.10213	10.0081	8.02537	6.74672	6.62758	6.29774	4.84712	7.22366	7.56906	5.68256		9.6117	8.60572	9.11772	9.26788	8.3288	7.78614	5.5191	7.31795	9.73567	6.72652
7	6.99664	5.81219	6.81517	5.93012	4.56498	11.7811	9.57946	7.87496	7.47288	7.14981	5.39554	8.49115	8.85947	6.65242		11.2425	10.1338	10.6785	10.8502	9.55816	8.95834	6.40777	8.40254	11.3951	7.75255
8	7.93916	6.52888	7.57232	6.6199	5.04196	13.5418	11.1247	9.0413	8.29931	7.96126	5.93719	9.80723	10.1388	7.61628		12.9046	11.6588	12.2341	12.436	10.7984	10.0963	7.29448	9.47106	13.0647	8.75984
9	8.86083	7.23505	8.29656	7.27857	5.49347	15.336	12.669	10.1966	9.14796	8.74524	6.47146	11.1069	11.4284	8.56147		14.5668	13.1852	13.7938	14.0272	12.0354	11.2313	8.17787	10.5343	14.7352	9.75478
10	9.7625	7.93848	8.99607	7.9279	5.98008	17.1258	14.2859	11.3456	9.97973	9.49981	6.9891	12.4124	12.7153	9.53184		16.2565	14.7242	15.3509	15.6249	13.2537	12.3453	9.04997	11.5731	16.4092	10.7445
11	10.6777	8.64328	9.68753	8.55802	6.42303	18.9182	15.8725	12.5176	10.7853	10.2284	7.50083	13.7151	13.9945	10.5093		17.9684	16.26	16.9116	17.2364	14.4779	13.4563	9.91835	12.5935	18.0643	11.7292
12	11.5939	9.30405	10.3608	9.16487	6.85837	20.7192	17.468	13.7167	11.5586	10.9442	8.00425	15.0544	15.2761	11.4771		19.6742	17.8006	18.4698	18.8428	15.7238	14.5401	10.7797	13.6103	19.7106	12.7085
13	12.4587	9.95791	11.0216	9.75742	7.29197	22.5054	19.0852	14.8792	12.2909	11.6347	8.49726	16.384	16.5611	12.4342		21.3888	19.3423	20.0276	20.4554	16.9451	15.6114	11.6222	14.6072	21.3541	13.6843
14	13.3469	10.6122	11.6453	10.3422	7.78352	24.2956	20.719	16.0811	12.9915	12.315	8.97753	17.7394	17.8476	13.3918		23.1209	20.8881	21.571	22.072	18.1794	16.6691	12.457	15.5843	22.9892	14.6574
15	14.2024	11.2457	12.2556	10.914	8.20076	26.0675	22.3586	17.2818	13.6598	12.9806	9.45464	19.1059	19.1344	14.3573		24.8576	22.4243	23.1154	23.6921	19.3779	17.7153	13.2794	16.5576	24.619	15.6275
16	15.0513	11.8924	12.8695	11.4729	8.64274	27.8446	24.0035	18.4867	14.2982	13.6374	9.92351	20.4728	20.4232	15.3342		26.5832	23.9396	24.6465	25.3056	20.5843	18.7554	14.0886	17.5134	26.2318	16.5949
17	15.9026	12.5225	13.4645	12.0234	9.04819	29.6031	25.6487	19.6798	14.905	14.2789	10.3855	21.837	21.7081	16.2915		28.2689	25.4482	26.1789	26.915	21.8028	19.7765	14.8856	18.4471	27.8338	17.5593
18	16.7488	13.1248	14.024	12.5589	9.49951	31.3709	27.3132	20.8705	15.4858	14.9143	10.8392	23.1926	22.9996	17.259		29.9482	26.9309	27.7114	28.5205	23.0157	20.7909	15.6746	19.3708	29.4192	18.5184
19	17.5656	13.7363	14.5802	13.0799	9.92586	33.1022	28.999	22.0433	16.0415	15.5396	11.2935	24.576	24.2822	18.2194		31.616	28.395	29.2277	30.1162	24.1885	21.7738	16.457	20.2733	30.9819	19.4646
20	18.3819	14.33	15.1431	13.5947	10.37	34.861	30.71	23.2386	16.5672	16.1517	11.736	25.9522	25.5646	19.1664		33.2754	29.8442	30.731	31.7146	25.3913	22.7529	17.2372	21.1721	32.519	20.3979
21	19.1984	14.9062	15.6702	14.0974	10.804	36.5832	32.3988	24.4163	17.0644	16.7613	12.1754	27.3283	26.8492	20.1079		34.9395	31.2662	32.2264	33.2994	26.581	23.7178	18.0139	22.0502	34.0347	21.3204
22	19.9844	15.4552	16.1999	14.5851	11.272	38.3119	34.0836	25.6087	17.5319	17.3685	12.6075	28.697	28.1325	21.0586		36.6015	32.6742	33.7121	34.8816	27.768	24.6659	18.7809	22.9186	35.5339	22.2394
23	20.7833	16.0082	16.7113	15.078	11.7138	40.0254	35.7488	26.7991	17.9758	17.9758	13.0349	30.0678	29.4045	22.0037		38.2536	34.0574	35.1836	36.4529	28.9333	25.6029	19.542	23.7771	37.0202	23.1551
24	21.5428	16.5444	17.2151	15.5595	12.1922	41.7039	37.4104	27.9505	18.4008	18.5775	13.4626	31.444	30.6758	22.923		39.8744	35.4278	36.6617	38.0101	30.1102	26.5239	20.3006	24.625	38.4883	24.0674
25	22.3176	17.0988	17.6963	16.0276	12.6596	43.3604	39.0647	29.1245	18.8104	19.1775	13.8842	32.8167	31.9614	23.848		41.4742	36.7869	38.1203	39.5616	31.2809	27.4406	21.0461	25.4604	39.9505	24.9761
26	23.0793	17.6544	18.181	16.499	13.1085	45.0112	40.6964	30.282	19.1919	19.7669	14.3023	34.1881	33.2218	24.7657		43.045	38.1153	39.5682	41.1018	32.4476	28.3463	21.7892	26.297	41.386	25.8816
27	23.839	18.1827	18.6553	16.9516	13.5596	46.6469	42.3422	31.4297	19.5679	20.3541	14.7206	35.5535	34.4794	25.6804		44.6162	39.422	40.9932	42.6266	33.585	29.2542	22.5278	27.1183	42.8234	26.7835
28	24.5827	18.7156	19.1322	17.4017	14.0275	48.2622	44.0076	32.5781	19.94	20.9379	15.1375	36.9166	35.7356	26.5814		46.1666	40.7111	42.4234	44.1427	34.7325	30.1502	23.2641	27.9352	44.2517	27.682
29	25.3256	19.2426	19.5981	17.8442	14.4968	49.8566	45.6397	33.6996	20.3087	21.5061	15.5498	38.281	36.9847	27.4619		47.6929	41.9874	43.8368	45.6466	35.8629	31.0453	23.999	28.7438	45.6584	28.5773
30	26.0895	19.7506	20.0446	18.2905	14.9302	51.4541	47.2831	34.7938	20.6672	22.0752	15.9402	39.6145	38.2294	28.3463		49.1844	43.2565	45.2448	47.1352	36.9936	31.9208	24.7358	29.5434	47.0684	29.4692
31	26.8229	20.2664	20.4765	18.7388	15.3881	53.0033	48.8881	35.9494	21.0181	22.6493	16.3506	40.9529	39.4697	29.2243		50.6568	44.5009	46.6306	48.6199	38.1031	32.7821	25.4723	30.332	48.4449	30.3576
32	27.5529	20.7686	20.9108	19.1628	15.8328	54.5375	50.4487	37.0815	21.372	23.2257	16.7474	42.2669	40.7017	30.0945		52.1037	45.7302	48.0116	50.0867	39.2223	33.6329	26.2029	31.1201	49.8188	31.2424
33	28.286	21.2807	21.3586	19.5916	16.2727	56.0698	52.0171	38.1688	21.7345	23.8003	17.1559	43.606	41.932	30.9582		53.5245	46.946	49.3817	51.5458	40.3293	34.4693	26.9364	31.8972	51.1869	32.1253
34	29.0061	21.7807	21.7925	20.0174	16.7182	57.5899	53.5836	39.3423	22.093	24.3611	17.5585	44.9046	43.1507	31.8003		54.9207	48.1452	50.7493	52.9933	41.4432	35.286	27.6615	32.6788	52.5465	33.0064
35	29.7395	22.2796	22.1984	20.4353	17.1412	59.0981	55.1511	39.3423	22.4479	24.9301	17.9659	46.1985	44.3664	32.6384		56.2959	49.3298	52.1037	54.4305	42.5343	36.1083	28.3867	33.4522	53.8815	33.8857
36	30.4415	22.7793	22.6242	20.8493	17.5589	60.5736	56.6971	40.4352	22.8071	25.4948	18.3778	47.4937	45.5755	33.465		57.6426	50.4965	53.4582	55.8589	43.6342	36.9174	29.1093	34.2191	55.2201	34.7632
37	31.1441	23.2686	23.0735	21.2576	18.0129	62.0582	58.241	41.5666	23.1637	26.0668	18.791	48.7681	46.7746	34.2604		58.9567	51.6602	54.8044	57.2755	44.7294	37.7165	29.8265	34.9842	56.5337	35.6389
38	31.8564	23.7434	23.4622	21.6598	18.4241	63.5286	59.7484	42.6703	23.5241	26.6375	19.1933	50.0266	47.9644	35.0704		60.2459	52.8195	56.1378	58.6814	45.8207	38.5251	30.5451	35.7437	57.8333	36.5128
39	32.561	24.2181	23.8627	22.0664	18.9215	65.0067	61.2491	43.7621	23.8743	27.2115	19.6089	51.3012	49.1502	35.8683		61.5197	53.969	57.4743	60.0762	46.9112	39.3153	31.2685	36.5006	59.1271	37.385
40	33.2671	24.6968	24.2565	22.4561	19.3647	66.4375	62.7774	44.8801	24.2288	27.7881	20.018	52.5664	50.3302	36.6403		62.7821	55.1047	58.7996	61.4576	48.0006	40.1005	31.9811	37.2581	60.426	38.2553
41	33.9484	25.1943	24.6544	22.8484	19.8086	67.8578	64.2979	45.9946	24.5803	28.3481	20.4333	53.8202	51.5016	37.3982		64.0306	56.2286	60.1147	62.8365	49.0826	40.8962	32.6981	38.0178	61.7201	39.1239
42	34.6521	25.669	25.0533	23.2372	20.2549	69.2819	65.8026	47.1818	24.9419	28.9132	20.837	55.0547	52.6773	38.1518		65.2521	57.3505	61.4323	64.2017	50.1638	41.6823	33.4134	38.7693	62.9971	39.9906
43	35.3323	26.1567	25.4377	23.6258	20.7478	70.6776	67.2829	48.3677	25.3045	29.4679	21.2456	56.3098	53.8387	38.9052		66.4549	58.4639	62.7421	65.5599	51.2341	42.4544	34.1292	39.5158	64.2605	40.8555
44	36.0302	26.6276	25.8191	24.0197	21.2037	72.0485	68.7572	49.5552	25.6704	30.0301	21.6411	57.5369	54.9967	39.6365		67.6448	59.5705	64.0464	66.9177	52.306	43.2221	34.842	40.2682	65.5035	41.7187
45	36.7097	27.1163	26.2056	24.4063	21.6591	73.4184	70.2508	50.724	26.0284	30.5922	22.0428	58.7415	56.1503	40.3599		68.8219	60.6722	65.3565	68.2636	53.3828	43.9883	35.5595	41.0134	66.7441	42.5804
46	37.4053	27.6098	26.6012	24.7902	22.1064	74.782	71.7161	51.8202	26.403	32.0353	22.4436	59.9476	57.3072	41.087		69.9925	61.7702	66.6591	69.6138	54.4524	44.7448	36.2798	41.7607	67.9704	43.4404
47	38.0837	28.0712	26.9755	25.1722	22.5723	76.098	73.1586	52.8638	26.7795	32.6018	22.8433	61.1407	58.4448	41.8031		71.1497	62.8634	67.9539	70.9555	55.5237	45.5045	36.9961	42.5084	69.1896	44.2988
48	38.7572	28.5384	27.3369	25.5687	22.9847	77.4266	74.6102	53.9468	27.1539	33.1717	23.2472	62.3529	59.5921	42.5099		72.2911	63.949	69.2472	72.2856	56.6066	46.2578	37.7059	43.2483	70.4081	45.1548
49	39.4343	29.0133	27.6969	25.9471	23.4569	78.7302	76.0493	55.0338	27.5251	33.7364	23.653	63.535	60.7273	43.1947		73.4255	65.0292	70.5447	73.6139	57.6848	47.0125	38.421	44.0023	71.6232	46.0087
50	40.1223	29.4806	28.0746	26.3319	23.9087	80.0556	77.4653	56.1448	27.8941	34.2945	24.0452	64.718	61.864	43.8774		74.5522	66.0963	71.8149	74.9312	58.7485	47.767	39.1308	44.7418	72.8316	46.8612
51	40.7964	29.9363	28.4311	26.7119	24.3336	81.3517	78.8928	57.2619	28.2757	34.8658	24.4329	65.8894	62.9927	44.5534		75.6668	67.1639	73.0951	76.2484	59.8166	48.5059	39.8415	45.4756	74.0249	47.7129
52	41.4716	30.3914	28.8032	27.0924	24.7753	82.646	80.2959	58.3254	28.6592	35.4326	24.8268	67.0353	64.1186	45.2077		76.7706	68.2305	74.3628	77.5518	60.8994	49.256	40.5555	46.2087	75.2146	48.5584
53	42.1518	30.8373	29.1574	27.4622	25.2029	83.9188	81.7362	59.424	29.042	35.9994	25.2312	68.1595	65.2443	45.8596		77.8645	69.2929	75.629	78.8558	61.9827	50.0027	41.2605	46.9498	76.3955	49.4055
54	42.825	31.3017	29.5223	27.8412	25.6522	85.1875	81.7362	60.5457	29.4348	36.5604	25.6164	69.2962	66.3656	46.5107		78.9442	70.3494	76.8939	80.1553	63.0423	50.7429	41.9681	47.6793	77.5621	50.2492
55	43.4958	31.7731	29.8782	28.2145	26.1046	86.4714	83.1224	61.648	29.8284	37.1272	26.0023	70.4049	67.483	47.1577		80.0113	71.4012	78.1565	81.4472	64.1049	51.4783	42.6723	48.424	78.7216	51.0914
56	44.1395	32.2386	30.2238	28.5874	26.5806	87.7238	84.5074	62.7719	30.2102	37.6815	26.3823	71.5333	68.6038	47.7999		81.0789	72.444	79.4129	82.7323	65.1614	52.2139	43.3782	49.1575	79.8935	51.9299
57	44.8113	32.6954	30.6041	28.9588	27.0266	88.972	85.8671	63.9174	30.5848	38.2395	26.7691	72.6333	69.7164	48.4328		82.1278	73.4858	80.672	84.0049	66.2153	52.96	44.0876	49.8918	81.0503	52.7663
58	45.4663	33.1682	30.9564	29.3364	27.4718	90.209	87.225	65.0668	30.9608	38.7983	27.1579	73.7202	70.8279	49.0834		83.1731	74.5145	81.9247	85.2886	67.2654	53.697	44.7909	50.622	82.1844	53.6021
59	46.1016	33.6505	31.3121	29.7015	27.9098	91.4595	88.5585	66.1873	31.3354	39.3579	27.5362	74.8006	71.9265	49.7295		84.2096	75.5472	83.181	86.5531	68.3191	54.4328	45.496	51.3552	83.3128	54.4349
60	46.7455	34.1161	31.6686	30.078	28.3239	92.7095	89.8975	67.2568	31.7163	39.9167	27.9274	75.8888	73.0303	50.3649		85.2437	76.5724	84.4337	87.8177	69.3624	55.1537	46.202	52.0835	84.4527	55.2649
61	47.3694	34.5989	32.0108	30.4425	28.7858	93.9357	91.2553	68.3481	32.0973	40.4799	28.3218	76.958	74.1282	50.9956		86.273	77.5935	85.6805	89.077	70.4244	55.8824	46.9102	52.8148	85.5756	56.093
62	48.0123	35.073	32.3641	30.8054	29.2717	95.1714	92.6016	69.431	32.4757	41.035	28.707	78.0364	75.2265	51.617		87.2874	78.6146	86.9252	90.3257	71.478	56.5929	47.6181	53.5472	86.7064	56.9186
63	48.6395	35.526	32.7125	31.1653	29.719	96.4186	93.939	70.5578	32.8579	41.591	29.093	79.0936	76.311	52.2573		88.2659	79.6306	88.1699	91.5733	72.5176	57.322	48.3254	54.2756	87.8408	57.7276
64	49.2629	35.9811	33.0548	31.5179	30.1814	97.6143	95.2745	71.6915	33.2327	42.1495	29.4816	80.1508	77.3996	52.874		89.254	80.6382	89.4167	92.815	73.5813	58.0392	49.031	55.0017	88.9602	58.5472
65	49.8781	36.4295	33.3897	31.8833	30.6126	98.8313	96.618	72.7953	33.6035	42.7054	29.8651	81.2088	78.482	53.4977		90.2577	81.6396	90.6515	94.0506	74.6356	58.768	49.7356	55.7289	90.07	59.363
66	50.4854	36.8942	33.7245	32.248	31.0693	100.034	98.0031	73.9262	33.9843	43.2614	30.2606	82.2402	79.5656	54.1266		91.2528	82.6371	91.8912	95.286	75.6759	59.5003	50.4431	56.455	91.1898	60.1743
67	51.1149	37.3534	34.0781	32.6093	31.5174	101.249	99.3414	75.076	34.3534	43.8053	30.6558	83.2656	80.6397	54.7758		92.2461	83.634	93.1231	96.5164	76.7188	60.2222	51.1504	57.1763	92.2917	60.9801
68	51.7457	37.8182	34.4204	32.9673	31.9933	102.44	100.654	76.1702	34.725	44.3554	31.0473	84.2897	81.7097	55.395		93.2341	84.6277	94.3546	97.7403	77.7487	60.9483	51.8599	57.8971	93.3861	61.7903
69	52.3604	38.2707	34.7742	33.323	32.4476	103.64	101.993	77.2417	35.0915	44.9069	31.436	85.3169	82.7723	56.0153		94.2134	85.6193	95.5784	98.9522	78.7763	61.6731	52.5673	58.6198	94.48	62.6013
70	52.9823	38.7484	35.1068	33.6806	32.8978	104.835	103.317	78.3134	35.458	45.4478	31.8359	86.3308	83.8391	56.6359		95.18	86.6044	96.8096	100.169	79.8048	62.3928	53.2686	59.3344	95.576	63.4031
71	53.5838	39.2226	35.4423	34.0329	33.3708	106.026	104.658	79.4302	35.8325	45.9915	32.2198	87.3317	84.8902	57.2738		96.1505	87.5914	98.035	101.377	80.8419	63.1087	53.9646	60.0472	96.6638	64.2098
72	54.1869	39.6907	35.7686	34.3883	33.835	107.227	105.993	80.5362	36.2087	46.5382	32.6038	88.3362	85.9445	57.8863		97.1146	88.5764	99.2453	102.592	81.868	63.8406	54.6646	60.7679	97.7543	65.0139
73	54.806	40.1354	36.113	34.7469	34.3204	108.411	107.319	81.6571	36.5847	47.0742	32.9898	89.3372	86.9885	58.5		98.0862	89.5544	100.467	103.791	82.8932	64.5675	55.3656	61.4843	98.8221	65.8177
74	55.3969	40.5908	36.4399	35.1059	34.8288	109.613	108.643	82.7938	36.9613	47.6114	33.3793	90.3525	88.0278	59.1181		99.0352	90.5287	101.674	104.999	83.8996	65.2865	56.0684	62.1983	99.9028	66.6189
75	55.9997	41.0471	36.7825	35.4537	35.2578	110.768	109.988	83.9211	37.3359	48.1575	33.7618	91.3273	89.0575	59.7505		99.9932	91.5033	102.883	106.192	84.9026	66.005	56.7705	62.9174	100.981	67.4169
76	56.5983	41.4919	37.0975	35.811	35.7089	111.929	111.348	85.0087	37.7006	48.7007	34.1499	92.3053	90.0913	60.3627		100.941	92.4699	104.087	107.385	85.9241	66.7124	57.4728	63.6292	102.081	68.2117
77	57.1908	41.9301	37.4308	36.1721	36.1803	113.076	112.719	86.121	38.0663	49.2315	34.531	93.2835	91.1199	60.9739		101.886	93.4375	105.288	108.572	86.9418	67.4339	58.1714	64.3437	103.156	69.0057
78	57.7912	42.3801	37.7614	36.5232	36.6651	114.26	114.09	87.2225	38.4324	49.785	34.9227	94.2763	92.1493	61.5871		102.836	94.4036	106.49	109.764	87.9563	68.142	58.8776	65.0557	104.223	69.7986
79	58.4366	42.8363	38.0871	36.8725	37.1306	115.397	115.448	88.337	38.7902	50.3271	35.3062	95.2472	93.1754	62.2048		103.784	95.3697	107.68	110.948	88.9629	68.8525	59.5759	65.7658	105.298	70.5893
80	59.0434	43.3009	38.4125	37.2249	37.6224	116.552	116.793	89.4176	39.1541	50.8614	35.6947	96.1992	94.202	62.7981		104.724	96.3276	108.867	112.132	89.9786	69.5612	60.2734	66.4734	106.354	71.3716
81	59.6772	43.7396	38.7401	37.5767	38.0855	117.702	118.09	90.5103	39.5092	51.4014	36.081	97.1571	95.2208	63.4121		105.65	97.2813	110.059	113.31	91.0089	70.2675	60.9717	67.1884	107.402	72.1603
82	60.297	44.1909	39.0553	37.9173	38.5589	118.832	119.351	91.5602	39.8662	51.9336	36.4665	98.1049	96.243	64.026		106.574	98.2397	111.241	114.487	92.0359	70.9845	61.6649	67.8911	108.454	72.945
83	60.918	44.6413	39.381	38.2657	39.0368	119.985	120.622	92.6081	40.2209	52.4725	36.8546	99.0424	97.2667	64.6215		107.496	99.1929	112.425	115.658	93.0729	71.6984	62.3569	68.597	109.498	73.7304
84	61.5388	45.0846	39.7047	38.6153	39.4935	121.109	121.874	93.7229	40.5767	53.0087	37.2362	99.9898	98.2778	65.2243		108.414	100.142	113.619	116.835	94.0968	72.3936	63.0493	69.3007	110.549	74.5138
85	62.1383	45.5113	40.0253	38.9555	39.9908	122.248	123.094	94.832	40.9245	53.5479	37.6241	100.927	99.2928	65.8282		109.329	101.086	114.797	118.008	95.1309	73.08	63.738	69.9994	111.61	75.2948
86	62.7426	45.9369	40.3489	39.2996	40.4413	123.368	124.376	95.9259	41.2727	54.0904	38.0083	101.877	100.306	66.4271		110.206	102.024	115.969	119.181	96.1626	73.7714	64.4258	70.6965	112.659	76.0622
87	63.3451	46.373	40.6665	39.6487	40.9054	124.513	125.638	97.044	41.6227	54.6125	38.3994	102.791	101.316	67.021		111.104	102.968	117.144	120.35	97.194	74.4707	65.1169	71.392	113.707	76.8375
88	63.9554	46.8019	40.9936	39.9946	41.3942	125.622	126.919	98.2018	41.9725	55.1494	38.7908	103.713	102.327	67.6247		112.023	103.903	118.316	121.522	98.2152	75.1578	65.8075	72.0949	114.75	77.6089
89	64.5521	47.2322	41.3144	40.3413	41.8667	126.754	128.174	99.3578	42.3313	55.6764	39.1774	104.648	103.327	68.2346		112.936	104.835	119.487	122.692	99.2352	75.8379	66.4927	72.785	115.79	78.3788
90	65.1488	47.6545	41.6499	40.6847	42.31	127.881	129.443	100.536	42.692	56.2121	39.5609	105.555	104.327	68.8371		113.852	105.766	120.638	123.864	100.251	76.5139	67.1795	73.4792	116.829	79.1482
91	65.727	48.0749	41.9679	41.0309	42.7956	129.01	130.75	101.726	43.047	56.7485	39.9417	106.472	105.33	69.4366		114.765	106.692	121.792	125.031	101.262	77.1915	67.8645	74.1712	117.865	79.9126
92	66.3219	48.4903	42.2891	41.3757	43.2815	130.152	132.066	102.869	43.3966	57.2823	40.332	107.398	106.336	70.0444		115.673	107.613	122.944	126.2	102.271	77.8801	68.5457	74.8585	118.899	80.6683
93	66.8862	48.9025	42.606	41.7168	43.759	131.242	133.332	104.031	43.7575	57.8015	40.7202	108.314	107.341	70.6508		116.575	108.536	124.088	127.375	103.279	78.5584	69.226	75.5488	119.929	81.4317
94	67.4763	49.2933	42.9122	42.0613	44.2352	132.353	134.563	105.167	44.1234	58.3309	41.1056	109.239	108.345	71.2493		117.492	109.455	125.241	128.54	104.295	79.2357	69.9006	76.2441	120.961	82.1936
95	68.0452	49.7106	43.2191	42.4066	44.6732	133.47	135.798	106.267	44.4856	58.8601	41.478	110.139	109.357	71.8574		118.402	110.369	126.381	129.708	105.311	79.9057	70.5771	76.9359	121.999	82.9537
96	68.6235	50.1332	43.5253	42.7495	45.1564	134.567	137.029	107.354	44.8533	59.3821	41.8523	111.042	110.366	72.4469		119.298	111.284	127.515	130.885	106.337	80.5804	71.2546	77.6271	123.035	83.7094
97	69.1758	50.5318	43.8366	43.0927	45.6472	135.654	138.219	108.445	45.2156	59.8985	42.2296	111.94	111.382	73.0333		120.188	112.199	128.65	132.058	107.345	81.2387	71.9272	78.3236	124.051	84.4637
98	69.7293	50.9299	44.1482	43.4252	46.0885	136.772	139.447	109.587	45.5807	60.4071	42.6087	112.827	112.414	73.6326		121.091	113.105	129.78	133.23	108.351	81.8915	72.5977	79.0112	125.068	85.2094
99	70.2716	51.3378	44.4635	43.7638	46.5419	137.871	140.67	109.647	45.939	60.9283	42.9832	113.722	113.458	74.2125		121.987	114.016	130.908	134.396	109.333	82.539	73.2647	79.6979	126.081	85.9399
Fig. 7g
RRP measurement (y-intercept (Nq) of linear back-extrapolation of Fig. 6h)
Itsn1 WT	Itsn1 KO
23.77	13.81
16.35	10.87
17.82	13.63
34.7	9.872
15.43	0.007587
22.18	28.17
10.71	17.72
24.47	4.773
36.4	10.12
20.26	9.097
18.36	5.357
22.88	23.88
28.54	13.18
13.16	15.02
21.97
13.66	32.51
12.36	23.29
9.961	17.95
15.09	18.49
11.55	9.201
	16.18
	6.335
	11.24
	24.22
	11.1
