# Supplementary material for: Intersectin and endophilin condensates prime synaptic vesicles for release site replenishment
Source: Nat Neurosci. 2025 Jul 8;28(8):1649–62. doi: 10.1038/s41593-025-02002-4 (PMC12321584; doi:10.1038/s41593-025-02002-4)
Supplement: Supplementary file 11 — Statistical source data. [file 41593_2025_2002_MOESM11_ESM.xlsx]

## Sheet: Sheet2
Extended Data Fig. 1a
number of Syn1-Itsn1 AB/AE condensates
ITSN AB	size	ITSN A-E	size
	1.468		0.101
	4.301		0.152
	0.759		0.152
	0.911		0.202
	3.745		0.202
	0.405		0.253
	1.619		0.304
	5.769		0.304
	1.164		0.304
	2.783		0.354
	0.455		0.354
	0.961		0.354
	1.012		0.354
	5.921		0.405
	2.024		0.405
	1.721		0.405
	1.822		0.405
	1.518		0.405
	1.923		0.405
	0.607		0.455
	0.961		0.455
	1.265		0.455
	1.215		0.455
	0.658		0.455
	3.34		0.506
	0.405		0.506
	0.81		0.506
	2.682		0.506
	1.063		0.506
	0.607		0.557
	1.012		0.557
	0.658		0.557
	0.81		0.557
	2.075		0.557
	2.733		0.557
	1.164		0.607
	1.265		0.607
	1.012		0.607
	1.063		0.607
	0.506		0.607
	1.113		0.607
	1.518		0.607
	0.708		0.607
	0.759		0.607
	0.658		0.607
	0.759		0.607
	0.455		0.607
	0.455		0.658
	1.603		0.658
	1.265		0.658
	1.619		0.668
	1.215		0.708
	0.658		0.708
	1.366		0.708
	1.468		0.759
	0.658		0.759
	2.075		0.759
	1.417		0.81
	0.354		0.81
	1.721		0.81
	0.96		0.81
	0.86		0.81
	1.619		0.81
	2.48		0.81
	4.403		0.81
	2.682		0.81
	1.822		0.86
	1.771		0.86
	1.265		0.86
	1.721		0.86
	2.48		0.86
	1.417		0.86
	1.113		0.911
	1.771		0.911
	0.708		0.911
	0.911		0.911
	1.012		0.911
	1.569		0.911
	1.316		0.911
	0.759		0.961
			0.961
			0.961
			0.961
			0.961
			0.961
			0.961
			0.961
			0.961
			1.012
			1.012
			1.012
			1.012
			1.012
			1.012
			1.012
			1.012
			1.02
			1.063
			1.063
			1.063
			1.063
			1.063
			1.063
			1.063
			1.063
			1.063
			1.063
			1.113
			1.113
			1.114
			1.164
			1.164
			1.164
			1.215
			1.215
			1.215
			1.215
			1.215
			1.215
			1.215
			1.265
			1.265
			1.31
			1.316
			1.316
			1.316
			1.316
			1.316
			1.316
			1.316
			1.316
			1.316
			1.316
			1.316
			1.316
			1.316
			1.316
			1.366
			1.366
			1.366
			1.366
			1.366
			1.366
			1.366
			1.417
			1.417
			1.417
			1.417
			1.468
			1.468
			1.468
			1.468
			1.468
			1.518
			1.518
			1.518
			1.518
			1.569
			1.569
			1.619
			1.619
			1.619
			1.619
			1.67
			1.67
			1.721
			1.721
			1.721
			1.721
			1.721
			1.721
			1.771
			1.771
			1.771
			1.822
			1.822
			1.822
			1.872
			1.872
			1.872
			1.872
			1.872
			1.872
			1.872
			1.923
			1.923
			1.923
			1.923
			1.923
			1.923
			1.974
			1.974
			2.024
			2.024
			2.024
			2.024
			2.075
			2.075
			2.125
			2.125
			2.125
			2.176
			2.176
			2.176
			2.227
			2.227
			2.227
			2.227
			2.227
			2.227
			2.277
			2.277
			2.277
			2.277
			2.277
			2.277
			2.328
			2.378
			2.378
			2.378
			2.378
			2.378
			2.429
			2.48
			2.48
			2.53
			2.53
			2.53
			2.53
			2.581
			2.581
			2.631
			2.631
			2.682
			2.682
			2.733
			2.733
			2.783
			2.834
			2.834
			2.834
			2.935
			2.935
			2.935
			2.935
			2.986
			2.986
			3.137
			3.137
			3.188
			3.188
			3.289
			3.34
			3.441
			3.492
			3.492
			3.492
			3.593
			3.593
			3.593
			3.694
			3.745
			3.795
			3.795
			3.795
			3.846
			3.846
			3.846
			3.846
			3.846
			3.846
			3.897
			3.897
			3.897
			3.947
			3.964
			4.048
			4.048
			4.099
			4.2
			4.251
			4.453
			4.453
			4.554
			4.605
			4.656
			4.656
			4.656
			4.706
			4.757
			4.807
			4.858
			4.909
			4.909
			5.01
			5.01
			5.136
			5.263
			5.263
			5.263
			5.313
			5.313
			5.415
			5.516
			5.516
			5.516
			5.819
			5.819
			5.87
			5.971
			6.022
			6.275
			6.376
			6.427
			6.427
			6.832
			7.135
			7.186
			7.388
			7.388
			7.388
			7.489
			7.54
			7.641
			7.844
			7.894
			8.097
			8.198
			8.198
			8.35
			8.856
			9.362
			9.412
			9.665
			9.716
			9.918
			10.323
			10.424
			10.475
			10.475
			10.931
			11.487
			11.588
			11.588
			11.639
			12.55
			12.904
			17.256
			18.724
			21.608
Extended Data Fig. 1b
Syn1-Intersectin AE (SIZE)		6H					8H					12H					24H
		0.455		MEAN	1.01183		2.581		MEAN	1.60231		1.822		MEAN	1.75655		13.866		MEAN	2.62334
		0.86		SD	0.747162		0.557		SD	1.87103		1.923		SD	2.17471		3.542		SD	2.96318
		1.822					0.253					14.827					1.265
		0.708					0.101					3.289					2.125
		1.316					0.253					0.658					2.733
		1.316					0.455					2.631					0.455
		0.86					0.455					1.619					4.959
		0.557					0.455					0.759					2.884
		0.455					1.822					3.542					5.617
		0.911					1.923					2.783					1.923
		0.759					0.708					0.86					4.15
		1.012					0.202					0.658					5.162
		0.405					5.162					0.405					0.405
		1.316					0.202					4.301					0.354
		0.202					2.631					2.581					3.644
		0.455					1.215					2.581					1.417
		2.075					0.911					0.506					0.405
		0.708					1.063					2.631					0.708
		1.265					1.872					1.822					5.415
		0.911					0.304					1.923					2.631
		1.923					1.113					0.911					1.265
		0.354					0.455					0.658					3.846
		1.712					0.911					0.81					6.579
		1.164					0.81					4.251					1.063
		0.759					2.125					2.935					0.455
		0.405					2.024					0.911					0.202
		0.354					0.961					9.564					0.658
		0.86					0.455					0.86					0.405
		2.125					1.366					3.745					10.931
		0.658					1.316					0.405					1.063
		1.063					1.012					1.619					0.506
		0.81					3.998					2.783					2.125
		0.455					0.708					0.759					14.979
		1.417					1.265					1.113					2.277
		0.961					0.658					5.01					0.708
		0.455					0.455					1.771					1.215
		0.253					6.477					3.39					1.012
		2.277					2.024					0.81					0.506
		0.607					1.923					0.759					1.366
		0.658					10.374					0.405					0.759
		0.405					0.607					5.162					1.872
		0.81					0.405					0.405					5.617
		0.152					0.405					1.67					0.658
		0.86					1.215					2.733					3.188
		0.607					2.581					1.164					0.557
		1.366					1.012					3.087					0.81
		1.468					0.506					0.708					3.137
		0.405					1.771					1.417					0.304
		5.162					6.781					0.101					1.569
		0.759					1.569					0.607					7.742
		1.366					5.516					6.528					10.931
		0.506					0.86					0.81					1.872
		1.164					10.222					3.441					4.858
		1.215					8.147					1.822					12.955
		1.67					6.73					8.653					4.504
		1.316					0.607					1.063					0.81
		1.872					2.277					5.01					1.316
		0.506					0.405					1.215					2.581
		1.063					1.468					1.063					5.263
		0.5006					0.759					0.86					1.721
		0.911					1.316					0.759					1.063
							0.304					0.304					7.388
							0.759					0.759					3.492
							1.125					0.708					2.227
							1.721					1.771					4.909
							0.405					1.164					1.316
							2.024					0.607					1.316
							1.113					0.86					1.619
							0.81					0.506					0.911
							2.53					1.316					1.063
							1.923					4.15					2.53
							0.253					1.518					2.176
							0.658					0.86					1.316
							1.164					0.557					2.631
							0.405					1.063					2.631
							0.658					0.101					1.113
							0.86					0.86					2.581
							1.164					0.354					2.935
							1.265					0.81					0.86
							0.708					1.063					1.468
							2.328					1.164					4.504
							2.935					0.708					0.708
							0.708					0.607					1.012
							5.415					0.759					0.405
							1.012					1.822					2.631
							0.759					0.658					8.906
							1.518					0.506					5.617
							1.063					0.961					1.316
							1.771					1.012					1.619
							1.366					0.455					0.658
							0.557					1.265					0.708
							1.67					0.506					3.795
							4.453					0.557					1.366
							0.81					0.557					0.101
							0.557					1.518					0.961
							0.708					1.063					0.961
							3.644					3.036					0.506
							1.316					0.455					1.771
							0.304					0.455					0.708
							2.53					0.354					1.316
							0.658					1.164					2.986
							1.619					0.557					1.215
							1.113					1.113					1.012
							0.708					1.569					2.733
							0.304					1.67					2.733
							1.125					1.67					1.619
							1.721					0.405					1.012
							0.455					1.366					2.024
							2.328					0.455					3.795
							0.455					0.961					2.075
							0.506					0.304					1.417
							0.708					1.518					3.947
							1.721					0.506					0.506
							1.113					3.34					1.215
							1.923					1.113					1.619
							0.455					1.771					1.012
							1.063					1.063					2.935
							1.012					0.202					0.455
							2.328					11.538					2.024
							0.658					4.959					1.063
							2.075					1.518					2.48
							0.557					1.67					0.405
							2.125					1.063					1.316
							2.075					0.759					2.125
							1.468					1.468					1.012
							1.265					0.557					0.354
							0.354					0.455					0.86
							0.708					2.834					0.455
							0.607					0.81					0.607
							1.012					1.164					1.113
							0.405					0.304					0.81
							0.455					1.012					1.164
							0.86					1.113					0.405
							0.455					0.455					0.658
							3.34					0.152					1.063
							0.708					0.961					0.759
							0.708					0.81					1.158
							0.961					1.569					0.557
							1.113					0.557					7.439
							0.405					0.708					5.263
							0.759					0.607					1.872
							1.417					0.708					1.468
							0.81					0.658					0.81
							2.328					0.455					4.453
							2.429					0.506					1.164
							1.417					1.518					2.986
							2.024					6.832					1.468
							0.658					0.455					1.822
							0.455					2.631					1.822
							0.708					3.137					5.819
							0.304					1.063					3.795
							3.036					0.911					3.036
							2.631					0.708					0.961
							1.265					1.063					2.834
							2.024					3.593					14.928
							1.215					1.164					2.631
							1.215					1.366					1.468
							2.075					1.872					1.923
							2.53					0.708					0.658
							3.239					11.538					4.352
							1.215					4.959					6.882
							2.884					1.518					3.593
							2.783					1.67					1.366
							0.405					11.538					6.275
							0.607					1.569					1.012
							0.658					1.063					1.67
							1.619					0.455					0.304
							1.366					1.113					0.405
							2.884					0.152					21.81
							1.923					0.354					10.222
							0.658					0.658					0.607
							2.075					2.631					0.81
							1.164					1.265					1.468
							1.215					0.81					2.125
							0.961					1.721					0.607
							1.215					0.455					0.506
							0.86					0.455					1.113
							0.708					0.708					1.366
							0.405					3.188					2.429
							0.607					1.358					0.557
							0.81					1.619					2.884
							1.721					0.506					1.063
							1.113					1.872					0.759
							0.557					0.455					5.617
							0.81					1.974					0.961
							1.366					0.78					1.518
							1.771					0.557					1.063
							0.455					0.911					6.477
							3.036					0.961					5.87
							0.911					1.113					0.81
							0.86					1.771					1.619
							1.366					0.506					1.063
							1.67					0.961					2.075
							0.86					2.935					6.933
							0.86					0.455					0.658
							1.822					2.783					0.759
							0.86					8.064					0.607
							1.113					1.012					1.265
							1.822					1.265					0.405
							2.935					3.087					2.075
							0.607					1.366					0.705
							0.354					0.557					1.265
							0.455					0.506					1.619
							1.822					0.607					0.607
							0.405					0.607					0.607
							0.81					1.721					1.113
							0.506					2.682					0.405
							1.164					5.01					7.591
							0.455					0.658					0.911
							1.265					7.793					2.631
							0.607					0.557					0.557
							1.619					0.911					0.607
							2.783					1.619					1.316
							1.164					0.86					0.455
							0.658					0.607					0.759
							0.253					1.974					0.354
							0.961					4.15					0.708
							5.668					13.866					1.468
							0.304					3.239					0.405
							2.783					12.044					5.718
							0.81					0.759					1.721
							2.429					0.354					11.639
							0.405					0.506					2.429
							0.607					1.012					7.894
							0.304					0.455					4.656
							0.708					1.012					10.88
							0.405					0.658					1.518
							1.316					0.455					6.73
							2.227					0.455					0.506
							1.215					0.557					1.164
							0.202					0.304					0.961
							2.024					4.909					3.492
							2.48					4.2					4.048
							1.417					1.113					1.215
							1.164					2.783					0.405
							0.658					3.087					0.607
							2.277					0.607					1.316
							0.455					9.261					0.405
							1.265					0.708					6.983
							0.658					4.048					0.304
							3.998					4.453					3.593
							3.998					0.607					0.607
							3.593					0.202					0.708
							2.581					0.304					5.167
							2.125					0.81					2.378
							2.986					2.581					4.959
							4.251					1.012					1.67
							0.911					0.658					0.557
							1.569					2.986					0.455
							1.872					0.86					0.455
							4.301					1.012					0.86
							0.304					1.265					3.188
							0.202					1.113					1.569
							0.405					0.708					3.34
							0.557					3.593					1.316
							0.911					1.468					0.961
							2.277					0.658					0.961
							2.075					0.811					1.316
							2.328					0.405					3.492
							0.506					0.202					2.176
							1.518					0.911					3.306
							2.378					0.961					1.215
							2.328					0.86					1.872
							0.455					0.961					3.593
							0.607					0.607					9.564
							3.087					0.708					1.063
							2.429					0.911					1.721
							0.86					0.86					3.137
							0.354					0.708					0.708
							3.39					0.708					4.403
							1.569					0.961					3.897
							1.113					0.607					4.858
							0.607					1.265					3.745
							1.063					0.354					9.918
							1.164					1.215					0.405
							1.113					0.405					0.405
							2.631					0.455					1.417
							1.872					0.759					3.542
							1.113					0.557					0.81
							0.152					1.215					2.884
							0.101					2.176					8.5
							0.253					1.063					13.967
							0.202					2.834					1.366
							0.304					0.557					2.075
							0.658					1.164					2.227
							0.455					0.506					5.819
							0.607					0.911					5.263
							1.974					2.631					4.251
							0.658					1.265					1.721
							0.506					2.429					2.227
							1.164					2.328					1.872
							0.354					1.822					0.81
							0.405					0.759					7.641
							0.557					0.81					1.619
							1.569					0.557					12.044
							1.164					0.658					1.063
							0.455					0.607					11.841
							3.137					1.063					0.405
							0.911					2.125					0.658
							1.974					0.911					0.557
							1.975					1.619					0.304
							0.86					0.557					0.101
							0.101					0.202					5.415
							1.417					0.202					1.215
							1.316					0.455					0.86
							0.405					0.101					1.721
							0.658					0.304					2.986
							0.506					3.036					4.554
							1.316					0.405					1.316
							0.304					0.304					10.374
							0.557					0.455					5.668
							0.202					0.506					3.492
							1.113					3.542					1.619
							2.125					2.328					1.721
							4.15					4.706					3.542
							2.328					0.961					0.81
							1.316					9.868					1.619
							0.86					2.986					1.872
							0.759					5.617					4.352
							0.304					3.39					1.619
							0.506					3.34					1.063
							0.506										0.759
							2.024										0.607
							0.455										12.094
							0.354										1.316
							0.101										2.378
							0.86										0.81
							1.316										2.125
							1.215										1.417
							0.202										2.176
							0.455										0.81
							0.202										1.923
							1.215										1.518
							0.152										0.202
							0.152										0.708
							0.557										0.961
							1.113										1.012
							2.834
							0.354
							0.506
							2.125
							0.405
							1.417
							6.123
							0.557
							4.408
							0.253
							0.202
							1.619
							0.405
							0.658
							8.147
							2.429
							0.506
							8.704
							0.86
							0.557
							0.81
							1.771
							0.607
							0.506
							0.911
							1.063
							0.86
							2.631
							2.783
							0.354
							0.506
							1.872
							0.81
							11.943
							2.024
							1.012
							0.557
							0.202
							1.872
							3.542
							0.658
							0.759
							0.658
							0.506
							0.557
							2.075
							2.378
							3.39
							3.795
							3.239
							0.202
							3.846
							0.455
							0.607
							0.658
							0.911
							0.557
							1.619
							0.455
							0.354
							1.872
							1.366
							0.961
							8.704
							4.301
							6.629
							1.215
							5.769
							0.961
							1.113
							2.631
							11.234
							1.721
							4.15
							2.277
							1.518
							0.405
							1.063
							3.897
							0.506
							0.708
							9.969
							0.607
							0.506
							0.455
							0.86
							0.86
							0.658
							4.858
							2.429
							1.468
							0.86
							0.354
							0.658
							2.328
							0.202
							0.101
							0.759
							2.378
							1.974
							2.53
							0.658
							0.405
							0.354
							0.202
							0.759
							0.81
							0.455
							0.759
							0.557
							0.506
							0.354
							0.354
							0.607
							0.86
							2.986
							1.215
							2.075
							0.405
							1.125
							0.304
							0.86
							3.34
							4.403
							0.86
							6.933
							1.518
							0.506
							6.781
							0.354
							0.658
							0.81
							11.487
							0.405
							11.437
							0.455
							0.557
							0.405
							0.455
							0.202
							5.971
							0.354
							0.607
							1.872
							0.658
							1.063
							3.036
							0.911
							0.405
							2.834
							0.708
							2.631
							4.453
							0.152
							0.506
							1.164
							0.354
							7.742
							0.354
							1.771
							2.746
							2.012
							2.012
							2.933
							2.012
							1.211
							0.658
							0.202
							0.152
							0.708
							4.504
							0.253
							0.405
							0.202
							0.911
							0.557
							0.658
							3.239
							0.81
							0.506
							9.817
							0.304
							0.708
							1.316
							1.316
							0.455
							0.759
							0.557
							0.506
							4.605
							2.682
							3.694
							0.455
							0.607
							0.304
							0.557
							0.202
							0.455
							0.354
							0.253
							0.405
							0.304
							4.099
							0.405
							0.506
							5.668
							8.906
							1.316
							0.202
							0.405
							0.354
							7.591
							9.564
							0.658
							0.304
							3.087
							1.619
							2.429
							0.557
							2.48
							0.152
							0.557
							5.769
							1.366
							0.607
Extended Data Fig. 1c
Intersectin-1 FL		Size			Intersectin-1 FL (Size, Number, Norm. Dist.)					12H	0	0	0.660549			18H	0	0.537641			24H	0	0.483585
		0.914	MEAN	0.487815							0.25	713	0.992321				555	0.813472				483	0.634875
		0.98	SD	0.577254							0.5	361	0.976358				404	0.895001				339	0.69095
		1.946									0.75	135	0.62918				157	0.716038				137	0.623372
		0.159									1	62	0.265553				91	0.416562				63	0.46622
		0.477									1.25	32	0.0734068				53	0.17622				51	0.289053
		0.172									1.5	20	0.0132902				20	0.0542077				22	0.148561
		0.49									1.75	9	0.00157593				24	0.0121255				19	0.063296
		0.516									2	10	0.000122391				12	0.00197227				10	0.0223558
		0.516									3	8	6.46699e-11				13	5.70631e-08				20	5.33173e-05
		1.033									4	1	3.91748e-20				5	1.00889e-14				4	6.32452e-09
		0.768									5	1	2.7206e-32				0	1.09002e-23				4	3.73136e-14
		0.53									6	0	2.16609e-47				0	7.19651e-35				1	1.09493e-20
		0.265									7	0	1.97715e-65				0	2.90343e-48				1	1.59803e-28
		0.252
		0.357
		2.436
		4.078
		1.112
		0.344
		0.384
		1.999
		0.41
		0.463
		0.397
		0.781
		0.238
		0.212
		5.362
		0.252
		0.305
		0.41
		0.9
		0.371
		1.629
		0.49
		0.265
		0.119
		0.146
		0.119
		0.252
		0.53
		0.225
		0.132
		0.41
		0.252
		0.225
		0.225
		0.41
		0.384
		0.556
		0.49
		1.231
		0.199
		0.119
		4.594
		0.132
		0.146
		0.106
		0.119
		0.49
		0.132
		1.006
		0.106
		0.146
		0.702
		0.49
		2.317
		0.384
		0.781
		0.384
		0.318
		0.291
		0.344
		0.119
		0.132
		0.106
		0.331
		0.225
		0.185
		2.701
		2.41
		0.357
		0.569
		1.192
		0.728
		0.569
		0.225
		0.53
		0.569
		1.072
		0.41
		0.119
		1.35
		0.238
		0.622
		0.278
		0.278
		0.318
		0.609
		0.318
		0.728
		0.212
		0.252
		0.146
		0.172
		0.185
		0.252
		0.305
		0.649
		0.119
		0.199
		0.252
		0.463
		0.119
		0.636
		0.371
		0.437
		0.185
		0.397
		0.583
		0.384
		0.172
		0.291
		0.132
		0.185
		0.252
		0.702
		1.893
		0.649
		0.305
		0.238
		0.132
		0.185
		0.622
		0.106
		0.159
		0.503
		0.318
		0.357
		0.119
		0.159
		0.185
		0.596
		0.106
		0.252
		0.185
		0.622
		0.238
		0.688
		0.344
		0.212
		0.146
		0.278
		0.993
		0.106
		0.675
		0.172
		0.212
		0.437
		0.291
		0.384
		0.371
		0.132
		0.185
		0.132
		0.106
		0.291
		0.119
		0.225
		0.252
		0.212
		0.132
		1.324
		0.755
		0.119
		0.596
		0.185
		0.199
		0.397
		0.146
		0.159
		0.305
		0.132
		0.225
		0.185
		0.199
		0.199
		0.318
		0.106
		1.695
		0.953
		0.794
		1.033
		0.172
		0.649
		0.569
		1.271
		0.159
		0.146
		0.768
		0.384
		0.225
		0.384
		0.424
		0.371
		0.556
		0.265
		0.278
		0.41
		0.106
		0.252
		0.636
		0.146
		0.741
		0.715
		0.543
		0.146
		0.146
		0.185
		0.185
		0.278
		0.106
		0.278
		0.397
		0.41
		0.146
		0.225
		0.252
		0.688
		0.741
		1.218
		0.9
		0.106
		0.781
		0.265
		0.9
		0.119
		0.477
		0.397
		0.834
		0.119
		0.278
		0.238
		0.212
		0.397
		0.437
		0.146
		0.106
		0.543
		0.543
		0.119
		0.132
		0.119
		0.106
		0.132
		0.967
		0.185
		0.437
		0.212
		0.106
		0.106
		0.146
		1.019
		0.146
		0.132
		0.715
		0.172
		0.185
		0.622
		0.278
		0.596
		0.172
		0.728
		0.106
		0.318
		0.278
		1.086
		0.238
		3.045
		2.065
		0.331
		0.305
		1.39
		0.993
		4.369
		0.305
		0.702
		0.503
		0.715
		0.728
		1.602
		1.96
		0.252
		0.212
		0.146
		0.291
		0.424
		0.199
		0.225
		0.212
		0.132
		0.225
		0.119
		0.212
		1.086
		0.199
		0.146
		0.132
		0.132
		0.569
		0.305
		0.225
		0.344
		0.119
		0.106
		0.159
		0.238
		0.185
		0.397
		0.265
		1.602
		0.53
		0.516
		0.397
		1.019
		1.284
		0.424
		0.278
		0.132
		0.132
		0.172
		0.172
		0.556
		0.119
		0.371
		0.132
		0.199
		0.159
		0.225
		0.106
		0.384
		0.172
		0.463
		0.185
		0.265
		0.106
		0.238
		0.119
		0.212
		0.172
		0.252
		0.132
		0.702
		0.172
		0.172
		0.119
		0.278
		0.49
		0.119
		0.98
		0.463
		0.688
		1.298
		0.199
		0.728
		0.212
		0.463
		0.291
		0.278
		0.199
		0.397
		0.543
		0.424
		0.622
		0.252
		0.463
		0.225
		0.715
		0.146
		0.238
		0.291
		0.172
		0.278
		0.305
		0.662
		2.383
		0.318
		0.755
		0.675
		1.615
		0.146
		0.238
		0.397
		0.238
		0.609
		0.146
		1.019
		0.98
		0.119
		0.715
		0.172
		0.371
		1.324
		0.159
		0.146
		0.397
		0.331
		0.132
		0.132
		0.119
		0.199
		0.199
		0.252
		0.119
		0.159
		0.132
		0.238
		0.172
		0.265
		0.41
		0.159
		0.146
		0.225
		0.119
		0.357
		0.159
		0.384
		0.132
		0.305
		0.649
		1.403
		1.019
		0.715
		2.171
		0.252
		0.265
		4.263
		2.833
		0.225
		0.238
		0.106
		1.139
		0.847
		0.344
		0.622
		1.403
		0.225
		0.252
		0.106
		0.238
		0.172
		0.265
		0.503
		0.41
		0.212
		0.278
		0.212
		0.49
		0.463
		0.384
		0.199
		0.305
		0.119
		0.238
		0.622
		0.305
		0.503
		0.49
		1.417
		0.927
		0.662
		0.225
		1.072
		0.953
		0.397
		0.146
		1.549
		0.159
		0.318
		0.212
		0.305
		0.49
		0.397
		1.033
		0.225
		0.331
		0.132
		0.927
		0.503
		0.199
		0.384
		0.291
		0.278
		0.119
		2.9
		0.318
		0.119
		0.172
		0.172
		0.106
		0.278
		0.119
		0.199
		0.106
		2.026
		3.389
		0.344
		0.397
		0.49
		0.768
		0.119
		2.317
		0.172
		0.265
		0.238
		0.609
		0.397
		0.609
		0.119
		0.265
		0.45
		1.523
		1.43
		0.609
		1.377
		1.033
		0.45
		0.159
		0.305
		0.344
		0.569
		0.291
		0.424
		1.139
		0.119
		0.132
		0.516
		0.159
		0.225
		0.146
		0.265
		0.384
		0.106
		0.159
		0.159
		0.384
		0.106
		0.265
		0.821
		0.662
		0.477
		0.424
		1.086
		2.052
		0.768
		0.265
		1.576
		0.238
		0.172
		2.396
		0.781
		0.265
		0.132
		0.185
		0.278
		0.371
		0.199
		0.503
		0.291
		0.119
		0.622
		1.139
		0.252
		0.371
		0.583
		0.119
		0.159
		0.185
		0.119
		0.119
		0.106
		0.305
		0.106
		0.119
		0.715
		0.556
		0.199
		0.159
		0.185
		1.006
		0.119
		0.252
		0.172
		0.159
		0.119
		0.185
		0.212
		1.43
		0.649
		0.265
		0.477
		0.172
		0.132
		1.774
		1.642
		0.106
		0.41
		1.39
		1.046
		1.165
		0.225
		0.45
		1.019
		0.609
		0.357
		0.159
		0.371
		1.046
		0.185
		1.456
		0.199
		0.371
		0.159
		1.642
		0.185
		0.172
		0.172
		0.424
		0.199
		0.159
		0.741
		1.139
		0.119
		0.596
		0.119
		0.252
		0.119
		0.225
		0.199
		0.106
		0.132
		0.132
		0.265
		0.119
		0.212
		0.94
		0.185
		0.159
		1.96
		0.132
		0.397
		0.344
		0.556
		3.773
		0.265
		0.172
		0.516
		0.119
		0.636
		1.033
		0.45
		0.344
		0.225
		0.741
		0.199
		0.397
		0.331
		0.861
		0.609
		0.185
		0.106
		0.132
		1.086
		0.265
		1.125
		1.708
		0.344
		0.132
		0.106
		0.146
		0.9
		0.688
		0.728
		0.371
		0.384
		0.768
		0.159
		0.291
		0.477
		0.318
		0.543
		0.238
		1.086
		0.569
		0.159
		1.642
		0.278
		1.337
		2.449
		0.291
		0.344
		1.496
		0.291
		0.172
		0.159
		0.503
		0.119
		2.251
		1.748
		0.146
		0.132
		0.543
		0.106
		0.172
		0.265
		0.185
		0.331
		0.119
		0.318
		0.424
		0.41
		0.45
		0.146
		0.437
		0.265
		0.622
		0.146
		0.106
		0.212
		0.199
		0.159
		0.119
		0.741
		0.318
		0.212
		0.146
		0.265
		0.291
		0.265
		0.212
		1.496
		0.119
		0.953
		0.238
		0.159
		0.569
		0.384
		0.106
		0.384
		0.357
		0.106
		0.119
		0.516
		0.185
		0.132
		0.728
		0.212
		1.814
		0.185
		0.212
		1.178
		0.238
		0.146
		0.106
		0.556
		0.636
		0.291
		0.516
		0.278
		0.556
		0.199
		0.596
		0.119
		0.172
		0.225
		0.397
		0.463
		0.675
		0.199
		0.185
		0.119
		0.768
		0.397
		1.046
		0.636
		0.225
		3.826
		0.278
		0.106
		1.695
		0.344
		0.41
		0.847
		0.225
		1.417
		0.106
		0.106
		1.033
		0.212
		0.728
		0.185
		1.324
		1.523
		0.119
		0.463
		1.589
		0.305
		1.152
		0.225
		0.238
		0.371
		0.238
		0.291
		0.238
		0.106
		2.026
		1.523
		0.291
		0.305
		0.477
		0.318
		0.98
		0.225
		0.199
		0.424
		0.477
		0.702
		0.172
		0.927
		0.477
		0.424
		0.967
		0.305
		0.146
		0.715
		0.622
		0.212
		0.106
		0.172
		0.278
		0.212
		0.172
		0.106
		0.146
		1.046
		0.41
		0.225
		0.463
		0.45
		0.768
		0.146
		0.119
		0.146
		0.41
		0.331
		0.543
		0.185
		0.808
		0.808
		0.119
		0.516
		0.199
		0.847
		0.318
		0.45
		0.397
		1.033
		1.192
		0.265
		0.159
		0.106
		0.967
		0.318
		0.768
		0.185
		0.146
		0.384
		0.172
		0.212
		0.967
		0.305
		0.331
		0.185
		0.119
		0.887
		0.728
		0.622
		0.516
		0.106
		0.106
		0.291
		0.649
		0.238
		0.159
		0.371
		0.199
		0.371
		0.437
		0.106
		0.291
		0.49
		0.424
		0.357
		0.477
		0.967
		1.271
		1.112
		0.556
		0.146
		0.967
		0.106
		2.542
		0.371
		1.059
		0.225
		1.999
		0.185
		0.132
		0.98
		0.212
		0.106
		0.305
		0.212
		0.199
		0.146
		0.278
		0.212
		0.49
		0.119
		0.715
		0.344
		0.808
		0.106
		0.477
		1.125
		0.477
		0.106
		2.238
		1.681
		0.265
		0.278
		0.159
		0.305
		0.344
		0.132
		0.344
		0.556
		0.318
		0.172
		0.238
		0.199
		0.252
		1.046
		0.172
		0.437
		0.106
		0.914
		0.185
		0.185
		0.543
		0.662
		0.199
		0.119
		0.146
		0.159
		0.106
		0.119
		0.609
		0.45
		0.252
		0.331
		0.477
		0.503
		0.185
		0.172
		0.106
		0.212
		0.94
		0.662
		0.861
		0.132
		0.119
		0.106
		0.344
		0.305
		0.185
		0.225
		0.146
		0.146
		0.397
		0.252
		0.119
		0.199
		0.132
		0.357
		0.278
		0.569
		0.106
		1.006
		1.165
		0.305
		0.463
		0.106
		0.172
		0.41
		0.305
		6.62
		0.384
		0.185
		0.185
		0.185
		0.318
		0.172
		0.278
		0.662
		0.278
		0.252
		0.106
		0.225
		0.238
		0.252
		0.119
		0.503
		0.146
		0.636
		0.238
		0.119
		0.331
		0.172
		0.199
		1.999
		0.185
		0.463
		0.265
		0.318
		0.384
		0.543
		0.199
		0.291
		1.205
		0.278
		0.106
		0.106
		0.252
		1.019
		0.212
		0.583
		0.199
		1.006
		0.252
		0.357
		0.702
		0.199
		0.146
		0.357
		1.072
		0.199
		0.291
		0.159
		0.106
		0.397
		0.41
		0.305
		0.119
		0.119
		0.424
		0.53
		0.45
		2.41
		0.185
		0.172
		0.172
		0.199
		0.159
		1.92
		0.755
		0.808
		0.265
		0.199
		1.192
		1.523
[truncated: 2,054 more rows]
