# Supplementary material for: Intersectin and endophilin condensates prime synaptic vesicles for release site replenishment
Source: Nat Neurosci. 2025 Jul 8;28(8):1649–62. doi: 10.1038/s41593-025-02002-4 (PMC12321584; doi:10.1038/s41593-025-02002-4)
Supplement: Supplementary file 12 — Statistical source data. [file 41593_2025_2002_MOESM12_ESM.xlsx]

## Sheet: Sheet1
Extended Data Fig. 2d
condensate circularity (>=0.89)
ITSN AB + Endo	ITSN A-E + Endo	Syn1 + Endo	ITSN AB+Syn1+Endo	ITSN A-E+SYN1+Endo (12h)	ITSN FL+Syn1+Endo
93.33	89.6	71	73.8	84.9	54.2735
91.44	96.25	59.4	69.9	63.3	57.1429
91.07	97.73	82.9	65.9	84.9	54.0146
95.31	92.11	75.3	75.1	76	55.8824
87.5	90	71.8	72.4	85.9	51.0791
		73	88	83
		76.5	71.4	72.3
		70.1	77.3	64
			92.3	75.7
				86.7
Extended Data Fig. 2e
diameter of condensates (µm)
ITSN AB + Endo	ITSN A-E + Endo	Syn1 + Endo	ITSN AB+Syn1+Endo	ITSN A-E+Syn1+Endo (12h)	ITSN FL+Syn1+Endo
1.312	4.024	1.125	1.713	1.935	1.342
0.954	2.316	0.811	0.811	0.318	0.899
1.591	1.922	2.074	1.125	0.811	0.575
1.841	0.503	0.954	0.811	1.44	0.62
1.509	3.627	0.636	1.312	0.636	1.245
1.312	0.636	1.509	1.006	0.811	1.133
1.622	1.622	2.074	0.636	1.211	0.474
0.636	0.811	0.503	0.503	2.122	3.361
0.636	1.44	0.318	0.503	1.211	0.814
4.055	1.006	0.503	1.509	1.211	0.728
0.811	1.814	1.509	1.211	2.316	1.905
0.928	0.711	1.423	1.125	2.012	0.83
2.216	0.954	0.503	0.503	0.954	0.515
3.521	0.954	2.623	1.211	1.44	0.737
2.012	1.509	1.211	0.811	0.636	1.029
1.622	0.636	0.811	0.636	0.811	1.061
1.312	1.509	1.713	0.503	0.503	0.488
2.012	3.87	0.503	1.006	0.811	0.515
1.509	1.125	0.318	1.211	0.636	0.928
2.012	3.935	0.503	0.954	2.25	1.086
1.125	0.318	0.318	1.006	1.423	0.515
1.211	0.811	0.954	0.503	0.503	0.515
3.434	3.986	1.125	1.006	1.922	0.515
1.814	0.811	0.318	0.503	0.503	0.488
1.006	1.312	0.503	0.318	1.509	0.415
1.622	0.318	1.713	2.122	1.312	1.342
1.713	1.006	3.844	0.503	1.125	0.671
0.954	1.006	0.503	1.006	0.318	0.364
0.954	1.922	0.503	1.273	0.318	0.415
0.503	0.503	2.933	0.636	0.954	0.671
1.44	1.638	1.638	1.44	1.125	0.671
1.814	3.344	1.006	1.006	0.318	0.575
2.216	4.244	3.06	0.636	1.006	0.515
1.312	1.312	0.318	0.811	1.125	0.515
1.211	0.636	0.318	1.509	1.211	0.415
3.344	4.321	1.575	1.125	0.636	0.814
0.811	1.814	0.9	0.318	0.636	0.488
0.636	1.638	1.35	0.636	0.928	1.151
1.211	0.318	1.125	0.811	1.509	0.83
2.633	2.349	1.532	0.318	1.273	2.198
0.711	1.622	3.557	0.318	1.006	0.575
0.811	1.713	1.922	0.811	1.509	0.651
1.713	0.636	1.006	0.811	0.636	0.62
0.954	1.006	1.935	0.318	1.814	1.061
2.216	2.783	2.216	0.954	0.711	0.671
1.509	5.905	1.44	1.922	0.636	2.039
0.636	1.312	0.503	0.636	4.005	0.983
1.312	1.509	0.636	0.318	0.811	0.415
0.318	0.811	0.954	0.318	0.636	0.83
0.811	0.636	1.44	1.713	1.125	0.415
0.954	3.521	1.125	1.006	1.006	0.575
1.44	4.814	2.122	0.318	1.509	0.983
1.125	1.006	0.811	0.811	0.811	1.061
0.636	0.954	1.125	1.125	0.318	0.62
0.811	1.638	1.006	0.636	0.954	1.185
0.318	2.316	0.318	0.318	0.811	0.515
4.939	1.44	0.318	0.503	0.503	1.801
1.423	1.713	1.814	0.811	0.636	1.405
0.811	1.814	0.954	1.125	1.125	1.029
0.811	0.636	1.509	1.44	1.125	1.97
2.515	1.622	0.811	1.855	1.006	0.488
1.44	1.273	1.622	2.349	1.006	0.575
1.622	0.811	1.622	2.746	2.433	1.223
0.636	1.006	2.633	1.757	1.44	0.928
1.312	3.06	1.44	1.312	2.881	0.83
3.06	1.935	1.909	0.503	0.811	0.515
1.125	1.509	1.312	0.811	0.636	0.99
2.012	2.633	0.811	2.122	1.935	0.99
0.811	1.006	3.344	1.312	2.012	1.312
0.954	0.711	2.122	0.636	0.636	0.99
1.509	1.125	2.819	1.125	1.125	0.575
0.8	1.814	1.125	1.44	1.713	0.415
0.811	1.935	3.844	1.814	1.757	0.62
0.811	1.814	2.423	0.811	1.757	0.876
0.636	1.509	2.216	1.423	1.935	0.364
1.935	1.757	2.122	1.273	1.006	0.488
1.509	0.636	1.622	1.273	1.44	0.772
1.125	1.757	0.811	0.811	1.622	0.515
1.814	4.638	2.623	2.012	0.503	0.415
1.814	4.934	4.136	0.636	0.318	0.415
3.344	2.933	0.636	1.006	2.012	1.819
1.509	0.811	0.636	0.711	1.591	0.415
1.125	1.006	1.006	0.503	1.273	0.671
0.954	0.711	0.954	0.503	1.509	0.671
1.622	1.006	1.922	0.318	0.318	0.575
2.633	0.503	0.811	0.636	0.811	0.671
2.433	0.811	0.811	1.922	0.811	0.515
2.012	0.811	1.312	1.312	0.811	0.876
1.312	0.811	0.636	1.423	0.503	0.671
1.622	5.03	0.503	0.954	0.503	0.671
1.312	0.811	0.636	0.503	1.757	0.949
1.312	2.25	1.312	0.811	0.811	0.899
0.503	3.344	0.503	1.211	0.811	1.659
1.147	1.622	1.006	1.935	1.312	0.737
2.216	4.934	0.811	1.006	1.922	0.737
0.954	4.055	1.006	1.922	1.935	0.928
1.423	4.555	0.811	1.125	1.509	0.515
4.767	2.134	3.001	0.636	1.273	0.575
0.811	2.845	1.312	1.622	1.312	0.671
0.811	0.954	1.935	2.316	2.25	0.415
0.811	1.006	3.133	2.216	1.622	0.488
4.954	3.824	1.509	1.125	0.811	0.364
1.814	0.636	0.811	1.006	1.423	0.515
3.492	0.811	0.811	1.935	0.636	0.671
2.134	0.811	0.503	0.318	1.312	0.415
0.811	3.744	0.636	0.318	1.814	0.575
1.006	1.211	2.433	0.318	0.636	0.838
2.746	1.44	1.44	0.954	1.622	0.364
1.211	4.767	0.636	0.318	0.318	0.364
1.757	4.42	1.814	1.935	0.636	0.415
1.922	4.268	0.503	0.318	1.509	0.364
3.69	0.928	0.811	0.636	0.811	0.575
1.006	1.423	1.125	1.006	1.423	0.415
1.713	6.367	1.935	0.811	0.811	0.737
1.509	1.814	1.125	0.954	1.622	0.671
1.509	1.814	2.423	0.636	1.312	1.133
1.935	1.44	0.318	0.318	2.074	0.575
1.211	1.312	1.922	1.273	1.312	0.62
1.935	1.273	2.25	0.811	1.638	0.515
0.811	1.509	1.312	0.503	0.636	0.515
1.312	1.125	0.9	1.006	1.312	0.983
1.622	2.933	1.006	1.509	1.125	0.575
0.811	0.811	1.125	1.312	1.125	0.671
1.814	3.824	1.509	2.433	0.954	0.772
0.318	1.006	0.318	1.006	0.318	1.151
0.318	0.636	2.316	0.636	0.318	0.488
0.811	5.347	0.636	1.935	1.312	0.62
0.811	0.954	0.954	0.318	1.312	1.312
0.636	1.006	1.312	0.811	1.006	0.587
0.636	3.521	1.814	1.125	1.273	1.061
1.509	2.881	1.312	0.636	1.006	0.949
1.125	3.125	1.638	0.636	0.318	0.575
1.638	1.622	1.312	0.636	0.318	0.876
0.636	0.636	0.318	0.503	1.006	1.185
1.44	1.935	0.811	0.503	0.636	0.415
2.783	1.312	1.312	0.811	0.318	0.415
0.928	0.503	1.125	1.591	1.509	1.092
1.44	2.515	2.012	0.811	1.006	1.092
2.316	0.928	1.211	0.636	1.509	1.092
0.811	3.026	0.503	0.811	0.318	0.575
1.44	1.125	0.811	1.509	0.954	0.83
0.318	1.423	1.312	1.125	2.012	0.899
0.636	1.312	0.503	0.954	1.006	0.728
0.811	4.437	1.935	1.713	1.423	0.737
0.636	4.184	1.622	1.509	0.954	0.515
0.636	1.006	1.006	1.125	1.814	1.756
1.125	0.811	0.318	1.312	1.125	1.133
0.503	2.433	0.811	1.006	1.006	1.565
2.433	0.954	3.168	0.318	1.006	0.415
0.636	1.125	2.564	1.006	1.125	0.737
4.005	2.933	2.028	0.954	1.855	0.899
0.811	0.636	0.318	0.636	0.503	0.62
2.25	2.746	1.125	1.44	0.318	1.474
2.391	1.273	1.125	2.012	1.935	0.928
2.433	1.125	2.565	0.954	0.811	0.899
2.515	0.636	0.503	1.312	1.312	0.415
1.935	1.814	1.757	2.316	0.318	0.651
0.636	1.757	0.954	0.318	0.954	1.675
0.811	1.273	1.125	1.312	0.503	0.772
0.318	0.636	0.503	0.318	1.273	1.711
3.69	1.757	0.503	1.638	0.954	0.415
0.636	4.227	0.503	0.318	0.636	1.061
0.318	2.25	0.318	0.811	0.318	0.515
1.814	2.623	1.312	2.316	0.636	0.575
0.954	2.122	0.954	1.935	0.636	0.415
0.811	0.318	0.811	1.509	1.622	0.772
0.811	1.312	0.318	0.318	1.423	0.515
2.216	4.846	0.318	0.954	0.811	0.575
2.433	2.316	0.811	0.636	0.503	1.201
0.811	4.431	1.125	1.509	1.312	1.711
0.503	1.935	2.881	1.211	0.636	0.671
0.811	0.318	1.814	1.509	1.006	0.928
3.026	2.924	1.312	1.273	0.503	0.772
0.954	3.724	2.933	0.503	0.636	0.575
1.509	1.125	3.844	1.006	0.811	0.671
1.622	1.44	1.979	1.713	0.318	0.575
1.638	1.922	0.84	1.312	0.636	0.772
1.312	0.811	1.006	1.006	0.954	0.62
0.811	5.03	0.811	1.622	0.318	0.737
1.006	1.006	2.565	2.349	0.811	1.223
1.273	1.125	1.125	0.503	1.44	0.928
1.622	0.318	1.757	0.811	1.125	0.671
1.922	0.318	0.954	1.312	0.636	0.671
2.134	0.811	0.811	0.318	1.638	1.565
1.125	0.636	1.006	2.316	0.811	0.488
1.638	2.012	3.06	0.636	1.423	0.488
3.133	1.622	1.312	0.318	0.318	0.671
1.312	0.318	1.312	0.318	1.211	0.415
1.211	1.211	0.954	1.125	0.811	0.515
0.636	0.636	4.527	1.125	0.503	0.474
1.814	0.711	0.811	1.509	1.814	1.185
3.844	0.503	1.006	1.423	0.954	0.83
2.25	0.636	0.811	0.954	0.318	0.415
0.711	1.622	1.423	0.318	0.811	0.728
0.636	1.211	2.433	2.012	0.503	1.185
0.318	1.312	1.211	0.318	0.318	0.415
4.437	1.757	1.312	0.811	1.211	0.415
1.922	0.636	0.811	1.147	1.44	0.575
0.811	1.312	0.318	1.006	0.318	0.949
0.636	1.509	0.954	0.318	1.509	3.057
1.211	1.509	1.312	1.312	2.25	1.39
1.622	1.509	1.006	0.954	1.622	2.074
0.636	2.012	1.006	0.954	0.636	0.928
1.312	1.312	0.318	0.318	1.757	2.269
1.44	1.006	2.433	0.636	0.503	0.772
0.636	1.006	1.125	1.211	1.211	0.928
0.318	2.012	0.811	1.312	1.006	0.671
0.711	0.636	0.811	0.954	1.006	0.415
1.125	3.06	0.811	1.125	1.006	0.488
1.125	0.954	1.006	0.811	1.814	0.83
1.273	1.006	0.318	1.312	0.711	0.515
1.006	1.622	1.622	1.125	0.811	0.838
1.509	2.134	2.515	0.636	2.012	0.899
0.811	0.811	0.636	0.318	0.636	1.929
0.811	1.312	0.318	0.318	0.636	1.312
1.423	1.125	1.006	1.312	0.811	1.635
6.003	1.312	2.709	0.636	0.636	0.515
1.312	1.125	1.006	0.636	1.814	0.415
0.503	1.006	1.509	0.318	0.928	1.711
1.006	1.211	2.718	0.811	1.312	0.575
0.318	1.125	2.633	1.312	0.636	1.245
0.503	0.811	2.933	1.125	0.811	0.364
3.133	0.636	1.125	1.006	1.312	1.801
1.125	5.478	0.636	0.318	1.006	0.415
2.633	0.811	1.312	0.503	1.814	1.245
0.811	1.147	1.125	0.503	1.935	0.99
0.636	3.514	0.811	0.503	0.954	1.312
2.316	5.762	0.811	0.636	1.125	0.83
2.845	1.509	1.922	0.811	1.312	0.575
2.316	6.057	1.312	1.638	0.636	0.515
2.718	1.312	1.125	0.636	0.503	1.029
1.125	1.312	1.006	2.633	1.125	1.029
0.636	1.211	2.012	0.811	0.811	1.496
1.312	0.503	1.125	1.44	0.811	0.671
1.211	1.509	0.318	0.318	0.636	1.565
1.814	0.318	1.44	0.811	0.636	1.819
2.122	0.811	1.125	0.928	0.811	0.737
1.935	1.211	0.636	0.811	0.811	0.737
1.125	0.811	2.565	1.591	1.273	0.671
0.636	1.006	1.935	1.423	1.006	0.737
0.318	0.954	3.06	1.006	0.636	0.772
0.811	0.318	1.312	0.811	0.811	1.239
0.318	2.122	1.006	0.503	1.44	1.092
0.318	0.503	3.133	0.811	0.928	0.99
1.125	1.423	0.954	0.636	0.318	1.185
0.503	2.433	0.954	0.811	0.811	0.814
1.713	1.509	1.44	1.312	1.125	0.575
1.312	1.638	0.318	0.318	0.636	0.575
2.25	2.718	0.318	3.221	1.713	1.029
0.954	1.935	1.509	1.006	0.318	0.415
1.006	1.125	0.318	0.954	0.636	0.415
2.924	1.006	0.318	1.312	1.44	0.772
1.312	1.125	1.44	1.125	0.636	0.415
2.423	4.767	1.713	0.503	0.318	0.671
0.811	0.318	1.509	2.391	0.318	0.415
0.636	1.935	0.811	1.006	0.318	0.575
2.012	0.503	0.811	1.509	1.44	0.772
1.312	1.211	0.636	1.622	1.312	1.151
0.636	1.006	1.312	0.811	0.811	0.671
3.724	0.811	1.922	1.423	0.954	0.415
1.125	1.814	2.074	0.636	0.318	0.737
3.557	2.012	1.935	0.928	0.711	0.575
2.134	1.509	0.636	0.954	0.811	0.488
2.122	0.954	0.636	1.312	2.134	1.405
2.623	1.125	1.757	0.954	0.503	0.671
1.713	6.057	1.312	0.954	1.006	0.671
2.134	0.318	1.509	0.318	0.503	1.029
2.122	3.434	2.433	0.503	0.954	0.671
1.935	2.623	0.636	1.125	1.006	0.928
0.811	6.558	1.855	1.44	0.636	0.488
4.327	7.4	2.134	0.318	1.125	0.83
1.312	3.197	1.814	0.318	0.636	1.239
1.006	1.125	0.636	0.318	0.636	0.488
2.433	1.509	1.368	1.125	0.318	0.474
1.006	0.318	1.125	0.636	0.811	0.83
0.503	1.312	0.636	1.312	1.006	1.029
1.125	1.935	1.638	0.954	1.125	0.772
0.811	1.312	1.935	1.935	1.312	0.99
0.811	4.055	3.018	2.433	0.318	1.086
1.509	2.134	1.509	0.318	0.636	0.415
0.636	1.006	1.622	0.954	0.636	0.575
1.006	2.515	0.811	2.349	0.318	0.415
1.713	4.368	0.811	0.636	1.814	1.5
3.344	2.633	0.503	1.211	0.636	0.737
1.006	2.933	1.312	2.349	1.312	0.488
1.855	2.012	0.811	0.636	0.503	0.671
0.318	2.933	0.318	1.125	0.636	0.899
0.928	2.423	1.312	1.006	0.811	0.575
0.711	0.811	5.478	1.006	0.503	0.671
0.503	1.125	0.636	0.636	0.503	0.515
1.814	0.318	4.345	1.423	3.744	0.415
1.757	0.636	1.211	1.273	0.503	0.928
2.746	1.147	1.935	3.125	2.349	0.671
1.006	1.312	1.125	1.312	1.125	0.575
2.933	0.811	0.954	0.811	1.312	0.415
2.565	0.503	1.814	1.368	0.811	0.99
1.814	0.636	0.636	1.312	0.318	0.415
1.622	0.811	1.006	1.312	0.636	0.899
1.006	1.006	0.811	1.312	0.636	0.415
1.211	1.312	3.001	1.757	0.811	0.651
1.855	0.318	1.638	1.006	0.811	0.671
1.312	0.636	1.713	0.636	0.636	0.928
1.125	4.995	1.44	1.622	4.005	1.245
2.25	1.312	1.713	0.811	1.006	1.061
4.055	0.811	1.125	1.125	0.318	0.983
1.423	0.318	0.636	0.503	1.312	0.575
1.312	1.125	0.503	0.503	0.318	0.415
3.499	0.636	2.746	0.503	1.312	0.415
2.565	5.232	1.591	1.312	1.006	0.488
5.055	0.318	1.814	1.211	0.811	0.62
0.503	0.811	0.636	0.318	1.591	0.651
4.148	2.924	1.814	1.006	1.125	0.737
3.634	1.935	0.811	1.814	1.814	0.515
1.423	3.824	0.636	0.811	1.622	1.061
4.055	3.321	2.012	0.636	2.391	0.671
1.006	1.273	2.134	0.811	1.922	0.83
0.954	4.995	0.503	0.318	0.636	0.515
1.006	0.636	2.623	1.125	3.344	0.838
4.638	0.811	0.318	0.636	3.434	0.876
0.811	0.318	1.509	0.318	0.811	0.671
0.636	1.273	1.814	0.811	1.44	0.838
1.211	4.227	1.312	0.318	1.44	0.515
0.636	0.636	2.881	0.636	1.125	0.415
1.509	0.636	1.006	1.622	0.636	0.876
0.636	1.125	2.349	0.318	1.757	1.245
1.312	2.122	1.147	2.623	1.125	0.99
1.006	1.622	1.713	0.636	0.954	0.415
0.811	1.922	1.006	0.636	2.074	0.772
1.125	1.273	0.503	1.814	1.125	3.141
0.636	1.814	1.509	2.565	1.757	1.513
1.509	2.074	0.811	1.006	3.771	0.876
1.125	1.312	0.503	0.636	2.881	1.092
1.622	0.811	0.636	2.316	0.636	1.39
1.622	0.636	1.273	0.811	1.006	0.671
1.006	2.012	1.125	1.922	0.636	0.983
2.294	2.216	0.811	1.509	1.44	0.772
2.012	2.012	0.811	1.638	0.503	0.474
1.312	0.811	0.503	1.312	0.636	0.415
1.922	1.211	0.503	1.44	0.811	0.575
0.636	1.125	0.811	0.811	0.811	0.575
1.211	1.935	0.318	0.503	0.954	1.223
0.503	5.13	1.125	0.318	0.636	0.876
1.125	0.503	3.197	0.954	1.312	1.347
0.503	1.638	1.509	0.636	0.636	1.312
0.503	1.125	1.006	0.954	1.006	0.62
2.316	1.273	1.44	1.622	0.636	0.62
1.622	3.181	2.316	1.509	0.811	0.415
0.811	0.954	2.316	0.318	0.711	0.838
0.811	3.935	0.318	1.006	0.318	0.415
3.06	0.318	1.211	0.811	0.636	0.772
2.433	0.811	1.273	0.954	0.503	0.62
2.845	0.954	1.312	1.312	1.125	0.488
0.811	5.478	1.006	0.503	0.636	1.756
0.811	1.44	1.814	0.954	0.711	0.983
1.814	1.125	1.509	0.636	0.503	0.575
0.636	3.744	0.318	0.811	0.811	0.515
0.954	3.018	1.509	0.811	1.125	1.151
0.503	1.509	0.811	1.125	0.711	1.565
1.814	1.509	1.423	0.811	0.811	0.488
2.433	2.746	0.636	1.509	0.318	0.737
0.636	1.312	1.509	1.006	1.125	0.575
0.636	0.503	1.622	0.954	1.638	0.62
2.012	1.211	0.318	1.44	0.811	0.737
1.211	1.312	0.503	0.503	0.318	1.086
0.811	1.757	0.318	0.811	1.509	1.565
1.622	0.811	1.006	1.312	0.636	0.575
0.636	2.933	1.211	1.622	2.633	1.5
1.935	2.074	1.006	0.318	0.318	1.029
0.318	2.565	1.312	0.503	1.312	1.286
0.503	0.636	1.638	0.811	1.125	1.386
0.636	0.811	1.125	1.814	1.509	0.415
1.757	1.509	0.503	0.811	0.811	0.415
2.933		0.954	0.318	0.318	0.99
1.125		1.509	1.814	1.006	0.671
2.746		1.006	1.006	0.636	1.39
1.855		0.811	0.811	0.711	0.415
0.503		1.509	0.636	0.811	0.515
2.216		1.125	1.713	0.811	1.342
1.312		1.638	1.44	2.316	0.83
0.636		0.636	0.636	1.006	0.415
1.312		0.954	0.811	0.954	1.201
1.312		1.44	0.636	2.718	0.515
1.622		1.211	0.636	1.125	0.976
1.622		1.622	1.006	0.503	0.415
2.122		1.006	1.44	0.636	0.83
1.713		1.713	0.503	2.134	0.515
0.318		1.006	0.503	0.318	0.737
1.509		1.622	1.509	0.503	1.086
0.503		1.125	1.757	0.811	0.515
1.125		0.318	0.636	1.125	0.737
1.509		0.811	1.006	0.318	0.515
1.423		0.636	0.503	0.318	0.575
2.074		0.318	1.273	0.954	0.83
2.515		0.503	0.318	0.811	1.092
1.006		1.622	0.811	1.273	0.515
1.125		1.006	1.509	1.814	0.515
0.318		1.125	0.503	0.503	0.814
4.184		0.318	2.012	0.503	1.245
0.318		0.503	1.006	1.312	0.515
0.954		1.006	1.006	1.211	0.83
0.954		1.006	0.811	1.814	0.515
0.636		0.318	1.922	1.312	0.949
1.814		0.318	1.273	1.312	1.347
3.824		0.503	0.318	1.006	0.415
1.125		0.636	1.757	1.44	0.62
2.316		1.006	1.44	0.636	0.671
5.866		0.636	0.636	1.312	0.575
0.318		0.318	0.811	1.44	0.99
0.503		0.503	1.006	0.318	0.83
0.503		0.811	0.318	0.928	1.223
1.44		1.006	1.44	1.006	1.312
1.622		1.509	1.125	1.006	0.671
1.757		0.954	1.312	1.638	0.737
0.503		0.954	0.636	1.44	0.83
1.312		1.006	1.509	0.503	0.415
0.318		0.954	0.711	2.294	0.575
1.312		0.636	1.509	1.814	0.99
2.316		1.125	2.25	1.935	0.575
0.636		1.312	1.423	2.316	0.671
1.125		2.623	0.318	0.636	0.83
1.211		1.922	0.636	2.349	0.415
0.811		0.954	0.318	0.636	0.415
4.934		3.374	0.811	0.811	1.405
1.312		1.211	0.811	0.636	0.928
1.211		3.001	0.318	2.074	0.83
0.811		0.503	0.318	2.746	0.671
1.006		2.316	0.636	1.273	0.474
1.006		2.819	0.954	1.006	0.415
1.125		0.811	1.509	1.909	0.415
1.44		1.006	1.757	1.125	1.245
0.811		0.954	0.811	1.125	0.575
0.954		4.244	0.954	2.25	0.62
0.811		1.006	0.811	2.633	0.415
3.197		1.125	0.811	0.503	0.671
0.318		1.622	0.811	1.312	0.575
0.503		0.811	1.855	2.423	0.772
2.012		1.006	0.636	2.216	0.415
1.622		1.44	0.636	0.636	0.62
1.006		0.318	0.811	1.312	0.415
1.757		1.622	0.636	1.312	0.415
1.44		1.44	1.509	1.312	0.671
1.622		1.814	1.125	1.006	0.515
0.318		0.503	0.811	0.954	0.515
2.012		0.318	0.954	1.006	0.488
1.125		2.134	0.811	0.636	0.99
1.814		0.636	1.125	1.006	0.575
0.954		1.006	1.125	1.814	0.415
1.638		0.318	1.006	1.713	0.651
1.211		0.318	1.312	1.125	1.726
0.636		2.718	0.318	0.503	0.651
1.44		0.811	1.273	1.211	0.772
1.44		0.811	1.312	0.318	0.575
1.125		0.503	0.811	2.074	0.488
1.44		1.312	1.622	2.924	0.575
0.811		0.811	1.638	0.318	0.488
1.44		1.006	0.954	0.503	0.737
0.811		0.811	1.211	1.622	0.575
4.268		1.273	1.509	2.122	1.342
3.321		1.44	0.811	1.814	0.515
1.006			0.928	0.318	0.575
1.125			0.811	0.811	0.515
2.012			0.636	2.391	0.575
0.954			0.636	0.636	0.671
3.426			0.636	0.636	0.415
1.622			0.928	1.312	0.415
0.318			0.954	0.811	0.575
0.811			0.954	1.273	0.515
2.515			0.811	0.318	0.515
2.134			0.811	2.316	0.364
0.503			1.211	1.814	0.415
1.006			1.273	1.125	0.737
1.125			1.125	1.757	0.415
2.565			0.811	2.294	0.587
2.433			1.622	1.713	1.139
0.636			1.713	1.312	0.99
4.148			0.636	2.134	0.488
2.25			1.312	1.638	0.488
2.565			1.312	1.509	0.575
2.012			0.636	1.44	0.83
0.318			1.273	1.006	0.575
1.312			1.44	0.954	1.386
2.316			1.273	0.318	0.671
4.345			0.954	1.622	0.737
1.935			0.811	1.211	1.405
2.845			1.509	2.746	0.515
3.557			0.811	0.954	0.737
1.006			0.636	0.636	0.83
1.44			0.954	1.006	0.651
1.922			1.273	0.811	0.515
0.811			1.273	0.811	3.573
5.03			0.928	0.636	1.029
1.006			0.636	0.636	0.415
1.006			0.954	2.718	0.415
0.503			0.811	0.636	0.575
1.312			0.503	0.811	0.415
1.423			1.006	1.814	0.671
0.811			3.69	0.318	0.415
1.125			0.318	0.811	1.061
1.006			3.69	2.122	0.415
0.954			0.954	0.318	0.415
1.713			1.44	3.374	0.651
1.006			3.344	0.811	0.671
0.503			0.811	0.318	0.415
0.811			0.636	1.312	1.312
1.125			0.954	0.318	1.599
0.318			1.211	0.636	2.122
0.318			1.211	2.012	0.83
0.811			0.928	2.122	1.286
0.636			0.318	1.423	0.83
2.012			0.318	1.622	0.575
1.622			2.294	0.318	0.838
0.318			3.514	1.814	0.415
1.211			3.492	0.318	0.99
0.636			3.133	1.211	0.772
1.312			0.636	1.935	0.99
1.211			2.924	0.503	1.092
1.006			0.811	1.125	0.415
2.012			1.211	1.273	0.838
0.811			2.012	0.811	0.99
1.922			1.423	1.509	0.364
1.006			0.318	3.557	0.671
1.814			0.811	0.636	0.474
1.509			0.954	0.811	0.488
4.482			0.503	1.211	0.575
4.321			1.006	0.711	1.133
1.006			2.391	1.509	0.651
0.318			0.318	2.565	0.488
1.006			0.811	1.211	1.223
2.623			0.503	1.006	0.737
0.954			0.928	0.954	1.092
1.211			0.318	2.433	2.171
3.06			0.636	0.811	0.876
0.811			0.954	1.125	0.415
0.503			2.134	1.211	2.372
2.924			1.622	1.814	0.737
0.811			1.814	0.811	0.671
1.006			0.811	0.811	0.83
1.006			1.125	0.811	0.876
0.503			1.125	0.711	0.838
0.954			0.503	0.318	0.515
1.638			0.636	1.312	0.415
0.811			0.811	0.811	0.83
1.006			2.216	1.935	0.488
2.25			0.503	1.312	0.99
1.273			0.811	0.503	0.899
2.316			1.273	2.294	0.737
0.636			0.318	0.318	0.415
0.954			1.125	0.811	1.245
0.503			2.012	1.125	0.515
0.318			1.622	0.811	0.415
1.44			1.006	1.44	0.415
0.811			2.012	1.006	0.814
0.954			1.591	2.316	1.185
1.622			1.44	0.711	2.074
0.503			3.001	1.312	0.415
3.06			1.757	1.125	0.488
1.125			1.211	1.423	0.364
0.503			0.503	0.318	0.671
0.636			0.811	0.636	1.029
1.006			0.811	0.711	0.515
1.312			1.44	1.006	0.415
1.125			1.006	0.503	1.347
0.954			0.811	0.711	0.737
0.503			2.012	0.811	0.99
0.954			1.006	0.318	0.575
0.503			1.44	0.636	0.838
1.006			0.636	0.318	1.245
0.811			2.134	1.006	0.983
0.318			0.318	0.503	1.347
0.636			2.819	0.318	0.772
0.318			0.503	1.509	0.83
5.556			1.006	0.503	0.876
0.636			1.312	1.006	0.415
0.954			1.211	0.318	0.62
1.509			0.811	1.006	1.029
0.636			0.811	2.122	0.876
1.423			0.636	1.935	1.029
3.244			1.638	1.006	0.488
0.636			1.814	2.25	0.671
0.811			0.811	0.954	1.092
1.312			1.211	2.623	0.671
1.006			2.25	2.012	1.603
4.368			0.811	0.954	1.245
0.954			1.006	1.509	0.515
0.503			0.811	1.006	0.671
0.811			3.244	0.636	0.415
0.503			0.318	0.636	2.649
0.318			1.006	1.814	3.994
0.318			1.509	0.811	1.086
1.757			0.954	1.44	0.62
5.247			0.811	0.636	0.515
2.565			0.503	1.125	1.239
1.006			0.811	0.954	1.092
1.312			1.509	1.935	1.699
0.636			2.216	1.814	1.726
1.44			2.709	1.622	1.347
1.423			0.318	2.565	1.239
1.855			1.125	0.636	1.029
0.811			0.318	1.312	0.737
1.125			1.006	2.845	0.83
0.503			1.622	1.935	0.876
0.636			1.006	2.316	0.587
0.636			0.636	2.25	0.515
0.636			1.006	0.954	0.671
0.711			2.881	0.811	0.488
0.636			0.811	1.591	0.928
0.811			0.503	3.344	0.899
2.134			1.423	0.318	0.651
1.591			0.318	1.368	0.415
1.006			1.44	1.638	1.223
1.273			2.25	1.622	0.62
1.273			0.811	0.811	0.515
0.503			1.125	0.811	1.201
1.125			1.125	1.922	1.347
0.811			0.928	1.922	1.223
1.312			0.503	0.954	0.737
1.423			0.811	2.316	0.515
0.811			1.125	1.44	0.515
1.509			1.006	0.318	0.575
1.509			1.44	0.636	0.772
0.954			1.44	0.503	0.415
0.503			1.713	0.636	0.488
1.713			1.312	0.636	0.737
1.006			1.509		1.5
0.954			1.509		1.086
1.44			0.318		1.185
1.312			0.811		0.83
2.933			1.125		0.415
3.935			0.636		0.928
1.312			0.318		0.62
3.018			1.125		0.415
0.711			1.509		0.415
1.44			0.318		1.342
2.718			2.012		0.737
0.811			0.636		0.651
0.811			1.006		0.737
2.25			0.503		0.515
1.125			0.503		0.575
0.811			0.636		0.728
1.125			0.954		0.928
2.074			1.509		0.976
1.713			0.636		0.415
0.636			0.636		0.671
0.503			0.636		0.415
3.344			0.954		0.515
0.318			0.636		0.876
4.268			0.711		0.737
			2.074		0.575
					0.575
					0.83
					0.415
					2.949
					0.814
					0.62
					0.515
					0.62
					0.415
					0.671
					1.061
					0.575
					2.372
					0.62
					0.575
					1.185
					1.312
					1.133
					0.415
					0.515
					0.737
					0.364
					1.819
					0.671
					0.928
					0.671
					0.415
					0.772
					0.488
					0.488
					0.415
					0.415
					0.515
					0.737
					0.515
					0.488
					0.587
					0.976
					0.876
					0.899
					0.62
					0.671
					0.83
					0.415
					0.737
					0.415
					0.62
					0.488
					0.575
					0.772
					0.415
					0.515
					0.575
					0.99
					0.415
					0.928
					0.928
					0.737
					0.899
					0.772
					0.415
					0.515
					0.62
					0.488
					2.269
					0.671
					1.151
					1.726
					0.515
					0.415
					0.575
					0.737
					0.772
					0.488
					0.515
					0.928
					1.245
					0.949
					1.139
					0.899
					0.575
					0.575
					0.575
					0.671
					0.651
					0.899
					0.575
					1.347
					0.415
					0.474
					0.62
					0.671
					0.415
					0.651
					0.575
					0.83
					0.415
					1.5
					1.151
					1.245
					0.575
					1.929
					0.415
					1.442
					1.565
					0.728
					0.415
					1.173
					1.905
					0.651
					1.245
					0.928
					0.671
					1.245
					0.515
					0.515
					0.364
					2.649
					1.39
					0.99
					0.814
					0.415
					0.928
					0.415
					1.061
					0.651
					0.515
					0.728
					0.814
					0.876
					1.548
					1.133
					1.599
					0.364
					0.928
					0.671
					1.312
					0.415
					0.415
					0.772
					1.185
					1.185
					0.488
					0.928
					0.575
					0.488
					1.092
					0.671
					0.983
					0.99
					0.949
					0.983
					0.651
					0.899
					1.151
					0.62
					0.728
					0.772
					0.737
					1.312
					0.515
					0.488
					1.312
					0.838
					0.575
					0.737
					0.515
					0.488
					1.342
					1.347
					0.415
					0.364
					1.635
					0.515
					0.62
					1.39
					0.575
					0.876
					1.565
					1.5
					0.415
					0.575
					1.286
					0.515
					0.488
					0.876
					1.151
					1.535
					1.061
					0.515
					1.201
					0.515
					0.575
					0.671
					0.488
					0.364
					0.575
					0.575
					0.415
					0.415
					1.819
					0.515
					0.488
					1.286
					0.737
					0.515
					1.086
					1.859
					1.347
					0.83
					1.819
					1.151
					1.442
					0.415
					0.83
					0.488
					1.98
					0.415
					1.029
					0.671
					0.415
					0.671
					1.185
					1.223
					0.62
					0.772
					0.928
					0.415
					0.515
					0.671
					0.899
					0.899
					0.99
					0.99
					1.312
					0.364
					3.13
					0.575
					1.201
					1.5
					0.772
					1.797
					0.772
					0.474
					1.223
					2.394
					0.928
					0.728
					0.415
					1.5
					1.565
					2.14
					0.772
					1.39
					2.074
					0.928
					0.737
					0.575
					1.061
					0.415
					1.548
					0.415
					1.801
					0.575
					0.928
					1.496
					2.877
					1.185
					0.737
					1.061
					1.347
					0.737
					1.819
					0.575
					0.983
					0.728
					0.651
					0.415
					0.737
					0.575
					0.671
					1.151
					0.651
					1.659
					0.488
					0.415
					0.575
					0.515
					0.488
					0.671
					0.575
					0.99
					0.83
					0.415
					0.83
					0.99
					0.515
					0.488
					0.671
					2.074
					1.711
					0.364
					0.488
					0.575
					0.515
					1.029
					0.728
					0.671
					0.575
					1.245
					0.671
					0.575
					0.99
					0.928
					1.245
					0.515
					0.575
					0.364
					0.728
					0.838
					0.99
					1.753
					0.415
					0.899
					1.092
					1.347
					2.526
					0.671
					1.185
					0.99
					0.737
					1.092
					1.029
					0.515
					0.415
					0.515
					0.415
					0.415
					0.671
					0.671
					0.949
					0.515
					0.737
					1.286
					0.671
					2.555
					0.415
					0.737
					0.83
					0.651
					0.671
					0.515
					0.83
					1.086
					1.173
					0.737
					0.415
					0.415
					0.772
					0.772
					0.415
					0.515
					0.899
					0.651
					0.838
					0.415
					0.515
					1.347
					0.488
					0.62
					0.415
					0.488
					0.737
					0.575
					0.515
					0.99
					0.928
					0.814
					1.342
					1.347
					0.575
					0.876
					0.772
					2.115
					0.772
					1.029
					0.515
					0.737
					0.515
					1.133
					0.83
					1.635
					0.415
					1.173
					1.185
					0.949
					0.474
					0.575
					0.575
					0.772
					0.575
					0.814
					0.575
					0.876
					0.99
					0.415
					0.488
					0.737
					0.671
					1.342
					0.651
					0.62
					1.474
					0.899
					0.575
					0.62
					0.364
					0.575
					0.415
					1.223
					1.423
					0.364
					1.201
					0.62
					1.565
					0.928
					1.39
					0.515
					0.838
					0.575
					0.737
					1.092
					1.061
					1.029
					1.312
					0.575
					1.855
					0.737
					0.99
					0.838
					1.898
					1.442
					0.575
					1.092
					1.312
					0.99
					1.659
					0.949
					0.728
					0.515
					0.83
					1.061
					0.671
					0.515
					2.293
					1.342
					0.575
					0.671
					1.086
					0.814
					0.772
					0.575
					0.876
					0.364
					0.62
					1.061
					0.415
					1.061
					0.575
					0.575
					0.876
					0.62
					0.772
					0.772
					0.728
					1.239
					1.442
					0.814
					0.949
					1.423
					2.369
					2.013
					0.62
					0.415
					1.133
					1.201
					0.515
					0.415
					1.647
					0.83
					1.347
					0.928
					0.671
					1.603
					1.5
					0.728
					0.364
					0.83
					0.415
					1.151
					0.575
					0.575
					0.671
					0.737
					0.575
					1.086
					0.737
					1.5
					1.185
					0.83
					0.415
					2.649
					0.728
					0.876
					1.061
					1.603
					2.33
					1.659
					0.474
					0.415
					2.198
					0.838
					0.364
					2.234
					0.99
					1.201
					3.337
					0.876
					2.071
					0.949
					0.62
					0.415
					0.772
					0.415
					1.312
					1.223
					0.772
					0.62
					0.983
					0.515
					0.364
					1.092
					3.611
					1.39
					0.737
					0.415
					0.364
					1.915
					0.928
					1.061
					0.876
					0.575
					0.515
					0.928
					0.515
					0.575
					1.086
					0.876
					0.772
					1.513
					0.364
					0.575
					0.99
					0.83
					0.415
					3.259
					2.369
					1.245
					0.99
					0.838
					1.455
					2.438
					1.029
					1.245
					0.83
					0.983
					2.074
					2.438
					1.173
					1.061
					1.599
					1.513
					0.62
					1.185
					0.928
					0.99
					1.841
					0.575
					0.488
					0.671
					0.83
					0.671
					0.899
					3.734
					0.876
					1.239
					2.074
					0.671
					1.855
					1.061
					0.671
					0.651
					0.575
					1.819
					0.949
					1.496
					0.728
					0.772
					0.671
					2.171
					1.442
					2.33
					0.488
					0.728
					1.855
					1.092
					0.99
					1.342
					0.899
					0.838
					2.573
					5.649
					1.474
					4.243
					0.515
					1.347
					1.201
					0.737
					1.173
					0.587
					2.821
					1.474
					0.928
					0.814
					0.415
					0.772
					1.565
					0.737
					0.415
					0.671
					0.575
					1.496
					0.772
					1.386
					0.928
					0.364
					0.772
					0.415
					0.575
					0.515
					0.838
					0.515
					1.312
					0.928
					2.122
					1.286
					0.728
					0.575
					0.876
					0.651
					0.876
					0.976
					0.415
					0.737
					1.185
					0.671
					2.14
					0.575
					1.151
					0.671
					0.415
					1.39
					0.928
					1.887
					1.659
					0.515
					1.98
					0.62
					0.62
					1.029
					1.286
					1.859
					0.515
					0.515
					0.415
					0.671
					1.245
					0.899
					0.515
					0.364
					0.415
					0.651
					1.185
					1.239
					1.239
					1.133
					0.415
					0.651
					0.575
					0.899
					1.133
					0.575
					0.838
					0.415
					0.899
					0.415
					1.756
					0.575
					1.245
					0.921
					0.671
					1.223
					1.036
					0.415
					0.62
					1.5
					0.575
					0.928
					0.488
					0.575
					1.5
					0.415
					0.899
					0.737
					1.599
					0.671
					0.838
					1.442
					1.442
					0.99
					0.415
					0.899
					1.455
					0.575
					0.928
					1.647
					0.838
					0.671
					0.83
					0.515
					0.415
					1.286
					1.029
					0.515
					0.415
					0.737
					0.83
					0.515
					0.415
					0.515
					0.62
					1.245
					1.855
					0.415
					1.201
					0.364
					0.772
					0.671
					0.515
					0.575
					0.415
					0.876
					0.83
					1.086
					1.786
					1.086
					0.671
					0.737
					0.575
					0.515
					0.671
					0.415
					0.83
					0.651
					0.415
					3.057
					0.772
					0.575
					0.772
					1.223
					0.83
					0.515
					0.83
					0.83
					0.488
					2.624
					0.488
					0.415
					0.415
					0.415
					1.801
					0.575
					0.415
					0.671
					1.405
					0.876
					0.515
					0.587
					1.086
					0.488
					0.899
					0.415
					0.876
					1.029
					2.489
					1.151
					0.415
					0.415
					0.488
					0.949
					1.98
					1.442
					0.928
					0.737
					0.575
					0.515
					1.659
					1.239
					0.99
					0.415
					0.651
					0.671
					1.029
					0.899
					0.671
					0.488
					0.737
					0.515
					0.728
					0.928
					1.029
					0.62
					0.737
					0.728
					1.133
					1.455
					0.737
					0.99
					0.876
					1.312
					0.515
					1.133
					3.038
					0.671
					0.737
					0.838
					1.535
					0.62
					0.728
					0.671
					0.772
					0.515
					0.515
					0.671
					0.515
					0.671
					0.415
					1.699
					0.99
					1.797
					0.899
					0.876
					1.675
					0.949
					0.876
					0.728
					0.575
					0.62
					0.928
					1.029
					1.092
					0.575
					0.737
					0.728
					0.876
					0.587
					1.092
					0.515
					1.635
					0.415
					0.575
					0.83
					0.772
					1.347
					0.83
					0.415
					1.185
					0.876
					1.151
					0.515
					0.474
					0.671
					0.488
					1.151
					0.62
					0.99
					0.488
					0.415
					1.151
					0.515
					0.415
					0.515
					0.62
					0.415
					0.928
					0.99
					0.575
					0.415
					0.415
					1.029
					1.029
					1.223
					1.286
					1.086
					0.772
					0.876
					1.347
					1.5
					0.515
					1.151
					0.728
					0.488
					1.859
					0.772
					0.671
					1.565
					1.39
					1.086
					0.671
					1.599
					0.814
					0.575
					2.049
					0.575
					1.405
					1.39
					0.728
					1.239
					0.876
					0.515
					1.753
					1.455
					0.575
					1.342
					1.347
					0.488
					0.575
					0.772
					0.928
					0.575
					0.575
					1.086
					0.575
					0.671
					0.62
					0.899
					1.245
					0.575
					0.83
					1.133
					0.83
					0.587
					0.772
					0.928
					0.899
					0.671
					1.029
					1.061
					0.415
					0.772
					0.515
					1.405
					2.162
					0.876
					1.659
					0.651
					0.415
					0.671
					0.415
					1.5
					0.651
					1.455
					1.173
					1.086
					0.772
					0.62
					1.386
					1.029
					0.737
					0.772
					0.838
					1.474
					1.599
					0.928
					0.415
					0.671
					0.737
					0.415
					0.575
					0.772
					0.737
					2.684
					0.62
					1.151
					1.544
					0.651
					0.737
					0.575
					1.061
					0.876
					0.415
					0.415
					0.415
					0.415
					0.671
					1.312
					1.5
					0.671
					0.488
					1.151
					0.899
					3.224
					1.042
					0.62
					1.544
					0.575
					1.98
					0.488
					2.471
					0.814
					1.151
					0.575
					0.364
					0.575
					0.671
					0.515
					0.814
					0.876
					0.575
					0.928
					0.928
					0.415
					0.415
					0.575
					1.635
					1.151
					1.133
					0.515
					0.772
					2.992
					1.39
					0.99
					1.675
					0.949
					1.185
Extended Data Fig. 2f
% of cells with condensates
ITSN AB + Endo	ITSN A-E + Endo	Syn1 + Endo	ITSN AB+Syn1+Endo	ITSN A-E+Syn1+Endo（12H)	ITSN FL+Syn1+Endo
61.7	78.5	58.3	88.2	83.3	79.9145
80.2	66.7	93.75	100	77.8	71.4286
100	100	86.7	100	81.8	73.7226
92.3	88.9	73.7	100	60	80.8824
78	100	88.9	66.7	80	82.7338
	100	63.6	71.4	100
	85.7	62.5	50	100
		60	75	83.3
			100
			50
			83.3
Extended Data Fig. 2i
GFP-Itsn1∆EndoA1 FRAP
		intensity after FRAP ->
time (s)	800 nm																				1600 nm
0		0	0	0	0	0	0	0	0		0	0										0	0	0	0	0	0	0	0		0	0
0.6025		0.262903	0.16061	0.182421	0.170732	0.185869	0.171991	0.105755	0.14095		0.149439	0.145349										0.09224	0.14531	0.067204	0.12654	0.143646	0.130963	0.10072	0.13737		0.12003	0.093136
1.205		0.326077	0.318056	0.371344	0.277188	0.327634	0.239565	0.212523	0.309687		0.237507	0.247163										0.192215	0.24105	0.139103	0.226865	0.280353	0.211575	0.182703	0.191069		0.191249	0.164917
1.8075		0.44251	0.439132	0.427551	0.3094	0.355612	0.328215	0.299891	0.336242		0.314387	0.315883										0.275525	0.304131	0.199678	0.293937	0.309304	0.254133	0.222677	0.281599		0.25381	0.21528
2.41		0.407508	0.571728	0.559392	0.375479	0.464052	0.383394	0.370159	0.384846		0.394397	0.394546										0.308167	0.385048	0.257151	0.324229	0.402877	0.29028	0.279445	0.31476		0.302093	0.248095
3.0125		0.510026	0.602315	0.591234	0.447048	0.532115	0.423502	0.445325	0.446283		0.413065	0.415905										0.365459	0.433956	0.290238	0.375101	0.431619	0.355555	0.313619	0.397009		0.350512	0.300344
3.615		0.568429	0.789671	0.59438	0.485747	0.588878	0.461154	0.50451	0.564037		0.500871	0.416983										0.40225	0.463003	0.333546	0.411824	0.480946	0.409782	0.364554	0.42045		0.389548	0.325939
4.2175		0.629821	0.762329	0.66518	0.548613	0.681548	0.476788	0.536905	0.556094		0.494566	0.493384										0.425052	0.529095	0.398485	0.448171	0.532446	0.445884	0.398669	0.467219		0.415261	0.368601
4.82		0.557077	0.831748	0.719395	0.564826	0.683361	0.545293	0.614714	0.598138		0.571694	0.514113										0.476985	0.563887	0.410368	0.495141	0.563264	0.476915	0.440168	0.515705		0.453476	0.394006
5.4225		0.673048	0.816963	0.747826	0.625746	0.802964	0.548708	0.614033	0.6519		0.594003	0.540746										0.500154	0.609278	0.421722	0.515112	0.573154	0.502181	0.483162	0.553937		0.484148	0.407512
6.025		0.72872	0.846696	0.688174	0.655529	0.773077	0.57685	0.608123	0.686992		0.593623	0.55388										0.517725	0.640908	0.44424	0.533979	0.613977	0.523335	0.50139	0.607379		0.503174	0.43521
6.6275		0.705386	0.815674	0.743126	0.643495	0.824917	0.574192	0.686288	0.625768		0.604366	0.621103										0.55936	0.679081	0.511731	0.571164	0.624595	0.577874	0.532621	0.619681		0.52453	0.466664
7.23		0.83115	0.920905	0.778379	0.650012	0.749528	0.631876	0.66913	0.678433		0.636539	0.609701										0.559726	0.688457	0.508226	0.584833	0.646804	0.562139	0.551736	0.653913		0.550416	0.483132
7.8325		0.764094	0.837456	0.757747	0.660001	0.750241	0.679938	0.668927	0.695616		0.651427	0.623189										0.612567	0.69828	0.543376	0.595661	0.649906	0.602499	0.566887	0.658713		0.581687	0.509427
8.435		0.729622	0.885074	0.828071	0.648644	0.793189	0.698717	0.692767	0.751927		0.692196	0.606652										0.625841	0.734055	0.521397	0.623076	0.676829	0.6005	0.599533	0.726063		0.600472	0.538814
9.0375		0.791243	0.953219	0.837322	0.719552	0.768719	0.687931	0.773667	0.775008		0.674638	0.652173										0.648665	0.772422	0.588064	0.644707	0.694114	0.628783	0.60371	0.7221		0.602785	0.534656
9.64		0.71155	0.962905	0.874496	0.706829	0.77362	0.674942	0.778459	0.796589		0.693669	0.648807										0.663797	0.779595	0.576541	0.651655	0.687833	0.66942	0.628513	0.772565		0.632401	0.572037
10.2425		0.665437	1	0.852919	0.671212	0.752386	0.680685	0.816349	0.885166		0.721579	0.662495										0.688507	0.793544	0.566821	0.653384	0.697826	0.700917	0.638594	0.787246		0.644227	0.557864
10.845		0.53227	0.917558	0.88962	0.669751	0.736215	0.719987	0.79914	0.826893		0.744153	0.6738										0.681536	0.832359	0.587513	0.666288	0.712648	0.644415	0.639907	0.742205		0.669378	0.574361
11.4475		0.639656	0.900742	0.967385	0.671628	0.750593	0.715819	0.803002	0.783416		0.735704	0.683247										0.725289	0.837008	0.589783	0.660232	0.72406	0.673307	0.669877	0.768635		0.67783	0.578452
12.05		0.667593	0.907956	1	0.687159	0.829638	0.751945	0.864781	0.946949		0.758442	0.766697										0.718781	0.88517	0.600315	0.691931	0.709088	0.756153	0.673784	0.779409		0.687544	0.594897
12.6525		0.584916	0.908574	0.916347	0.721923	0.665938	0.763308	0.870512	0.914204		0.744218	0.769846										0.734679	0.853642	0.602648	0.695363	0.719147	0.780292	0.694017	0.771956		0.712207	0.578275
13.255		0.642222	0.816349	0.812257	0.695161	0.744116	0.752358	0.88317	0.871383		0.760167	0.743026										0.758407	0.86327	0.679835	0.709354	0.711118	0.809042	0.700268	0.830593		0.731078	0.61786
13.8575		0.709169	0.84469	0.846414	0.649536	0.761611	0.82763	0.900341	0.848605		0.756481	0.767255										0.771224	0.853538	0.632274	0.722005	0.762071	0.77939	0.737156	0.812502		0.730681	0.632018
14.46		0.71991	0.734834	0.869344	0.650609	0.85258	0.831885	0.863115	0.848438		0.754019	0.775655										0.75994	0.862994	0.660076	0.765081	0.747724	0.77413	0.739469	0.836104		0.727347	0.614534
15.0625		0.725937	0.770633	0.844269	0.596195	0.766903	0.779019	0.863328	0.887198		0.76635	0.798441										0.770118	0.876847	0.702822	0.742393	0.768912	0.785089	0.722269	0.837439		0.742849	0.607943
15.665		0.766081	0.734382	0.88606	0.622623	0.825367	0.837703	0.8309	0.860291		0.768409	0.803812										0.764151	0.896521	0.681301	0.785584	0.769447	0.800847	0.755376	0.825579		0.750503	0.630529
16.2675		0.674376	0.826398	0.868497	0.676883	0.863441	0.858343	0.859492	0.965463		0.769833	0.793501										0.770159	0.909039	0.688522	0.808926	0.779493	0.81889	0.789199	0.862122		0.762121	0.621426
16.87		0.718404	0.816087	0.832426	0.658313	0.788393	0.864201	0.855581	0.910794		0.798166	0.828727										0.766464	0.876445	0.69466	0.806958	0.775349	0.813471	0.771645	0.823716		0.793826	0.680613
17.4725		0.805716	0.906138	0.796581	0.648562	0.933672	0.856917	0.806993	1		0.758039	0.87397										0.776216	0.895713	0.736253	0.815559	0.809869	0.798474	0.780316	0.83764		0.781452	0.717
18.075		0.885505	0.766927	0.77275	0.690411	0.895898	0.921894	0.804639	0.918086		0.830965	0.829982										0.787329	0.905222	0.716449	0.81945	0.808131	0.78471	0.803033	0.84195		0.78262	0.699823
18.6775		0.752322	0.836345	0.788471	0.664419	0.900963	0.885493	0.743585	0.951234		0.782048	0.854432										0.78623	0.907835	0.708612	0.809019	0.842706	0.80028	0.811257	0.849114		0.805475	0.714097
19.28		0.913044	0.715364	0.796582	0.67097	0.829905	0.89384	0.731884	0.958969		0.795198	0.886774										0.781082	0.90304	0.722159	0.810559	0.853163	0.804306	0.78941	0.831114		0.814084	0.735042
19.8825		0.871681	0.678627	0.713536	0.682475	0.85318	0.925683	0.724296	0.972212		0.822507	0.878427										0.784947	0.91349	0.758353	0.819615	0.831562	0.790753	0.777955	0.90753		0.821007	0.741846
20.485		0.81282	0.700701	0.69888	0.71539	0.805174	0.882355	0.738242	0.907919		0.81606	0.849742										0.810889	0.924289	0.731837	0.839331	0.820932	0.811969	0.806506	0.883071		0.816898	0.736096
21.0875		0.834167	0.789909	0.674864	0.693249	0.865673	0.892011	0.798904	0.831354		0.833105	0.886792										0.802354	0.92982	0.741726	0.819761	0.846148	0.825262	0.835793	0.919516		0.841344	0.759488
21.69		0.927176	0.708105	0.702483	0.703806	0.886647	0.906272	0.755922	0.807179		0.811313	0.864493										0.817224	0.953877	0.779943	0.804127	0.823271	0.794849	0.827185	0.952292		0.849112	0.782666
22.2925		0.796055	0.688743	0.697858	0.735628	0.858412	0.924258	0.776529	0.727019		0.81764	0.891436										0.837477	0.950775	0.859167	0.827982	0.862645	0.81269	0.837559	0.951613		0.861913	0.784006
22.895		0.766012	0.740251	0.702523	0.728172	0.779775	0.968267	0.804115	0.807618		0.848786	0.889942										0.839495	0.928757	0.736067	0.831282	0.884677	0.829743	0.834237	0.916897		0.867584	0.772355
23.4975		0.759517	0.685839	0.757886	0.745723	0.81556	0.921907	0.73005	0.77349		0.846335	0.869951										0.834306	0.92557	0.767678	0.850892	0.870309	0.851917	0.866975	0.907072		0.876611	0.79802
24.1		0.872564	0.721829	0.761827	0.726045	0.871919	0.939287	0.781328	0.740884		0.868032	0.920689										0.825485	0.883531	0.787827	0.877366	0.87586	0.843917	0.860648	0.920449		0.863227	0.770829
24.7025		0.85345	0.754734	0.743598	0.712686	0.812868	0.917342	0.752559	0.723548		0.872277	0.893004										0.811171	0.871671	0.778481	0.890478	0.865279	0.826724	0.844122	0.910516		0.879973	0.797268
25.305		0.81153	0.708469	0.748998	0.720892	0.778159	0.929132	0.659809	0.830812		0.868182	0.890623										0.86412	0.82776	0.777691	0.887242	0.893476	0.847539	0.876715	0.898686		0.880524	0.783656
25.9075		0.663802	0.681986	0.733286	0.705827	0.806305	0.949043	0.768404	0.803201		0.881063	0.942694										0.856339	0.842853	0.806106	0.910171	0.871562	0.861934	0.873735	0.906937		0.871642	0.779357
26.51		0.772589	0.719978	0.73031	0.727646	0.762097	0.972988	0.786159	0.771522		0.89109	0.952849										0.87115	0.901342	0.80704	0.909933	0.891707	0.850524	0.92683	0.920238		0.885586	0.783504
27.1125		0.754706	0.72339	0.713901	0.764626	0.773127	0.939347	0.760289	0.807023		0.890318	0.96957										0.885626	0.895267	0.831525	0.927802	0.918192	0.876706	0.927286	0.90184		0.873708	0.806797
27.715		0.734295	0.692639	0.733621	0.748383	0.730698	0.942215	0.749375	0.814449		0.897343	0.933006										0.892973	0.856235	0.829953	0.900494	0.93194	0.889082	0.911614	0.86192		0.898517	0.812755
28.3175		0.747318	0.787333	0.739702	0.783937	0.823814	0.924698	0.729812	0.834576		0.893304	0.964614										0.854375	0.923764	0.832971	0.908353	0.922138	0.884187	0.90558	0.9312		0.889771	0.840435
28.92		0.750465	0.700228	0.718376	0.718117	0.788294	0.957334	0.751565	0.885		0.83442	0.985856										0.882617	0.91691	0.849726	0.923392	0.947013	0.915752	0.90532	0.943097		0.902684	0.824261
29.5225		0.761083	0.731936	0.762633	0.693394	0.8058	0.905442	0.674423	0.872163		0.878141	0.987194										0.885536	0.883484	0.865003	0.928531	0.918341	0.903276	0.92064	0.919292		0.897737	0.81686
30.125		0.789135	0.802234	0.758593	0.737069	0.806492	0.905741	0.715313	0.80069		0.905904	0.987201										0.898734	0.932383	0.82158	0.929358	0.935097	0.890253	0.923923	0.955497		0.91582	0.814627
30.7275		0.692805	0.720205	0.717053	0.702746	0.796715	0.921809	0.736224	0.81834		0.921999	0.978967										0.900312	0.907942	0.863856	0.941401	0.942814	0.908008	0.928123	0.97242		0.9086	0.837715
31.33		0.760154	0.71884	0.728621	0.706042	0.856307	0.918888	0.78346	0.839958		0.893969	0.963297										0.899635	0.947476	0.833872	0.939022	0.905879	0.924312	0.957562	0.962475		0.91984	0.860358
31.9325		0.900761	0.725599	0.791989	0.768288	0.819286	0.95188	0.728455	0.843971		0.89981	0.954764										0.894809	0.906719	0.846511	0.982007	0.926821	0.903705	0.985646	0.980988		0.918958	0.869071
32.535		0.825274	0.772222	0.817417	0.773454	0.863079	0.984478	0.710645	0.809842		0.882284	0.932484										0.892557	0.905368	0.918054	0.961288	0.926075	0.917172	0.970747	1		0.921178	0.868214
33.1375		0.906411	0.722924	0.81747	0.840102	0.880302	0.92437	0.767896	0.876301		0.87067	0.934128										0.876105	0.929529	0.879438	0.966228	0.94041	0.90268	0.936228	0.979685		0.913734	0.870999
33.74		0.693982	0.802348	0.78163	0.827443	0.819929	0.883902	0.761658	0.845662		0.898464	0.893413										0.882584	0.864702	0.842322	0.972502	0.931761	0.880278	0.935886	0.939952		0.914791	0.883447
34.3425		0.705343	0.70508	0.86348	0.823093	0.825552	0.911547	0.765482	0.84462		0.86866	0.937713										0.894574	0.914157	0.864266	0.964548	0.938338	0.897938	0.953224	0.953952		0.919261	0.866565
34.945		0.783785	0.810807	0.770859	0.850559	0.82869	0.785861	0.776561	0.824725		0.892222	0.933696										0.906097	0.888487	0.863037	0.983004	0.933857	0.876526	0.948409	0.969144		0.919568	0.905443
35.5475		0.931038	0.835276	0.743395	0.851924	0.861	0.832872	0.804293	0.81793		0.892916	0.907165										0.897815	0.87484	0.910169	0.991481	0.945078	0.899415	0.974909	0.920284		0.926033	0.880288
36.15		0.895123	0.828719	0.859169	0.871596	0.864925	0.892451	0.821252	0.817508		0.915978	0.906284										0.929846	0.904561	0.908039	0.978168	0.915857	0.912867	0.977454	0.966754		0.928946	0.908942
36.7525		0.881241	0.803085	0.873102	0.837881	0.769516	0.916541	0.844093	0.80958		0.935501	0.910088										0.928003	0.902273	0.914488	0.955646	0.931235	0.925054	1	0.964726		0.946654	0.881121
37.355		0.809266	0.818971	0.857551	0.809396	0.809737	0.909515	0.873898	0.758338		0.900068	0.901458										0.935036	0.914461	0.895202	0.954177	0.910728	0.922767	0.97098	0.960569		0.959171	0.894796
37.9575		0.68225	0.748487	0.849315	0.767437	0.840164	0.870931	0.836973	0.812143		0.947272	0.917458										0.951657	0.937465	0.862597	0.970247	0.933147	0.918354	0.966705	0.942391		0.970879	0.902989
38.56		0.772113	0.825189	0.911908	0.746079	0.820545	0.874486	0.880249	0.819956		0.948967	0.923362										0.931753	0.944599	0.889474	0.947825	0.951319	0.912642	0.966196	0.899509		0.949214	0.892341
39.1625		0.824778	0.724421	0.905033	0.740449	0.827616	0.82027	0.86147	0.83114		0.965038	0.905493										0.928144	0.901043	0.928895	0.943579	0.955539	0.91354	0.969823	0.910499		0.960787	0.899034
39.765		0.789637	0.742085	0.846932	0.710217	0.780448	0.879734	0.892772	0.859492		0.943668	0.909499										0.92488	0.925133	0.950391	0.941042	0.928311	0.913985	0.953534	0.927961		0.97518	0.93312
40.3675		0.732424	0.783486	0.88314	0.731095	0.833702	0.8824	0.903019	0.887651		0.990512	0.918902										0.944846	0.906724	0.958375	0.929064	0.942525	0.908421	0.960379	0.918463		0.96457	0.939551
40.97		0.78348	0.851961	0.773134	0.754895	0.817239	0.864014	0.851006	0.891068		0.967842	0.961999										0.951216	0.912814	0.951508	0.948855	0.928449	0.926325	0.965889	0.914245		0.972797	0.947726
41.5725		0.703666	0.816259	0.775256	0.784958	0.827402	0.907892	0.851687	0.848754		0.999999	0.974772										0.952491	0.890757	0.946308	0.963747	0.929559	0.943764	0.963538	0.930188		0.97066	0.92601
42.175		0.827867	0.773966	0.791925	0.803102	0.794299	0.899138	0.876399	0.873127		0.982119	0.999698										0.944631	0.925415	0.935692	0.936372	0.92992	0.926618	0.952352	0.92289		0.992181	0.914278
42.7775		0.771697	0.803902	0.85349	0.818494	0.822825	0.883755	0.897647	0.866649		0.94859	0.946723										0.955637	0.902902	0.934669	0.912616	0.962179	0.94737	0.944	0.909162		0.968438	0.930197
43.38		0.771141	0.77961	0.814919	0.810832	0.838177	0.872321	0.938626	0.787207		0.962985	0.924002										0.966777	0.942956	0.950119	0.928765	0.94207	0.935564	0.892534	0.939279		0.990445	0.877639
43.9825		0.84407	0.718108	0.83594	0.80779	0.830466	0.835511	0.942105	0.878307		0.933806	0.939176										1	0.920893	0.976019	0.92545	0.952141	0.929001	0.891041	0.941878		0.996479	0.900179
44.585		0.723051	0.712954	0.859265	0.833233	0.889628	0.821375	0.920468	0.900083		0.94001	0.969972										0.995727	0.947868	0.930761	0.925686	0.965959	0.921545	0.878154	0.95786		0.984284	0.881211
45.1875		0.685399	0.671323	0.810667	0.827158	0.822555	0.845306	0.878072	0.846639		0.931409	0.936068										0.980278	0.899244	0.940289	0.937928	0.977561	0.937268	0.901176	0.951049		0.981109	0.866432
45.79		0.716327	0.656361	0.861143	0.875704	0.826566	0.885781	0.898565	0.917871		0.957201	0.969865										0.964396	0.925178	0.931718	0.939434	0.960115	0.946463	0.874967	0.936347		0.978608	0.876248
46.3925		0.680674	0.673674	0.870658	0.859275	0.888926	0.866556	0.90705	0.830293		0.938295	0.928016										0.957163	0.917559	0.959225	0.932721	0.974252	0.979129	0.871789	0.92873		0.997808	0.903018
46.995		0.688921	0.623599	0.838932	0.893219	0.884956	0.892878	0.922774	0.82314		0.945087	0.926012										0.961634	0.969105	1	0.940071	0.97872	0.971279	0.873396	0.950641		0.980439	0.919365
47.5975		0.818358	0.679726	0.944861	0.855907	0.872197	0.900069	0.922035	0.864912		0.948119	0.901626										0.939238	0.97686	0.946367	0.951546	0.952029	0.959305	0.859152	0.924767		0.964397	0.922228
48.2		0.742552	0.621743	0.867264	0.870491	0.874385	0.846724	0.937686	0.855782		0.894573	0.929694										0.947476	0.966942	0.942896	0.966234	0.965776	0.955002	0.86869	0.90224		0.966598	0.932229
48.8025		0.919097	0.626986	0.885151	0.901556	1	0.826186	0.982519	0.763371		0.952728	0.920129										0.940054	0.980713	0.956824	0.963466	1	0.965006	0.85622	0.883944		0.9731	0.956779
49.405		0.910731	0.643306	0.812931	0.909373	0.959895	0.828514	0.922549	0.842356		0.954649	0.905188										0.94272	0.969979	0.972919	1	0.980802	1	0.876382	0.892619		0.967885	0.935802
50.0075		0.912417	0.653539	0.778837	0.924402	0.988908	0.799239	0.986469	0.799891		0.951219	0.883389										0.951818	0.974043	0.923262	0.975752	0.992049	0.955376	0.858446	0.887871		0.979714	0.980898
50.61		0.883506	0.522874	0.802978	0.93971	0.939174	0.79974	0.955733	0.830838		0.929877	0.922298										0.946375	0.980135	0.95293	0.950576	0.978476	0.941685	0.881942	0.892399		0.967657	0.958716
51.2125		0.927063	0.598431	0.793938	1	0.937689	0.804312	0.991297	0.78561		0.932964	0.903058										0.946007	1	0.950632	0.980165	0.970042	0.949808	0.863142	0.89687		0.991954	0.964426
51.815		0.939239	0.618463	0.846697	0.946295	0.920705	0.878164	0.914331	0.812984		0.947156	0.875108										0.943713	0.986771	0.949803	0.961333	0.958617	0.945895	0.86337	0.88764		0.979793	0.950475
52.4175		0.908339	0.630945	0.85157	0.943874	0.960648	0.899643	0.865084	0.779336		0.940247	0.933716										0.950033	0.98167	0.929136	0.911429	0.980333	0.938058	0.838272	0.887752		0.981375	1
53.02		1	0.610352	0.917587	0.940539	0.956291	0.999762	0.986717	0.83197		0.944866	0.969902										0.970958	0.975294	0.987582	0.920226	0.982306	0.940985	0.851003	0.881118		0.979159	0.978908
53.6225		0.905312	0.703554	0.921586	0.942321	0.936196	0.960266	0.962967	0.838543		0.924142	0.973796										0.958033	0.968988	0.968266	0.92756	0.991122	0.905142	0.825975	0.881425		0.98616	0.995691
54.225		0.79964	0.564925	0.984645	0.912084	0.919858	0.99608	0.953618	0.74116		0.92311	1										0.970355	0.948953	0.950174	0.939634	0.959429	0.889195	0.83926	0.874318		0.984856	0.998683
54.8275		0.876623	0.692508	0.901881	0.921488	0.965207	0.969748	0.961355	0.799407		0.943237	0.945868										0.967792	0.987153	0.976305	0.952219	0.961121	0.919188	0.847511	0.883527		1	0.996376
55.43		0.928639	0.663457	0.893458	0.903116	0.952478	0.971829	0.931048	0.823749		0.949893	0.951535										0.956482	0.975555	0.986175	0.972209	0.9641	0.916339	0.85375	0.901952		0.979878	0.994998
56.0325		0.892936	0.649644	0.896387	0.907201	0.89819	0.978276	0.983694	0.743237		0.95567	0.920854										0.946189	0.968637	0.9828	0.948435	0.972854	0.923512	0.815333	0.859005		0.999886	0.951946
56.635		0.852651	0.70032	0.85542	0.882665	0.878525	0.997564	1	0.820805		0.96418	0.948501										0.947637	0.975306	0.971209	0.94785	0.991231	0.9261	0.826309	0.862825		0.998908	0.943422
57.2375		0.839507	0.717296	0.863642	0.847408	0.990828	1	0.96012	0.77319		0.97368	0.928497										0.943988	0.996596	0.946081	0.957343	0.988431	0.936958	0.799345	0.890686		0.995317	0.971029
57.84		0.771206	0.697143	0.833858	0.883866	0.974764	0.986842	0.967554	0.750442		0.999478	0.899422										0.938744	0.968578	0.943569	0.959288	0.993811	0.937828	0.814948	0.899817		0.992408	0.952656
Extended Data Fig. 2j
Tau values from Extended Data Fig. 2i
ITSN1ΔendoA1 internal FRAP 800 nm	ITSN1ΔendoA1 internal FRAP 1600 nm
3.80682	9.62075
1.47613	5.37799
2.33286	14.0289
12.2032	9.809
3.13941	9.51199
6.37206	8.71059
4.23242	8.32964
3.52621	6.14149
8.58494	11.1897
8.13943	15.4061
