# Supplementary material for: Intersectin and endophilin condensates prime synaptic vesicles for release site replenishment
Source: Nat Neurosci. 2025 Jul 8;28(8):1649–62. doi: 10.1038/s41593-025-02002-4 (PMC12321584; doi:10.1038/s41593-025-02002-4)
Supplement: Supplementary file 13 — Statistical source data. [file 41593_2025_2002_MOESM13_ESM.xlsx]

## Sheet: Sheet1
Extended Data Fig. 3b
Soma
Pre 1,6-HD			Post 1,6-HD
Distance_(microns)	Gray_Value		Distance_(microns)	Gray_Value
0	68.333		0	213.75
0.1318	36.484		0.1318	199.058
0.2636	45.802		0.2636	83.098
0.3954	109.433		0.3954	45.616
0.5272	47.737		0.5272	123.673
0.6589	84.016		0.6589	133.581
0.7907	157.985		0.7907	96.81
0.9225	123.631		0.9225	44.121
1.0543	126.725		1.0543	129.743
1.1861	186.493		1.1861	135.133
1.3179	203.652		1.3179	69.751
1.4497	337.473		1.4497	90.574
1.5815	185.011		1.5815	134.651
1.7132	375.476		1.7132	164.762
1.845	426.137		1.845	106.543
1.9768	366.219		1.9768	132.219
2.1086	370.515		2.1086	225.094
2.2404	256.818		2.2404	177.615
2.3722	483.114		2.3722	258.768
2.504	280.903		2.504	258.346
2.6358	192.376		2.6358	252.554
2.7676	426.617		2.7676	276.299
2.8993	359.005		2.8993	136.173
3.0311	340.016		3.0311	252.281
3.1629	620.708		3.1629	471.347
3.2947	1163.53		3.2947	804.625
3.4265	1085.52		3.4265	290.174
3.5583	1496.8		3.5583	184.676
3.6901	718.34		3.6901	427.231
3.8219	426.375		3.8219	259.103
3.9536	459.236		3.9536	222.841
4.0854	976.401		4.0854	200.654
4.2172	913.32		4.2172	170.435
4.349	330.543		4.349	403.121
4.4808	295.449		4.4808	375.501
4.6126	448.078		4.6126	299.267
4.7444	504.27		4.7444	192.421
4.8762	457.713		4.8762	373.081
5.008	323.123		5.008	183.697
5.1397	372.473		5.1397	180.085
5.2715	781.214		5.2715	260.309
5.4033	1325.06		5.4033	256.692
5.5351	1117.19		5.5351	248.499
5.6669	488.16		5.6669	377.672
5.7987	592.445		5.7987	625.679
5.9305	228.685		5.9305	374.333
6.0623	216.281		6.0623	388.257
6.194	396.725		6.194	412.348
6.3258	513.052		6.3258	385.001
6.4576	787.983		6.4576	479.779
6.5894	754.709		6.5894	447.234
6.7212	673.871		6.7212	838.33
6.853	1042.58		6.853	530.134
6.9848	922.557		6.9848	498.321
7.1166	492.651		7.1166	516.76
7.2484	288.542		7.2484	571.121
7.3801	322.429		7.3801	338.121
7.5119	423.743		7.5119	418.619
7.6437	353.763		7.6437	546.432
7.7755	372.305		7.7755	452.71
7.9073	395.456		7.9073	340.177
8.0391	1157.74		8.0391	397.493
8.1709	1565.25		8.1709	274.512
8.3027	715.393		8.3027	533.586
8.4344	439.529		8.4344	374.197
8.5662	347.112		8.5662	411.936
8.698	500.17		8.698	811.79
8.8298	470.937		8.8298	568.035
8.9616	402.391		8.9616	512.551
9.0934	429.681		9.0934	482.748
9.2252	483.576		9.2252	318.788
9.357	709.355		9.357	451.398
9.4888	594.636		9.4888	359.537
9.6205	600.18		9.6205	429.483
9.7523	361.498		9.7523	509.461
9.8841	292.973		9.8841	390.951
10.0159	436.566		10.0159	343.735
10.1477	426.918		10.1477	333.275
10.2795	383.543		10.2795	247.735
10.4113	349.335		10.4113	697.404
10.5431	500.937		10.5431	534.087
10.6748	482.617		10.6748	375.926
10.8066	1548.85		10.8066	396.281
10.9384	806.296		10.9384	330.818
11.0702	595.441		11.0702	460.027
11.202	430.339		11.202	394.906
11.3338	562.554		11.3338	388.438
11.4656	474.288		11.4656	620.601
11.5974	333.326		11.5974	499.334
11.7292	446.52		11.7292	512.777
11.8609	316.92		11.8609	373.417
11.9927	347.818		11.9927	412.905
12.1245	322.973		12.1245	622.75
12.2563	419.931		12.2563	574.415
12.3881	526.558		12.3881	311.096
12.5199	1074.85		12.5199	209.636
12.6517	1027.73		12.6517	262.132
12.7835	831.842		12.7835	174.848
12.9152	336.577		12.9152	176.757
13.047	132.596		13.047	143.321
13.1788	63.471		13.1788	272.41
13.3106	134.103		13.3106	177.968
13.4424	88.347		13.4424	62.208
13.5742	119.99		13.5742	72.059
13.706	220.433		13.706	104.948
13.8378	190.784		13.8378	105.16
13.9696	210.038		13.9696	152.151
14.1013	130.635		14.1013	104.476
14.2331	121.283		14.2331	58.226
14.3649	166.122		14.3649	37.722
14.4967	251.205		14.4967	105.658
14.6285	506.629		14.6285	115.067
14.7603	556.993		14.7603	156.112
14.8921	345.722		14.8921	397.917
Extended Data Fig. 3d
Dendrite
Pre 1,6-HD			Post 1,6-HD
Distance_(microns)	Gray_Value		Distance_(microns)	Gray_Value
0	53		0	103
0.13179	69.799		0.13179	97.568
0.26358	20.942		0.26358	27.658
0.39536	62.429		0.39536	39.199
0.52715	77.996		0.52715	71.913
0.65894	79.704		0.65894	87.227
0.79073	76.203		0.79073	123.405
0.92252	64.063		0.92252	116.17
1.05431	353.953		1.05431	68.355
1.18609	89.875		1.18609	37.589
1.31788	49.329		1.31788	65.369
1.44967	444.247		1.44967	71.846
1.58146	827.775		1.58146	263.379
1.71325	1360.08		1.71325	451.229
1.84504	1455.86		1.84504	817.927
1.97682	1203.26		1.97682	751.486
2.10861	323.231		2.10861	468.436
2.2404	104.68		2.2404	219.415
2.37219	99.031		2.37219	184.34
2.50398	29.737		2.50398	59.029
2.63576	48.927		2.63576	168.572
2.76755	50.186		2.76755	167.396
2.89934	52.334		2.89934	72.877
3.03113	112.103		3.03113	29.072
3.16292	73.799		3.16292	127.343
3.29471	39.467		3.29471	67.572
3.42649	79.083		3.42649	39.25
