# Supplementary material for: Intersectin and endophilin condensates prime synaptic vesicles for release site replenishment
Source: Nat Neurosci. 2025 Jul 8;28(8):1649–62. doi: 10.1038/s41593-025-02002-4 (PMC12321584; doi:10.1038/s41593-025-02002-4)
Supplement: Supplementary file 14 — Statistical source data. [file 41593_2025_2002_MOESM14_ESM.xlsx]

## Sheet: Sheet1
Extended Data Fig. 4c
endocytic pit frequency
	Itsn1 WT
no stim	0	0	0	0	0	0	0	0	0	0	0	0	0	0	0	0	0	0	0	0	0	0	0	0	0	0	0	0	0	0	0	0	0	0	0	0	0	0	0	0	0	0	0	0	0	0	0	0	0
100 ms	0	1	1	0	0	0	0	1	0	0	1	1	1	0	1	0	1	0	0	0	1	0	1	2	0	0	0	0	0	0	0	0	0	0	0	0	0	0	0	0	1	0	0	0	1	1	0	0	0
1 s	0	0	0	0	0	0	0	0	0	0	0	0	1	0	0	1	0	0	0	1	0	0	0	0	0	0	0	0	0	0	0	0	0	0	0	0	0	0	0	0	0	0	0	0	0	0	1	0	0
	Itsn1 KO
no stim	0	0	0	0	0	0	0	0	0	0	0	0	0	0	0	0	0	0	0	0	0	0	0	0	0	0	0	0	0	0	0	0	0	0	0	0	0	0	0	0	0	0	1	0	0	0	0	0	0
100 ms	1	1	0	0	0	1	0	0	0	1	0	0	1	0	1	0	0	0	0	0	0	1	0	1	0	0	0	0	1	0	0	1	0	0	0	0	0	1	0	0	0	0	0	0	0	1	0	0	0
1 s	0	0	0	0	0	1	0	0	0	1	0	0	0	0	0	0	0	0	0	0	0	0	0	0	0	0	0	0	0	0	0	0	0	0	1	0	0	0	0	0	0	1	0	0	0	0	0	0	0
Extended Data Fig. 4d
exocytic pit frequency
Itsn1 WT				Itsn1 KO
no stim	5 ms	14 ms		no stim	5 ms	14 ms
0	1	0		0	0
0	0	0		0	1
0	0	0		0	0
0	0	0		0	1	0
0	0	0		0	0	0
0	0	0		0	0	0
0	1	0		0	0	0
0	0	0		0	0	1
0	0	0		0	0	0
0	0	0		0	2	1
0	0	0		0	0	0
0	0	0		0	0	0
0	0	0		0	0	0
0	1	0		0	0	0
0	0	0		0	0	0
0	0	0		0	1	0
0	0	0		0	0	0
0	1	0		0	0	0
0	0	0		0	0	1
0	2	0		0	0	0
0	1	0		0	1	0
0	0	0		0	0	0
0	1	0		0	0	0
0	0	0		0	1	0
0	0	0		0	0	0
0	0	0		0	1	0
0	1	0		0	1	0
0	0	0		0	1	0
0	0	0		0	0	0
0	0	0		0	0	0
0	0	0		0	0	0
0	1	0		0	0	0
0	0	0		0	1	0
0	1	0		0	1	0
0	0	0		0	0	0
0	0	0		0	0	0
0	0	0		0	1	0
1	0	0		0	0	0
0	0	0		0	0	0
0	0	0		0	0	0
0	1	0		0	0	0
0	0	0		0	0	0
0	3	1		0	0	0
0	0	0		0	0	0
0	0	0		0	1	0
0	0	0		0	0	0
0	1	0		0	1	0
0	0	0		0	0	0
0	0	0		0	0	0
0	1	0		0	0	0
0	0	0		0	0	0
0	1	0		0	0	0
0	0	0		0	0	0
0	0	0		0	0	0
1	0	0		0	0	0
0	0	0		0	0	0
0	0	0		0	0	0
0	1	0		0	0	0
0	1	1		0	0	0
0	0	0		0	0	0
0	0	0		0	0	0
0	0	0		0	1	0
0	1	0		0	0	0
0	0	0		0	1	0
0	0	0		0	0	0
0	0	0		0	0	0
0	1	1		0	1	0
0	0	0		1	1	0
0	0	0		0	0	0
0	0	0		1	0	0
0	0	0		0	0	0
0	0	0		0	0	0
0	1	0		0	0	0
0	0	0		0	0	0
0	0	0		0	2	0
0	0	0		0	0	0
0	1	0		0	0	0
0	0	0		0	0	0
0	0	0		0	1	0
0	0	0		0	1	0
0	0	0		0	0	0
0	0	0		0	0	0
0	0	0		0	0	0
0	1	1		0	0	0
0	0	1		0	0	0
0	1	0		0	0	0
0	1	0		0	0	0
0	0	0		0	0	0
0	0	0		0	1	0
0	1	0		0	0	1
0	0	0		0	0	0
0	1	0		0	0	0
0	0	0		0	0	0
0	0	0		0	1	0
0	0	0		0	0	0
0	1	0		0	0	0
0	0	0		0	0	1
0	0	0		0	0	0
0	0	0		0	0	0
0	0	0		0	1	0
0	0	0		0	0	0
0	0	0		0	0
0	0	0		0	0	0
1	0	0		0	0	1
0	0	0		0	0	0
0	0	0		0		0
0	0	0		0	0	0
0	1	0		0	0	0
	1	0		0	0	0
0		0		0	1	0
0	1			0	0	0
0	0	0		0	1	0
0	2	0		0	0	0
0	1	0		0	0	0
0	0	0		0	0	0
0	0	0		0	2	0
0	0	0			0	0
0	0	0		0	0	0
0	0	0		0	1	0
0	0	0		0	2	0
0	1	0		0	0	0
0	0	0		0	0	0
0	0	0		0	0	0
0	1	0		0	0	0
0	1	0		0	0	0
0	0	0		0	0	0
0	0	0		0	0	0
0	0	0		0	0	0
0	0	0		0	0	0
0	0	0		0	0	0
0	1	0		0	0	0
0	0	0		0	1	0
0	0	0		0	1	0
0	0	0		0	0	0
0	0	0		0	0	0
0	0	0		0	1	0
0	1	0		0	0	0
0	1	0		0	0	0
0	1	0		0	0	0
0	0	0		0	1	0
0	0	0		0	0	0
0	0	0		0	0	0
0	0	0		0	0	0
0	1	0		0	0	0
0	0	0		0	0	0
0	0	0		0	1	0
0	0	0		0	1	0
0	0	0		0	1	0
0	0	0		0	1	0
0	0	0		0	0	0
0	0	0		0	1	0
0	0	0		0	1	0
0	0	0		0	0	0
0	0	0		0	0	0
0	0	0		0	1	0
0	0	0		0	0	0
0	1	0		0	1	0
0	1	0		0	0	0
0	0	0		0	1	0
0	0	0		1	0	0
0	1	0		0	0	0
0	0	0		0	1	0
0	0	0		0	0	0
0	0	0		0	0	0
0	1	0		0	0	0
0	0	1		0	0	0
0	0	0		0	0	0
0	0	0		0	0	0
0	1	0		0	0	0
0		0		1	0	0
0		0		0	1	1
0		0		0	0	0
0		0		0	0	0
0		0		0	0	0
0		0		0	1	0
0		0		0	0	0
0		0		0	3	0
0		0		0	0	0
0		0		0	1	0
0		0		0	0	0
0		0		0	1	0
0		0		0	1	0
0		0		0	0	0
0		0		0	0	0
0		0		0	0	0
0		0		0	0	0
0		0		1	1	0
0		0		0	0	0
0		0		0	0	0
0		0		0	0	0
0		0		0	0	0
0		0		0	0	0
0		0		0	0	0
0		0		0	0	0
0		0		0	1	0
0		0		0	1	0
0		0		0	1	0
0		0		0	0	0
0		0		0	0	0
0		0		0	1	0
0		0		0	0	0
0		0		0	0	0
0		0		0	0	0
0		0		0	0	0
0		0		1	0	1
0		0		0	0	0
0		0		0	0	0
0		0		0	0	0
0		0		0	0	0
0		0		0	0	0
0		0		0	0	0
0		0		0	0	0
0		0		0	1	0
		0		0	1	0
0		0		0	1	0
0		0		0	1
0		0		0	1
0		1		0	0
0		0		1	0
0		1		0	0
0		0			0
0		0		0	0
0				0	2
0				0	0
0				0	0
0				0
0				0
0				0
0				0
0				0
0				0
0				0
0				0
0				0
0				0
0				0
0				0
0				0
0				0
0				0
0				0
0				0
0				0
0				0
0				0
0				0
0				0
0				0
0				0
0				0
0				0
0				0
0				0
0				0
0				0
0				0
0				0
0				0
0				0
0				0
0				0
0				0
0				0
0				0
0				0
0				0
0				0
1				0
0				0
0				0
0				0
0				0
0				0
0				0
0				0
0				0
0				0
0				0
0				0
0				0
0				0
0				0
0				0
0				0
0				0
0				0
0				0
0				0
				0
0				0
0				0
0				0
0				0
0				0
0				0
0				0
0				0
0				0
0
0				0
0				0
0				0
0				0
0				0
0				0
0				0
0				0
0				0
0				0
1				0
0				0
0				0
0				0
0				0
0				1
0				0
0				0
0				0
0				0
0				1
0				0
0				0
0				0
0				0
0				0
0				0
0				0
0				0
0				0
0				0
0				0
0				0
0				0
0				0
0				0
0				0
0				0
0				0
0				0
0				0
0				0
0				0
0				0
0				0
0				0
0				0
0				0
0
0
0
0
0
0
0
0
0
0
0
0
0
0
0
0
0
0
0
0
0
0
0
0
0
0
0
0
0
0
0
0
0
0
0
0
0
0
[truncated: 144 more columns]
