# Supplementary material for: Intersectin and endophilin condensates prime synaptic vesicles for release site replenishment
Source: Nat Neurosci. 2025 Jul 8;28(8):1649–62. doi: 10.1038/s41593-025-02002-4 (PMC12321584; doi:10.1038/s41593-025-02002-4)
Supplement: Supplementary file 15 — Statistical source data. [file 41593_2025_2002_MOESM15_ESM.xlsx]

## Sheet: Sheet1
Extended Data Fig. 5b			Itsn1ΔEndoA1 = Itsn1WEYE
Itsn1 WT	Itsn1ΔEndoA1
1	0.260519
Extended Data Fig. 5e
Distance bin fractions (Bassoon)
Bin (nm)	EndoA1	Itsn1
-200	0	0
-150	0	0
-100	0.0154799	0.00243309
-50	0.102167	0.0608273
0	0.151703	0.0997567
50	0.201238	0.209246
100	0.126935	0.194647
150	0.126935	0.150852
200	0.0990712	0.119221
250	0.0681115	0.0632603
300	0.0278638	0.0462287
350	0.0495356	0.0218978
400	0.0123839	0.00973236
450	0.0154799	0.00973236
500	0	0.00486618
Extended Data Fig. 5f
Distance bin fractions (Syb2)
Bin (nm)	EndoA1	Itsn1
-200	0.00277008	0
-150	0.0138504	0.00990099
-100	0.0637119	0.0660066
-50	0.263158	0.19967
0	0.232687	0.247525
50	0.177285	0.191419
100	0.0775623	0.113861
150	0.0720222	0.0808581
200	0.0554017	0.0379538
250	0.0166205	0.0231023
300	0.0138504	0.0132013
350	0.00554017	0.00660066
400	0	0.0049505
450	0.00277008	0
500	0.00277008	0.00330033
Extended Data Fig. 5g
Distance of puncta to Bassoon/Syb2 boundaries (nm)
bassoon (itsn1)	bassoon (endoA1)	syb2 (itsn1)	syb2 (endoA1)
67.7763	24.8134	30.1804	-10.0882
307.451	44.0844	-30.3236	-53.1768
429.956	29.5999	51.5365	56.1176
316.454	115.452	127.855	-17.2379
380.762	190.778	176.111	-25.058
276.241	28.4999	142.607	234.48
69.7724	-24.2993	171.015	393.529
91.137	-9.67589	50.8794	207.395
120.352	112.173	137.177	198.994
52.6811	171.341	154.459	166.781
370.901	249.988	145.788	509.943
286.659	171.672	302.031	182.616
260.665	107.465	328.356	24.0912
221.463	95.9747	227.328	24.9748
281.376	79.9954	93.2734	-8.25462
207.548	216.286	6.2614	-16.6627
451.496	237.287	-27.5396	-107.678
183.168	174.554	118.083	-51.1067
236.396	158.36	27.5924	-44.1112
137.008	64.251	27.2174	14.2579
219.185	-17.3169	15.4517	4.38428
302.379	254.899	2.86039	-16.0428
351.67	147.146	69.817	-47.6963
176.745	213.21	18.8213	-2.25151
243.812	83.0525	64.2313	203.733
113.218	162.193	136.513	92.1009
227.421	180.277	-21.3321	126.74
246.783	246.977	-56.4973	291.523
86.7534	390.494	25.6232	-27.2208
57.0357	116.91	-71.0373	-24.0598
13.9373	60.5034	5.16936	36.4829
-1.32168	49.158	153.896	108.984
61.3211	0	39.813	-0.370783
0.857143	89.8628	161.37	219.089
145.726	107.338	297.276	104.77
228.342	56.8592	288.343	41.9431
161.783	56.8592	449.12	30.1382
175.635	227.801	150.679	-16.8142
283.792	286.525	155.598	40.3496
315.967	350.169	36.1632	-3.04037
466.014	434.995	130.966	87.3556
235.576	305.296	203.605	-37.0607
400.618	63.2144	24.0707	-62.8001
396.354	-21.4129	76.0884	48.1907
503.72	23.825	-29.494	-53.9641
629.337	118.564	52.5102	43.1588
641.127	68.2083	-12.1389	95.9861
67.082	158.981	-6.43782	49.15
79.2739	377.893	-29.2865	38.5053
33.4438	357.93	72.4432	-61.5378
5.34743	156.618	83.8816	46.7808
95.927	67.7769	-41.1305	-25.4556
122.403	27.3734	27.9323	11.8772
337.231	160.858	-5.59759	27.7917
126.25	25.279	-13.9508	35.3504
36.0417	199.979	236.765	-18.3767
18.3322	258.535	13.6843	-74.4115
114.079	303.724	7.24473	-27.1235
115.127	126.999	16.5331	-11.4724
120.933	364.94	162.659	185.537
195.403	424.235	131.009	75.8609
341.259	-44.9575	283.028	12.5039
27.2331	188.127	0.641128	362.695
119.986	331.24	-30.8342	-22.8112
194.573	557.466	106.703	17.2242
151.846	170	77.3154	12.4567
202.738	-9.73821	26.3792	190.238
231.214	352.217	141.312	310.523
92.652	32.5047	51.1717	10.0514
34.957	-5.46639	40.8241	50.4652
145.452	-29.7745	34.1553	-1.84639
109.867	103.619	42.4343	58.6939
225.756	59.2234	309.058	-85.6297
193.145	161.512	316.902	-96.6989
121.907	95.457	359.254	-87.3539
201.639	138.78	443.755	-129.51
233.422	36.3877	505.902	-53.1776
321.642	369.163	540.304	-4.65634
134.521	146.943	86.5915	-26.9463
179.097	74.6356	65.2063	-8.44294
76.8789	172.453	63.7243	6.49967
77.152	91.7523	99.0913	50.2117
69.4376	280.502	196.349	205.962
18.7206	325.991	-52.8366	119.661
125.96	149.795	14.1597	168.541
249.311	166.979	80.8758	-25.1923
295.719	175.198	143.578	-24.4533
46.3128	283.402	80.0195	-49.4842
-23.1512	285.941	42.7393	31.6832
-16.4371	93.3699	-12.192	46.8159
79.7513	-8.08253	-9.34989	21.0203
58.2944	-26.203	54.0695	182.038
199.062	44.9368	60.0746	203.811
196.477	85.43	127.748	179.609
29.3985	55.612	68.5978	303.067
72.6645	121.992	135.557	-41.5081
247.695	174.926	62.9191	5.30152
208.038	107.941	-11.6187	45.7124
77.4879	134.046	51.8338	-16.1906
217.578	106.574	233.391	45.4559
409.174	147.496	126.167	-1.10941
122.405	214.614	35.6861	92.4383
149.232	271.16	175.768	-26.9371
-3.0389	261.827	-24.035	217.112
3.98532	228.076	158.688	-59.0943
63.6872	236.688	75.3858	14.9171
-10.9058	268.006	287.326	52.0612
13.8387	104.543	197.857	57.1846
70.7871	184.331	114.784	133.798
245.994	242.548	41.3488	-9.67122
118.763	282.626	75.107	-36.9544
122.547	304.736	-9.39344	12.7125
119.699	393.824	45.2888	30.494
174.401	383.286	32.0957	-51.4623
24.2449	450.366	375.033	-34.9874
203.876	493.752	427.743	-56.0164
62.1669	48.4062	-44.2482	-132.783
115.697	319.036	179.827	-177.917
152.515	91.9772	65.7209	-61.4006
268.256	42.3853	16.074	-59.0378
99.0025	120.52	234.793	-49.196
80.3299	282.529	144.904	-32.7078
37.2013	22.2218	-1.44927	-72.4642
92.2587	62.4097	119.59	-42.2547
145.908	56.1772	53.7066	-20.7143
219.796	-1.06818	-2.81112	-58.1663
102.232	-61.4174	35.8652	-12.8977
283.274	-85.9072	-15.5283	20.8116
330.488	-1.47959	31.6754	-42.1879
294.952	65.2755	5.78847	138.548
271.535	0	3.118	9.59954
374.473	58.5702	64.1748	36.2485
207.577	375.897	90.2581	-18.607
162.811	482.773	38.8014	28.1028
185.216	483.735	153.434	-37.3228
90.8939	239.953	136.705	54.0123
17.6982	147.933	3.118	53.8505
148.457	211.336	48.629	154.167
210.329	123.855	141.308	18.0497
281.41	0	136.705	-14.6399
200.24	0	90.2581	-11.3108
71.2883	354.886	38.8014	123.024
137.895	419.035	60.1039	181.332
200.397	16.1144	-34.5647	153.899
234.92	19.7822	42.1735	194.298
155.001	-11.4486	97.2099	57.7305
209.018	128.085	39.2162	173.609
338.756	129.284	17.7345	54.0385
405.349	168.171	81.2603	23.1917
471.245	201.437	63.903	81.3146
557.346	343.564	19.7089	-9.08097
532.107	393.611	-12.3683	-18.7233
281.171	51.0555	112.191	14.1151
374.814	130.957	92.4641	61.1634
96.0527	-24.9052	43.6816	78.1008
196.435	-29.5213	12.4273	9.40335
81.8281	0	95.1219	50.4472
-26.0329	63.6395	-13.0207	50.4472
142.4	26.6591	-35.0463	85.0428
134.033	164.254	-5.17193	99.7009
77.959	227.86	64.1211	127.318
9.97366	116.243	45.1624	65.4896
-29.4971	14.4114	141.222	66.416
157.951	57.2123	399.4	29.7653
231.23	0	141.38	325.778
218.551	202.021	183.214	4.57078
117.404	19.9996	-15.1995	69.3157
164.983	-6.81926	158.147	86.817
309.083	7.48611	58.2124	218.032
60.394	-0.665941	-59.4062	51.5859
189.051	119.608	-6.72715	218.032
-18.3497	84.6704	90.5891	37.2467
110.882	83.182	96.1566	64.4792
271.679	29.5439	163.849	42.0513
61.4474	-1.22836	194.439	-1.25245
17.6091	-20.8304	13.6474	19.1555
18.7314	95.9335	603.086	54.3351
133.769	208.442	47.1291	33.6204
60.0947	161.529	-32.7452	-41.56
-14.1067	81.3041	-1.55509	-29.9834
33.1501	-22.5113	95.5818	-2.68611
72.7666	-3.33686	222.468	67.2264
-24.7219	-13.5045	73.9912	89.2649
101.988	27.4595	20.0188	89.2174
276.7	140.07	82.6607	31.0672
169.345	88.4463	-45.3074	104.21
83.4414	188.035	34.5056	-6.97966
113.383	141.63	-0.214705	42.4981
195.355	59.1692	16.5676	-21.7482
183.078	28.5785	-36.7297	467.603
234.319	161.999	131.281	199.854
154.571	174.894	88.7481	14.937
147.652	317.561	29.0527	52.7633
315.015	356.673	-2.93778	98.6617
123.971	379.406	75.798	35.5749
74.7918	436.78	27.1316	43.3712
24.8184	65.0745	-14.9229	-6.65748
244.662	50.9246	-10.5779	53.419
70.4488	226.781	186.015	82.4441
-43.2268	97.72	200.547	-6.79355
91.8999	35.0606	169.283	37.8919
107.987	168.608	203.148	79.649
241.129	25.7023	194.225	115.497
119.672	-61.1537	113.042	133.896
4.9644	84.4037	-42.7036	56.383
156.6	53.6422	107.805	138.233
95.9825	53.8965	233.869	65.1414
125.589	240.433	-80.6135	127.046
65.8494	45.9761	-72.4781	90.0986
1.67428	218.981	-31.069	13.2294
13.469	59.4205	-38.754	23.8232
91.3446	131.395	-66.7739	280.772
105.169	18.2097	0	135.267
77.344	235.341	-13.4271	290.899
137.893	94.038	-19.6828	0
195.031	14.8079	38.9803	150.336
97.5778	134.934	100.631	-26.9964
149.876	264.002	134.873	42.8062
92.5052	-59.6773	33.489	-41.4349
-1.60101	44.2164	49.7543	33.7441
98.1275	270.226	-9.20966	48.8128
-33.5757	-24.4349	238.077	94.9935
-68.1363	211.921	218.397	5.56816
-43.0438	102.216	-19.9928	-10.4829
116.331	371.92	2.98688	232.845
58.5073	16.5607	0	43.2541
207.745	104.798	-48.9548	232.235
95.5848	195.664	4.88853	232.434
199.501	280.059	27.2522	133.879
4.88069	240.481	34.8435	222.778
-14.3698	66.1902	72.7428	240.866
-25.4611	245.936	54.3584	140.972
46.3265	71.3221	-42.1093	13.055
70.435	93.7157	51.5494	158.82
144.681	274.192	33.512	-9.77977
223.414	-2.20006	136.349	-7.00541
226.027	-44.8044	170.459	183.27
237.411	53.1278	208.385	169.999
146.512	223.527	123.857	91.7882
-26.4605	120.714	58.0035	212.361
36.0791	63.5558	-26.0737	68.2902
216.786	211.655	-47.1903	20.4532
81.18	-42.014	14.913	67.7809
147.437	58.3091	-49.4173	-4.69804
64.826	170.123	35.8534	111.404
304.806	42.4264	-4.97054	182.506
13.2636	66.6031	-11.5757	176.876
110.182	241.501	37.9241	85.2266
260.385	276.564	79.6716	275.035
346.02	188.519	42.4232	201.145
285.378	268.642	-10.4648	94.3001
376.268	184.663	23.1277	27.801
125.099	31.1325	48.0155	139.654
54.4543	92.0024	-57.5211	13.9695
9.72292	103.15	219.314	95.7985
-14.9278	255.933	245.104	95.7985
120.259	315.364	-3.04789	118.391
86.3454	190.892	-42.2704	-19.003
-23.0326	14.5254	-5.23042	93.2773
168.382	0	19.5626	93.8742
195.046	94.76	-70.0227	117.639
100.536	212.077	-35.587	125.027
155.994	280.12	-33.5673	141.564
68.3801	70.7135	71.9611	146.796
132.292	-42.1036	90.409	65.5633
10.4648	47.2602	-14.9889	84.7192
133.895	183.429	99.4839	86.1946
65.458	42.2494	91.5396	129.909
160.325	50.622	24.0949	-24.7139
111	357.843	-68.4558	3.26901
118.338	223.405	-26.2985	1.35161
222.256	125.791	29.8176	9.15357
302.901	101.958	-29.948	56.4934
74.3446	120.792	-58.7646	-24.3773
147.94	257.937	104.161	193.281
178.507	173.935	9.47305	158.923
192.611	70.447	-48.6112	252.069
142.986	51.2152	-35.5385	193.694
296.625	183.369	-68.6255	26.1969
464.643	52.5465	-55.5148	-45.9352
228.388	65.3742	98.6955	76.8127
188.454	261.049	94.1076	19.6328
307.037	44.0136	40.1902	44.2706
135.57	80.4128	-3.28708	20.5867
50.6913	-12.1328	58.8439	8.17815
109.756	-1.70215	39.9812	66.5048
269.338	30.7398	150.406	74.9911
369.78	135.385	179.025	52.1037
145.508	76.57	260.651	43.0452
118.817	117.564	293.669	8.0785
55.767	35.6511	247.236	-5.24775
176.203	192.538	178.386	56.8679
50.4196	153.291	162.933	116.515
142.624	226.272	99.9428	211.381
185.018	91.1441	111.681	190.494
190.296	159.669	30.9519	312.103
63.6981	41.3354	139.423	24.759
78.9782	202.66	138.364	105.4
161.479	161.026	71.7968	209.431
179.143	78.1552	0.179909	281.958
-7.74375	41.5193	-47.429	-79.5471
126.213	154.621	-8.92399	-15.88
129.387	161.637	254.832	-26.9809
293.549	74.9784	-25.5612	226.889
143.182	-6.98851	74.4145	-17.7458
246.162	20.1565	253.198	-19.6909
5.8492	102.676	80.3695	-17.5197
140.54	-4.62141	-42.9451	-17.288
133.223	97.1223	5.06989	6.25508
274.049	202.527	-27.9722	-13.7041
191.63	56.3739	-85.4429	-79.012
119.352	-5.2534	-24.157	-47.4423
235.782	46.0863	-9.71518	-15.1718
333.247	84.7208	7.48204	-43.6184
191.576	285.933	-79.1652	40.6465
251.349	467.528	46.0745	100.57
223.092	229.641	69.6801	71.2581
178.246	169.496	-119.083	-27.4147
171.214	-59.3873	-132.812	-23.5059
157.89	83.8618	-143.126	-76.8426
153.244	-29.492	17.9635	-16.6352
170.319	103.177	52.4937	76.9918
179.667	71.5638	-109.052	-23.7163
65.3604		18.6482	-1.24665
30.0047		-52.8324	-85.7365
22.7699		-57.3481	-39.484
273.662		17.8543	-48.0168
73.5113		44.4472	312.143
13.6125		-11.3452	40.4281
81.6454		-5.47979	-3.6551
180.201		6.8966	82.5154
-12.7537		58.1591	157.741
86.1968		27.8365	1.89432
37.1278		5.38897	-19.7589
309.051		34.1584	-18.9086
23.7244		32.9928	-56.5782
137.849		96.0464	-30.4043
168.187		105.687	-128.653
61.2259		-3.51049	-112.65
99.7402		22.166	-35.6942
66.7952		67.3107	-46.0899
184.009		-44.744	22.4062
197.26		-8.51396	75.823
122.075		39.258	-40.0696
117.566		47.708	7.26643
264.174		-27.0139	33.2719
121.206		96.0441	16.9974
70.6517		25.7341	18.117
159.523		121.025	-2.0611
218.529		8.23362	222.489
73.8472		87.2925	11.8055
229.083		20.5575	-39.945
89.3916		35.95	-55.4921
223.8		56.2988	-31.4617
157.329		2.99768	-33.5063
-3.38129		172.627	-40.4752
86.2051		53.9909	-17.9753
165.935		9.93409	87.5348
-12.9379		111.899	169.839
21.6994		-13.2672	149.147
83.6497		2.08391	31.9768
148.326		38.9197
147.223		2.33274
389.463		-3.8266
310.662		143.421
321.661		70.2058
280.654		56.3896
159.86		-59.8617
96.7681		-9.27612
79.9675		-3.27848
172.183		-54.1942
182.866		-3.91994
106.873		-70.9403
58.8944		-48.6239
87.4682		48.0196
16.9399		107.166
75.8012		-10.7113
59.873		92.0989
-8.08524		130.567
20.1404		194.224
1.94651		159.086
148.34		-78.634
283.861		146.836
109.908		65.9412
149.974		0.700667
58.8379		-1.94466
192.284		49.2457
88.2134		29.8404
176.904		74.9262
270.064		55.1718
219.375		-6.80282
216.926		49.4053
72.4326		66.8691
-29.9883		12.0886
100.741		-25.0742
236.834		19.9104
169.762		-109.741
246.648		48.3053
71.1298		-20.2401
92.4763		-40.6487
51.6123		-79.9878
105.475		-64.8969
192.29		-17.8134
129.945		-55.146
60.1737		-56.6164
117.459		-46.8495
129.723		-1.56399
95.983		60.1123
190.831		54.4159
74.8487		43.5008
46.5562		122.231
		-7.62738
		-25.6759
		-2.08764
		54.6701
		-29.8994
		-99.8644
		-65.4844
		-19.9462
		4.56578
		62.8238
		72.8036
		239.155
		64.7612
		68.8928
		47.8287
		-9.54174
		-82.5365
		-65.4051
		55.1187
		28.0522
		174.378
		40.2436
		-1.89902
		-21.8914
		27.6016
		71.4741
		150.185
		147.733
		148.681
		198.999
		123.248
		106.38
		45.1529
		-36.0418
		-11.0388
		-52.0061
		52.2127
		62.6768
		2.97755
		-1.60719
		-19.4786
		17.259
		126.569
		228.386
		156.126
		104.15
		225.462
		187.278
		322.971
		392.478
		328.62
		155.745
		286.722
		162.695
		184.219
		56.4486
		248.179
		182.6
		131.788
		36.0518
		80.6855
		126.234
		19.4865
		98.8911
		-23.4539
		6.9355
		139.87
		142.506
		-55.9386
		-50.642
		12.1717
		60.7416
		166.109
		169.815
		-9.04593
		67.0395
		342.134
		160.972
		21.6368
		42.2851
		57.8585
		128.926
		21.6204
		76.7608
		54.9976
		111.153
		51.5506
		28.6435
		148.073
		249.873
		53.4514
		121.782
		50.6457
		55.923
		-20.3292
		-39.9664
		68.174
		137.419
		46.7528
		-59.7694
		72.3512
		-8.27785
		61.5903
		-41.78
		175.747
		118.76
		38.644
		264.275
		174.058
		35.3743
		-26.1064
		147.459
		-21.8972
		28.0539
		-26.4866
		40.8828
		57.1811
		118.699
		125.175
		30.2847
		49.9202
		88.4753
		26.0978
		153.177
		72.9742
		-101.99
		-4.90578
		-50.8887
		-17.3952
		52.6989
		15.8247
		15.8247
		20.0739
		-59.7238
		-10.0226
		-63.3338
		-73.731
		11.8579
		36.3043
		24.1847
		-5.11572
		21.7732
		267.586
		148.112
		221.157
		161.321
		259.311
		127.984
		196.633
		156.366
		130.707
		152.906
		81.0422
		-57.5506
		-59.9647
		15.8214
		139.18
		43.1835
		112.385
		175.514
		36.2313
		51.4479
		209.126
		66.8957
		25.3455
		-39.7971
		-7.12065
		122.046
		-54.912
		0
		7.89958
		30.1965
		93.463
		-34.5304
		-9.10589
		57.4896
		47.9362
		99.7158
		94.8683
		33.4422
		-30.4287
		76.8585
		108.033
		-27.1004
		32.5094
		69.0877
		12.3279
		97.1581
		40.9084
		109.108
		202.984
		294.998
		337.799
		267.144
		-8.40408
