# Supplementary material for: Intersectin and endophilin condensates prime synaptic vesicles for release site replenishment
Source: Nat Neurosci. 2025 Jul 8;28(8):1649–62. doi: 10.1038/s41593-025-02002-4 (PMC12321584; doi:10.1038/s41593-025-02002-4)
Supplement: Supplementary file 17 — Statistical source data. [file 41593_2025_2002_MOESM17_ESM.xlsx]

## Sheet: Sheet2
Extended Data Fig. 6c
total synaptic vesicles
Itsn1 KO	Itsn1 KO, ITSN1 WT
93	209
115	28
43	122
117	31
31	20
93	17
22	31
10	74
17	91
61	44
74	54
21	138
121	182
20	111
59	42
19	63
95	78
67	83
102	231
30	29
41	38
57	40
65	48
142	10
64	68
50	49
18	101
67	63
64	60
96	72
174	42
76	67
89	32
62	72
43	27
144	128
40	29
37	102
58	34
133	24
115	46
145	24
109	38
59	51
83	124
109	84
62	39
50	40
23	84
10	51
80	32
142	79
100	86
95	24
182	69
85	41
59	94
33	47
27	45
55	22
70	28
22	36
163	13
56	70
40	56
44	77
55	101
18	93
99	121
84	135
24	135
78
47	24
69	45
116	71
25	36
27	49
	35
32	162
156	154
56	129
27	89
35	36
49	34
73	18
32	146
24	63
24	130
48	196
11	27
12	37
64	64
11	91
21	18
35	81
83	57
79	71
71	55
57	26
74	17
37	82
91	24
35	37
73	53
75	47
51	49
39	21
22	106
37	98
56	46
86	34
46	140
75	117
23	61
48	36
63	28
46	20
17	16
100	87
43	50
33	65
43	62
5	56
47	61
31	64
272	157
190	64
22	26
147	104
37	29
44	32
63	52
33	65
31	31
134	10
18	59
108	45
24	55
79	18
29	34
46	168
64	47
42	208
31	187
52	21
120	79
21	114
38	52
18	120
27	11
20	50
9	121
62	47
6	63
54	107
27	131
59	61
	58
40
91	50
139	52
48	14
40	70
61	64
34	81
179	108
30	96
114	32
20	39
105	83
44	67
25	113
62	68
30	20
101	109
94	79
85	62
51	29
43	46
64	209
147	81
21	61
104	27
44	35
72	121
104	22
45	100
68	67
83	122
80	64
46	44
126	41
108	5
177	27
164	95
25	87
68	44
32	38
29	61
50	23
64	16
54	67
131	36
36	11
147	34
34	15
52	75
55	41
29	163
54	54
134	48
118	46
114	62
47	95
174	61
36	70
82	59
84	64
28	48
33	56
285	56
19	25
13	25
193	22
116	37
57	46
62	20
65	33
39	28
129	113
28	35
	14
59	63
39	157
35	21
63	12
58	45
175	175
1	69
72	85
20	138
68	85
139	39
21	7
99	35
79	52
54	83
62
106	37
55	42
77	110
51	47
36	23
48	72
94	57
50	228
19	49
217	191
106	77
6	15
67	81
22	24
103	45
119	82
155	64
78	62
20	38
43	108
37	49
89	54
72	45
162	97
119	28
34	21
46	40
36	61
133	41
51	100
121	75
33	63
119	54
58	19
67	65
52	79
91	60
68	8
71	81
74	67
116	83
58	35
104	37
69	17
61	40
76	136
89	41
30	38
128	24
25	41
56	37
208	33
55	6
52	108
197	54
187	53
94	62
146	23
99	200
91	152
81	47
110	114
48	39
69	57
37	73
88	58
94	135
105	36
80	108
66	63
102	34
178	38
36	24
113	12
111	13
75	26
71	45
55	39
139	28
77	85
99	81
205	74
75	69
37	180
	57
Extended Data Fig. 6d
Itsn1 KO, ITSN1 WT exo pits				Itsn1 KO, ITSN1∆EndoA1 exo pits
no stim	5 ms	14 ms		no stim	5 ms	14 ms
0	1	0		0	0	0
0	0	0		0	0	0
0	0	0		0	0	0
0	2	0		0	1	0
0	0	0		0	0	0
0	0	0		0	0	0
0	0	0		0	0	0
0	1	0		0	0	0
0	1	0		0	0	0
0	1	0		0	0	0
0	0	0		0	1	0
0	0	0		0	0	0
0	1	0		0	0	0
0	0	0		0	0	0
0	1	0		0	1	0
0	0	0		0	0	1
0	1	0		0	0	0
0	1	0		0	0	0
0	0	0		0	0	0
0	0	0		0	0	0
0	0	0		0	0	0
0	0	0		0	0	0
0	0	1		0	0	0
0	0	0		0	0	0
0	1	0		0	0	0
0	1	0		0	0	0
0	0	0		0	0	0
0	0	0		0	0	0
0	0	0		0	0	0
0	1	0		0	0	0
0	0	0		0	0	0
0	0	0		0	0	0
0	1	0		0	0	0
0	1	0		0	0	0
0	0	0		0	0	0
0	1	0		0	0	0
0	1	0		0	0	0
0	1	0		0	0	0
0	0	0		0	0	0
0	0	0		0	0	0
0	0	0		0	0	0
0	0	0		0	0	0
0	1	0		0	0	0
0	0	0		0	1	0
0	1	0		0	0	0
0	1	0		0	1	0
0	0	0		0	0	0
0	1	0		0	0	0
0	1	0		0	0	0
0	0	0		0	0	0
0	1	0		0	1	1
0	0	0		0	0	0
0	1	0		0	0	0
0	0	0		0	0	0
0	0	0		0	1	0
0	0	1		0	0	0
0	1	0		0	0	0
0	1	0		0	0	0
0	1	0		0	0	0
0	0	0		0	0	0
0	1	0		0	0	0
0	0	0		0	0	0
0	0	0		0	0	0
0	1	0		0	0	0
0	0	0		0	0	0
0	0	0		0	0	0
0	1	0		0	0	0
0	0	0		0	0	0
0	0	0		0	1	0
0	1	0		0	0	0
0	1	0		0	0	0
0	0	0		0	0	0
0	0	0		0	0	0
0	0	0		0	1	0
0	0	0		0	0	0
0	0	0		0	1	0
0	1	0		0	0	0
0	1	0		0	0	0
0	2	0		0	0	0
0	0	0		0	0	0
0	1	0		0	0	0
0	0	0		0	1	0
0	1	0		0	0	0
0	1	0		1	0	0
	1	0		0	0	0
0	1	0		0	0	0
0	0	0		0	0	0
0	1	0		0	0	0
0	0	0		0	1	0
0	0	0		0	0	0
0	1	0		0	0	0
0	0	0		0	0	0
0	0	0		0	0	0
0	0	0		0	0	0
0	0	0		0	0	0
0	1	0		0	0	0
0	0	0		0	0	0
0	0	0		0	0	0
0	1	0		0	1	0
0	1	0		0	0	1
0	0	0		0	0	0
1	0	0		0	0	1
0	1	0		0	0	0
0	0	0		0	0	0
1	0	0		0	0	0
0	1	0		0	0	0
0	0	0		0	0	0
0	0	0		0	0	0
1	0	0		0	1	0
0	0	0		0	1	0
0	0	0		0	0	0
0	0	0		0	1	0
0	0	0		0	0	0
0	1				0	0
0	0	0			0	0
1	0	0			0	0
0	1	0			1	0
0	1	0			0	0
0	0	0			0	0
0	1	0			0	0
0	0	0			0	0
0	0	0			0	0
0	0	0			0	0
0		0			0
0	0	0			0	0
0	0	0			0	0
1	1	0			0	0
0	0	0				0
0	0	0			0	0
0	0	0			1	0
0	0	0			1	0
0	1	0			1	0
0	0	0			0	0
0	0	0			0	0
0	0	0			0	0
0	0	0			1	0
0	0	0			1	0
0	0	0			0	0
0	1	0			0	0
0	0	0			0	1
0	1	0			0	0
0	0	0			0	0
0	1	0			0	0
0	0	0			1	0
0	1	0			0	1
0	0	0			1	0
0	0	0			0	0
0	0	0			0	0
0	0	0			0	0
0	0	0			0	0
0	0	0			1	0
0	0	0			0	0
0	0	0			0	0
0	1	0			0	0
0	0	0			0	0
0	0	0			0	0
0	0	0			0	0
0	0	0			0	0
0	0	0			0	0
0	0	0			1	0
1	0	0			0	0
0	0	0			1	0
0	0	0			0	0
0	0	1			0	0
0	0	0			0	0
0	0	0			1	0
0	0	0			0	0
0	0	0			0	0
0	0	0			0	0
0	0	0			0	0
0	0	0			0	0
0	0	0			0	0
0	1	0			0	0
0	0	0			0	0
0	0	0			0	0
0	0	0			0	0
0	1	0			0	0
	1	0			0	1
0	1	0			1	0
0	0	0			0	0
0	1	0			0	0
0	1	0			0	0
0	0	0			1	0
0	1	0			0	0
0	1	0			0	0
0	0	0			0	0
0	2	0			0	1
0	0	0			0	0
0	0	0			0	0
0	1	0			0	0
0	0	0			1	0
0	0	0			1	0
0	1	0			0	0
0	0	0			0	0
0	0	0			1	0
0	0	0			0	0
0	0	0			0	0
0	0	0			0	0
0	0	1			0	0
0	0	0			1	0
0	0	0			1	0
0	0	0			0	0
0	0	0			1	0
0	0	0			0	0
0	1	0			0	0
1	1	0			0	0
0	0	0			0	0
0	0	0			0	0
0	0	0			0	0
0	0	0			0	0
0	0	0			0	0
0	1	1			0	0
0	0	0			0	0
0	0	0			0	0
0	0	0		0	0	0
0	0	0		0	1	0
0	0	0		0	0	0
0	0	0		0	1	0
0	0	0		0	0	0
0	0	1		0	0	0
0	0			0	0	0
0	1			0	0	0
0	0			0	1	0
0	0			0	0	0
0	1			0	0	0
0	0			0	0	0
0	1			0	0	0
0	0			0	0	0
0	0			0	0	0
0	2			0	1	0
0	0			0	1	0
0	1			0	0	1
0	0			0	1	0
0	0			0	0	0
0	0			0	0	0
0	0			0	0	0
0	0			0	0	0
0	1			0	0	0
0	0			0	0	0
0	1			0	0	0
0	1			0		0
0	0			0		0
0				0		0
0				0		0
0				0		0
0				0		0
0				0		0
1				0		0
0				0		0
				0		0
				0		0
				0		0
				1		0
				0		0
				0		0
				0		0
				0		0
				0
				0
				0
				0
				0
				0
				0
				0
				0
				0
				0
				0
				0
				0
				0
				0
				0
				0
				0
				0
				0
				0
				0
				0
				0
				0
				0
				0
				0
				0
				0
				0
				0
				0
				0
				0
				0
				0
				0
				0
				0
				0
				0
				0
				0
				0
				0
				0
				0
				0
				0
				0
				0
				0
				0
				0
				0
				0
				0
				0
				0
				0
				0
				0
				1
				0
				0
				0
				1
				0
				0
				0
				0
				0
				0
