# Supplementary material for: Intersectin and endophilin condensates prime synaptic vesicles for release site replenishment
Source: Nat Neurosci. 2025 Jul 8;28(8):1649–62. doi: 10.1038/s41593-025-02002-4 (PMC12321584; doi:10.1038/s41593-025-02002-4)
Supplement: Supplementary file 18 — Statistical source data. [file 41593_2025_2002_MOESM18_ESM.xlsx]

## Sheet: Sheet1
Extended Data Fig. 7c
EndoA WT exo pits				EndoA TKO pits
no stim	5 ms	14 ms		tko no stim	tko 5 ms	tko 14 ms
0	2	0		0	0	0
0	0	0		0	0	0
0	2	0		1	1	0
0	0	0		0	0	0
0	1	0		0	1	0
0	0	0		0	0	0
0	1	0		0	0	0
0	0	0		0	1	0
0	1	0		0	0	0
0	0	1		0	0	0
0	0	0		0	0	0
0	0	0		0	0	0
0	0	0		0	1	0
0	0	0		0	0	0
0	0	0		0	0	0
0	0	0		0	0	0
0	0	0		0	1	0
0	0	0		0	1	0
0	0	0		0	0	0
0	0	0		0	0	0
0	1	0		1	1	0
0	0	0		0	0	2
0	0	0		0	0	0
0	1	0		0	0	1
0	0	0		0	1	0
0	0	0		0	0	0
0	0	0		0	1	0
0	0	0		0	1	0
0	0	0		0	0	0
0	2	0		0	0	0
0	0	0		0	0	0
0	0	0		0	0	0
0	0	0		0	0	0
0	1	0		0	0	0
0	1	1		0	0	0
0	0	0		0	1	0
0	1	0		0	0	0
0	1	0		0	0	1
0	0	0		0	0	0
0	0	0		0	0	0
0	0	0		0	1	0
0	0	0		0	0	0
0	0	0		0	0	0
0	0	0		0	0	1
0	1	0		0	1	0
0	1	0		0	1	0
0	0	0		0	0	0
0	0	0		0	0	0
0	1	0		0	1	0
0	0	0		0	0	0
0	0	0		0	0	0
0	0	0		0	0	0
0	0	0		0	1	0
0	0	0		0	0	0
0	0	0		0	0	0
0	0	0		0	0	0
0	1	0		0	0	0
0	1	0		0	0	0
0	1	0		0	0	0
0	1	0		0	0	0
0	1	0		0	0	0
0	3	0		0	0	0
0	0	0		0	0	0
0	0	0		0	1	0
0	0	0		0	0	0
0	0	0		0	0	0
0	2	0		0	1	0
0	0	0		0	0	0
0	1	0		0	0	1
0	2	0		0	0	0
0	0	0		0	0	0
0	0	0		0	1	0
0	1	0		0	1	0
0	0	0		0	0	0
0	0	0		0	0	0
0	2	0		0	0	0
0	0	0		0	0	0
0	0	0		0	0	0
0	0	0		0	0	0
0	0	0		0	0	0
0	0	0		0	1	0
0	1	0		0	0	0
0	0	0		0	0	0
0	0	0		0	0	0
0	0	0		0	0	0
0	1	0		0	0	0
0	0	1		0	0	0
0	0	0		0	0	0
0	0	0		0	0	0
0	1	0		0	0	0
0	0	0		0	0	0
0	0	1		0	0	0
0	2	0		0	0	0
0	0	0		0	0	0
0	0	0		0	0	0
0	0	0		0	1	0
0	0	0		0	0	1
0	1	0		0	0	0
0	0	0		0	0	0
0	1	1		0	0	1
0	0	2		0	0	0
0	0	0		0	1	0
0	0	0		0	0	0
0	2	0		0	1	0
0	0	0		0	0	0
0	0	0		0	0	0
0	0	0		0	0	0
0	0	0		0	0	0
0	0	0		0	0	0
0	0	0		0	0	0
0	0	0		0	0	0
0	0	0		0	0	0
0	0	0		0	1	1
0	0	1		0	0	0
0	1	0		0	0	1
0	0	0		0	1	0
0	1	0		0	0	0
0	1	0		0	1	0
0	1	0		0	1	1
0	1	0		0	0	0
0	0	0		0	1	0
0	0	0		0	0	0
0	0	0		0	1	0
0	0	0		0	1	0
0	0	1		0	0	0
0	0	0		0	0	0
0	0	0		0	0	0
0	1	0		0	0	0
0	1	0		0	0	0
0	0	0		0	0	0
0	0	0		0	1	0
0	0	0		0	1	0
0	0	1		0	0	0
0	0	0		0	1	0
0	0	0		0	0	0
0	2	0		0	0	0
0	0	0		0	0	0
0	0	0		0	0	0
0	0	0		0	1	0
0	0	0		0	0	0
0	0	0		0	0	0
0	0	0		0	0	0
0	0	0		0	0	0
0	0	0			1	0
0	1	0			0	0
0	0	0			0	0
0	2	0			0	0
0	0	0			0	0
0	0	0			0	1
0	0	0			0	0
0	1	0			0	0
0	0	0			0	0
0	1	0			0	0
0	1	0			0	0
0	0	0			0	0
0	0	0			0	0
0	0	0			2	0
1	0	0			0	0
0	0	0			0	0
0	0	0			0	0
1	0	0			0	0
0	0	0			0
0	3	0
0	0
0	0
0	0
0	0
0	0
0	0
0	0
0	0
0	0
0	0
0	0
0	0
0
0
0
0
0
0
0
0
0
0
0
0
0
Extended Data Fig. 7d
Reduction of vesicle pools in EndoA TKO relative to EndoA WT
Total SVs	Replacement vesicles	Docked vesicles
0.355839	0.66862	0.778559
