# Supplementary material for: Intersectin and endophilin condensates prime synaptic vesicles for release site replenishment
Source: Nat Neurosci. 2025 Jul 8;28(8):1649–62. doi: 10.1038/s41593-025-02002-4 (PMC12321584; doi:10.1038/s41593-025-02002-4)
Supplement: Supplementary file 19 — Statistical source data. [file 41593_2025_2002_MOESM19_ESM.xlsx]

## Sheet: Sheet1
Extended Data Fig. 8b
EndoA WT	EndoA TKO
1.28427	2.48832
1.96686	1.18683
2.08313	1.87553
1.24794	1.88868
1.38018	1.11903
0.953271	1.35306
	1.16173
1.24	1.66751
1.41373	1.07925
1.48551	0.971843
2.02532	1.11604
1.00876	0.844488
1.83956	2.22932
2.11048	0.916646
2.07731	0.889037
1.51389	0.642359
1.96023	1.73419
2.41379	1.32316
2.44913	0.848946
3.57399	1.88512
Extended Data Fig. 8d
TKO	TKO+FLA1	TKO+ITSNMUTANT	TKO+TTX
0.559396	0.462908	0.287053	1.47732
0.866464	0.624332	0.710475	1.02357
0.329545	0.549183	0.473473	0.880783
0.693805	1.0947	0.796645	0.625728
0.570429	0.914254	0.383365	1.20269
0.450041	0.512554	0.50583	0.962434
0.738413	0.565217	0.699309	0.925253
0.689275	1.55167	0.624849	1.06667
0.737177	0.618081	0.731967	0.730235
0.288109	0.677649	0.459095	1.48998
0.626061	0.771557	0.905618	0.838465
0.655063	0.807383	0.557312	0.955252
0.708845	0.762457	0.594583	1.17207
0.912177	0.647255	0.296139	0.712189
0.58465	0.839054	0.729389	0.670918
0.95086	0.94882	0.549883	1.49396
0.806531	1.17424	0.813421	1.30128
0.725944	1.18152	0.556911	1.09495
0.864638	0.638089	0.770919	1.07778
0.34562	0.780407	1.3332	0.819288
0.520395	2.68318	1.29528	0.934732
0.738496	0.713284	0.837705
	0.742208	0.819057
	1.03089	1.23895
	1.45436	0.809837
