# Supplementary material for: Intersectin and endophilin condensates prime synaptic vesicles for release site replenishment
Source: Nat Neurosci. 2025 Jul 8;28(8):1649–62. doi: 10.1038/s41593-025-02002-4 (PMC12321584; doi:10.1038/s41593-025-02002-4)
Supplement: Supplementary file 20 — Statistical source data. [file 41593_2025_2002_MOESM20_ESM.xlsx]

## Sheet: Sheet1
Extended Data Fig. 9a,b
Itsn1 WT (a)					Itsn1 KO (b)
50 ms	Trace 1	Trace 2	Trace 3		50 ms	Trace 1	Trace 2	Trace 3
Frame	CPTO02_WT_CS-2_cell-1_50ms_dF	CPTO02_WT_CS-5_cell-1_50ms_dF	CPTO04_WT_CS-2_cell-2_50ms_dF		Frame	CPTO01_itsnKO_CS-4_cell-1-1_50ms_dF	CPTO04_KO_CS-1_cell-5_50ms_dF	CPTO04_KO_CS-2_cell-2_50ms_dF
1	-0.14987	0.103928	-0.05676		1	-0.04854	-0.12468	0.047168
2	-0.10393	-0.00069	0.227419		2	0.04337	-0.12468	0.012179
3	0.104366	0.012065	0.033865		3	0.221635	-0.10655	0.049001
4	0.025133	0.089921	-0.10207		4	0.289312	-0.05645	0.025074
5	0.033505	-0.01989	0.005004		5	0.091975	-0.0398	-0.00252
6	0.041878	0.003122	-0.19471		6	0.078466	0.060326	-0.02891
7	0.021049	-0.05435	-0.0732		7	0.075685	-0.08982	-0.01052
8	0.133568	0.045208	0.04214		8	-0.0459	-0.00338	-0.04608
9	-0.27894	0.037579	0.019435		9	-0.11079	-0.02307	0.046537
10	0.292035	-0.11301	-0.19269		10	-0.0459	0.10589	0.001147
11	-0.04981	0.046521	-0.13295		11	-0.24045	0.114959	-0.08903
12	-0.09984	-0.03646	0.153348		12	-0.03782	0.157401	0.053901
13	-0.03736	0.047772	0.060608		13	0.091975	0.013349	-0.10069
14	-0.00815	-0.18323	-0.07119		14	-0.07291	0.03758	0.041637
15	0.012676	-0.08624	-0.0835		15	-0.12973	0.110424	-0.02521
16	-0.05818	0.014566	-0.06705		16	0.04337	-0.06098	-0.02891
17	-0.13313	-0.04409	-0.11034		17	-0.13781	0.118006	0.096224
18	0.292035	-0.11813	0.105918		18	0.17038	0.07705	0.08396
19	0.116823	0.154957	0.013279		19	-0.14324	-0.03222	0.02814
20	0.054335	-0.06579	-0.06291		20	-0.0161	0.042115	-0.02828
21	-0.21645	0.0746	-0.16383		21	-0.0108	0.130122	0.044102
22	-0.00815	-0.1641	0.029728		22	0.035158	0.228759	0.01281
23	-0.01224	-0.13602	-0.02789		23	-0.2729	-0.09896	-0.06634
24	-0.24994	-0.02114	-0.03203		24	0.024431	-0.08529	0.039172
25	-0.19562	-0.0671	0.017416		25	0.116345	0.060326	-0.00745
26	-0.10822	-0.13852	-0.15151		26	-0.00537	-0.0398	-0.03014
27	0.166854	-0.15259	0.023572		27	0.075685	0.216568	-0.01725
28	-0.24994	-0.14746	0.009141		28	-0.11887	0.061887	0.042869
29	0.100282	-0.04797	-0.26888		29	0.121642	0.163496	-0.02521
30	-0.25402	0.0312	-0.13708		30	-0.18099	0.107377	0.003612
31	0.012676	0.051587	0.083313		31	0.01357	0.139265	0.050234
32	-0.02061	-0.0556	-0.205		32	0.167599	-0.06098	0.02261
33	-0.16233	-0.01733	-0.05474		33	-0.06205	0.116445	0.001147
34	-0.19991	0.043957	0.081194		34	0.254083	-0.15806	0.071696
35	0.150313	-0.08243	0.01116		35	-0.10801	-0.02003	-0.01235
36	-0.18316	-0.03008	-0.13093		36	0.062176	0.075489	0.015876
37	-0.24994	0.124377	0.124486		37	-0.0459	-0.02761	-0.21846
38	-0.0539	0.153706	0.105918		38	0.17581	0.026951	-0.02645
39	-0.12476	0.126879	-0.20914		39	-0.0459	-0.01705	-0.03444
40	0.062707	0.057965	0.192401		40	-0.13238	-0.00033	-0.04608
41	0.333694	0.045208	0.091487		41	-0.12695	0.014835	-0.03751
42	-0.12905	0.010751	0.005004		42	-0.21886	0.072516	-0.00682
43	-0.22074	0.11162	-0.01145		43	0.089194	0.183194	-0.10559
44	0.154397	0.040143	0.033865		44	-0.16205	0.075489	-0.03444
45	0.016964	0.023509	0.04214		45	0.032509	0.04821	-0.04241
46	0.021049	-0.04797	-0.09591		46	0.046018	0.072516	-0.04241
47	0.112739	-0.03133	-0.1391		47	0.027079	-0.00791	0.016478
48	0.104366	0.013315	-0.08975		48	-0.12152	-0.04433	0.01281
49	-0.1123	0.027386	0.095625		49	-0.04325	0.02093	-0.1019
50	-0.22074	-0.07473	-0.09177		50	-0.10801	0.24697	0.02261
51	-0.04144	0.035015	-0.12063		51	0.200047	0.00874	-0.00865
52	-0.28322	-0.08111	-0.0176		52	0.091975	0.127074	-0.03444
53	-0.1123	-0.10406	-0.16383		53	-0.00802	0.002719	0.052669
54	-0.04144	-0.03646	-0.07119		54	0.04337	-0.06403	0.049001
55	-0.03307	0.112871	0.07302		55	0.097405	0.043676	-0.09026
56	-0.09556	-0.12451	-0.11438		56	-0.10258	0.040628	0.00238
57	-0.02061	-0.09643	0.031746		57	-0.05676	0.070955	0.009744
58	0.175227	-0.12576	-0.04444		58	-0.11887	0.058839	0.028742
59	0.091909	0.026072	0.200676		59	-0.06205	-0.05035	-0.04794
60	-0.10822	0.023509	-0.01346		60	0.137932	-0.00338	0.064332
61	0.021049	0.004373	-0.03001		61	-0.0459	0.026951	0.018341
62	0.121111	0.018443	0.064745		62	-0.07026	-0.12929	0.01771
63	-0.04981	0.112871	-0.07734		63	0.181108	0.005767	-0.02461
64	0.112739	-0.03771	0.169797		64	0.035158	0.131609	0.001147
65	0.141941	-0.01095	0.058589		65	-0.08907	-0.05801	0.023842
66	-0.07901	-0.07217	0.02559		66	-0.04047	-0.07161	0.09929
67	-0.12067	-0.11432	0.097744		67	-0.14046	-0.05191	-0.03075
68	-0.15396	-0.00326	-0.06503		68	-0.25939	-0.07919	0.102356
69	0.041878	0.012065	-0.03203		69	-0.08907	0.090652	-0.07
70	0.07108	0.059278	-0.00115		70	0.118993	0.011788	0.095022
71	0.116823	0.094986	-0.04031		71	0.189319	0.069468	-0.02828
72	-0.02469	-0.05303	0.163641		72	0.01357	-0.1475	-0.02891
73	0.008592	0.083542	-0.18038		73	0.04337	0.074002	0.118919
74	-0.03736	-0.10663	-0.07946		74	-0.10801	-0.16415	0.064332
75	0.116823	-0.10281	-0.07946		75	0.251434	0.140751	-0.02521
76	0.021049	0.059278	0.14921		76	0.067606	-0.1475	0.057598
77	0.229342	-0.1858	-0.03415		77	-0.15132	-0.13383	-0.00745
78	0.029421	-0.09518	0.112074		78	0.186538	-0.05645	0.030605
79	-0.04981	0.078414	-0.05877		79	0.005491	0.406186	0.003612
80	-0.20399	0.110307	-0.06917		80	0.046018	0.014835	-0.04484
81	-0.09984	0.147328	0.101781		81	-0.24866	0.089166	0.052067
82	0.029421	-0.00326	0.13266		82	0.367717	-0.06403	-0.00682
83	0.033505	-0.06836	-0.00317		83	0.086545	0.03758	-0.07
84	-0.07473	0.079665	-0.04232		84	0.059527	-0.1232	-0.02461
85	0.025133	0.021007	-0.04848		85	6.14e-05	0.110424	-0.10313
86	0.125195	-0.11813	0.128624		86	0.035158	0.058839	-0.06877
87	-0.02469	0.082229	-0.12881		87	-0.07556	0.128635	-0.03688
88	-0.25811	0.022258	0.200676		88	0.035158	-0.0337	-0.02278
89	-0.07064	-0.03903	-0.06705		89	-0.00259	-0.02917	-0.11602
90	0.079453	-0.0888	0.02771		90	-0.06483	-0.03222	0.085193
91	0.196056	0.069472	0.000866		91	-0.14324	0.075489	-0.11419
92	-0.14987	-0.04028	-0.15969		92	-0.03504	-0.03519	-0.03871
93	-0.19153	-0.09387	-0.17008		93	0.021649	-0.00033	-0.00745
94	-0.10822	0.087357	-0.02174		94	0.029861	0.014835	-0.05161
95	-0.03307	0.040143	0.033865		95	-0.17291	-0.03066	-0.11296
96	0.125195	0.01713	0.064745		96	0.15409	0.005767	0.077828
97	-0.04573	-0.01476	-0.01972		97	-0.05676	-0.06708	-0.06264
98	0.166854	0.147328	0.013279		98	0.054097	-0.0595	0.049001
99	0.054335	-0.11557	-0.05877		99	-0.15397	-0.00791	0.07353
100	0.016964	-0.00707	-0.06503		100	-0.17291	0.033046	0.061897
101	-0.22074	0.158834	-0.12063		101	-0.12695	-0.16111	-0.00928
102	-0.2289	-0.11813	0.114193		102	-0.05133	-0.07466	0.089491
103	0.121111	-0.05435	0.112074		103	-0.07026	0.061887	0.03797
104	-0.29568	-0.00069	0.031746		104	0.051448	-0.10803	-0.02095
105	-0.11638	-0.00963	-0.08148		105	-0.0459	0.175612	0.077828
106	-0.09984	-0.09643	0.005004		106	0.132502	-0.1733	0.032439
107	0.091909	0.009501	-0.06705		107	-0.04047	-0.04582	0.034904
108	-0.0831	-0.08749	0.05647		108	-0.14046	-0.00486	0.052067
109	0.146025	-0.04028	0.091487		109	0.075685	0.072516	0.055133
110	-0.07064	-0.0888	-0.03617		110	0.048667	0.033046	0.066165
111	-0.0539	-0.01095	0.188365		111	0.032509	0.098309	0.153276
112	-0.06227	-0.04797	0.159503		112	-0.0945	0.042115	0.21096
113	-0.1123	0.07585	-0.09379		113	-0.0108	0.074002	0.161873
114	0.033505	-0.1858	0.108037		114	-0.1243	0.049696	0.115853
115	0.000219	0.041394	-0.10408		115	0.051448	0.067907	0.036106
116	-0.13742	-0.1347	0.064745		116	-0.08642	0.066421	0.094391
117	-0.00815	0.07585	-0.23386		117	-0.22972	0.002719	0.074161
118	0.058623	-0.05685	-0.05474		118	-0.14324	0.104329	-0.06817
119	-0.00815	-0.04922	0.11833		119	-0.08377	0.14982	-0.11419
120	-0.22482	0.171591	-0.01145		120	0.116345	-0.01854	0.023241
121	-0.09147	0.008187	0.058589		121	-0.00259	0.051257	-0.0651
122	0.029421	-0.04922	-0.06705		122	0.097405	0.104329	-0.11909
123	0.095994	0.086043	0.048296		123	-0.0108	0.092213	-0.09026
124	0.083537	-0.18323	0.079176		124	0.032509	0.017883	-0.00928
125	0.004303	0.004373	-0.13093		125	-0.04047	0.075489	0.060033
126	0.066792	-0.1424	0.002986		126	-0.09185	0.12254	0.051466
127	-0.21645	-0.06073	-0.15767		127	-0.00802	-0.03824	-0.01848
128	-0.19991	-0.02877	0.105918		128	-0.0161	0.057278	-0.05527
129	-0.26239	-0.1564	0.250124		129	0.127072	0.057278	-0.09639
130	-0.02061	-0.00582	-0.01346		130	-0.02431	0.189289	-0.02278
131	0.496245	0.103928	0.268592		131	-0.02431	0.028512	0.190099
132	1.85894	0.585072	0.493126		132	0.356857	0.322787	0.255748
133	2.48831	2.16377	0.252143		133	0.756829	0.33795	0.156342
134	1.52975	1.96847	0.188365		134	0.60823	0.45175	0.269845
135	1.05455	2.15101	0.309865		135	0.6028	0.431978	0.171703
136	0.942034	1.57794	0.371625		136	0.564922	0.222664	0.20603
137	0.962864	1.39678	0.252143		137	0.494728	0.157401	0.114019
138	0.800313	1.71833	0.101781		138	0.491947	0.298481	0.634221
139	0.692082	3.00098	1.08832		139	0.459499	1.43626	0.761221
140	3.04662	4.1253	1.81944		140	1.40288	1.47261	0.544044
141	2.54243	4.07683	1.66706		141	1.01363	1.16465	0.496821
142	2.64657	3.41446	1.20568		142	0.935227	0.803631	0.486391
143	1.66718	3.4668	0.925644		143	0.994693	0.917431	0.435471
144	1.54221	2.69337	1.03059		144	0.659617	0.518499	0.33303
145	0.762942	2.70744	0.775281		145	0.510886	0.664113	0.379651
146	1.11704	2.38708	0.923524		146	0.15952	0.459332	0.244085
147	0.971236	2.06934	0.752576		147	0.586642	0.436587	0.296838
148	0.687793	1.69794	0.412798		148	0.491947	0.459332	0.396214
149	0.408639	2.0527	0.709385		149	0.102836	0.369838	0.323831
150	0.562817	1.68006	0.437522		150	0.424402	0.212034	0.293772
151	0.483584	1.40697	0.606351		151	0.32176	0.219616	0.291939
152	0.341862	1.29334	0.686679		152	0.270373	0.233293	0.372888
153	-0.05818	1.16321	0.400486		153	0.213556	0.406186	0.101154
154	0.287746	1.27421	0.443678		154	0.00814	0.155915	0.175971
155	0.137652	1.09173	0.369506		155	0.194617	0.327321	0.327499
156	0.242003	0.839026	0.077057		156	0.262294	0.058839	0.10912
157	0.146025	1.17471	0.40866		157	0.254083	0.099795	0.138577
158	0.016964	0.767549	0.2254		158	0.108133	0.155915	0.089491
159	0.012676	0.76117	0.398367		159	0.324409	0.128635	0.146543
160	0.037794	0.745849	0.359212		160	0.356857	0.265106	0.090723
161	-0.08739	0.422981	0.338626		161	0.262294	-0.09436	0.090092
162	0.237715	0.724149	0.386056		162	0.186538	0.036094	0.145311
163	0.133568	0.736969	0.262436		163	0.227065	0.139265	0.091956
164	0.012676	0.387274	0.151228		164	0.040588	0.067907	0.036737
165	0.054335	0.643792	0.153348		165	0.264943	0.142238	0.102356
166	0.000219	0.549364	0.254262		166	0.005491	0.208987	0.045935
167	-0.04144	0.47401	0.233574		167	0.121642	0.090652	0.064332
168	-0.00387	0.260891	0.157384		168	0.140581	0.060326	0.084591
169	-0.07473	0.239191	0.351038		169	0.140581	0.013349	-0.02155
170	0.387809	0.463817	0.270711		170	-0.00802	0.067907	-0.05957
171	0.229342	0.34894	0.017416		171	-0.12973	0.019369	0.100523
172	0.07108	0.15627	0.194521		172	0.032509	0.137704	-0.02461
173	0.004303	0.255826	0.169797		173	0.240574	0.118006	-0.02278
174	-0.3498	0.364261	0.186246		174	-0.03504	-0.00791	-0.04977
175	0.412723	0.084793	0.157384		175	-0.14854	0.13317	0.075994
176	0.216886	0.313233	-0.02789		176	-0.02961	-0.0398	0.03797
177	0.175227	0.294097	-0.05474		177	-0.00802	0.042115	0.061266
178	-0.19153	0.260891	-0.05877		178	0.17038	0.026951	0.091325
179	0.179515	0.183035	0.083313		179	-0.07834	-0.00791	0.02261
180	-0.13313	0.198356	0.033865		180	0.100054	0.222664	0.103589
181	0.229342	0.333682	-0.16383		181	0.059527	-0.03066	0.049603
182	0.050251	0.064344	0.1039		182	-0.10536	-0.01854	0.101755
183	-0.06227	0.103928	-0.05474		183	0.191968	0.058839	-0.01848
184	0.204429	0.313233	-0.00731		184	0.064957	0.036094	0.10912
185	0.191972	0.322175	0.099762		185	-0.17569	-0.01244	0.089491
186	0.033505	0.291533	0.200676		186	-0.02431	-0.07317	0.009113
187	0.212801	0.086043	0.196539		187	-0.02431	-0.12773	0.009113
188	-0.0831	0.143513	0.28716		188	0.181108	-0.06254	0.126915
189	0.091909	0.101364	0.134779		189	-0.07834	-0.01096	0.125081
190	0.041878	0.080978	0.167677		190	-0.00259	-0.10499	-0.02708
191	0.095994	0.207299	0.124486		191	0.019	0.221177	0.004845
192	0.154397	0.186912	0.192401		192	-0.02961	0.066421	-0.01542
193	0.258544	0.185599	0.143054		193	-0.13781	-0.03519	0.070464
194	-0.10393	0.119249	-0.02789		194	0.048667	0.098309	-0.00375
195	-0.07064	0.114122	0.05647		195	-0.06748	0.04821	0.075994
196	0.191972	0.102678	0.000866		196	-0.12973	-0.11866	0.156342
197	0.25446	0.230249	0.031746		197	-0.01888	0.007254	0.083359
198	0.27529	-0.01858	0.095625		198	-0.13781	0.057278	-0.00682
199	0.075164	0.033764	0.136798		199	-0.07026	-0.20816	0.096855
200	-0.04981	0.169027	-0.10408		200	0.00271	0.078537	-0.13812
201	-0.10822	0.20092	0.058589		201	0.064957	0.12254	-0.02215
202	-0.26648	0.045208	-0.01145		202	6.14e-05	0.099795	-8.5e-05
203	-0.08739	-0.01476	-0.01558		203	0.091975	0.072516	-0.05284
204	0.075164	0.124377	0.202695		204	0.191968	-0.08529	-0.00315
205	0.000219	0.047772	0.25628		205	0.051448	-0.1035	0.166773
206	0.054335	0.100114	0.126504		206	-0.07834	0.070955	-0.00745
207	-0.34571	-0.00707	-0.03617		207	-0.04325	-0.05191	0.041036
208	0.104366	0.138385	0.243969		208	-0.08642	-0.04277	-0.00928
209	0.233631	0.114122	0.110055		209	-0.11079	-0.00338	0.110352
210	0.158482	0.101364	0.167677		210	0.132502	0.084632	0.038571
211	-0.14559	0.022258	0.243969		211	0.037939	-0.11866	-0.05834
212	0.104366	0.013315	0.143054		212	-0.12152	0.086118	0.10912
213	-0.16233	0.054151	0.091487		213	0.227065	-0.04433	0.056366
214	-0.01653	0.004373	-0.08148		214	0.032509	0.099795	-0.02521
215	0.200345	0.086043	0.18009		215	0.213556	0.078537	-0.00559
216	-0.00815	-0.01476	0.248005		216	-0.13781	0.087679	0.053901
217	-0.24994	0.089921	-0.00731		217	-0.03782	0.03758	0.023241
218	-0.09556	0.102678	0.097744		218	0.113563	0.043676	0.011578
219	0.179515	-0.00582	0.169797		219	0.208126	-0.02463	0.041637
220	-0.17908	0.027386	0.173934		220	-0.17569	0.014835	-0.04364
221	0.066792	0.130756	0.077057		221	-0.0459	-0.05496	-0.02278
222	-0.16642	0.093735	0.198658		222	0.035158	0.014835	0.036106
223	-0.14559	0.006937	0.064745		223	-0.05133	-0.10045	0.029373
224	-0.05818	-0.02496	-0.03415		224	-0.11344	-0.00338	0.010345
225	-0.12067	0.037579	0.13266		225	0.178459	0.158962	0.029373
226	0.075164	-0.06836	0.048296		226	-0.00259	0.055791	0.000546
227	-0.13313	-0.00838	0.02559		227	-0.14589	0.131609	0.022008
228	0.287746	0.107743	0.089469		228	-0.11887	0.234779	0.106655
229	-0.02898	0.0529	0.196539		229	0.235276	0.069468	0.082127
230	0.137652	-0.00457	0.077057		230	-0.09728	0.061887	0.08396
231	0.333694	0.166463	0.085332		231	0.121642	-0.08373	0.075393
232	-0.1123	0.170278	0.04214		232	-0.07556	0.061887	0.08396
233	-0.03736	0.157521	0.134779		233	0.019	0.083071	0.133047
234	-0.0539	0.137134	0.058589		234	-0.29449	-0.27334	-0.01172
235	0.112739	0.042644	-0.09177		235	-0.06483	0.119493	0.104821
236	-0.00815	-0.06198	0.091487		236	0.029861	0.078537	0.01771
237	0.016964	-0.01345	0.019435		237	-0.14324	-0.12015	0.02261
238	-0.19562	0.024822	0.046177		238	0.083896	-0.18541	0.042869
239	-0.14559	0.018443	-0.09591		239	-0.0945	0.107377	0.03797
240	-0.10393	0.022258	0.167677		240	-0.09993	-0.01705	-0.03564
241	0.125195	0.132007	0.153348		241	-0.03504	0.03758	0.075393
242	0.125195	0.171591	0.297453		242	-0.0594	0.007254	-0.02095
243	-0.0831	0.161335	-0.0506		243	-0.01888	-0.06098	-0.02828
244	-0.04981	0.021007	0.064745		244	0.116345	-0.02917	0.049603
245	0.171143	0.193291	0.068883		245	-0.00802	-0.07012	0.115252
246	-0.10822	-0.02239	-0.02789		246	0.116345	-0.09896	-0.02461
247	-0.24157	0.021007	0.009141		247	0.089194	0.054305	0.079662
248	0.045962	-0.0454	-0.00317		248	0.110914	0.034533	0.125682
249	0.004303	0.012065	0.064745		249	-0.08377	0.014835	-0.00805
250	-0.15825	0.098801	0.184227		250	-0.02431	-0.1475	-0.01112
251	0.116823	0.047772	0.005004		251	-0.0945	-0.09436	0.047769
252	0.095994	0.006937	0.11833		252	0.046018	0.023978	0.031838
253	-0.07473	0.109056	-0.07734		253	-0.25674	0.160449	-0.03688
254	-0.1415	0.009501	0.138917		254	0.062176	-0.01244	-0.05221
255	0.16277	0.189414	-0.0506		255	0.073036	0.016322	0.087026
256	-0.39983	0.107743	0.050314		256	-0.10801	0.099795	0.063099
257	0.487872	0.169027	0.089469		257	-0.02696	-0.02003	-0.00315
258	-0.10822	-0.01989	0.04214		258	-0.06483	-0.1171	0.026307
259	0.191972	0.115435	-0.02789		259	0.048667	-0.12773	-0.01908
260	0.271001	-0.05303	0.344883		260	-0.04047	0.002719	0.001779
261	0.116823	0.088607	0.017416		261	-0.08907	-0.03824	0.107286
262	-0.1707	0.092422	-0.04232		262	0.081115	-0.07012	-0.0743
263	0.166854	0.106492	0.260418		263	-0.20271	-0.02761	0.024473
264	0.125195	0.003122	-0.05676		264	0.075685	-0.10655	-0.05344
265	0.041878	0.096299	0.099762		265	0.00271	0.083071	-0.00988
266	-0.24157	0.149892	0.052434		266	-0.19449	-0.02612	0.055735
267	0.133568	0.015879	0.01116		267	-0.18377	-0.00033	-0.02708
268	0.008592	0.0312	0.175952		268	0.027079	-0.22637	0.032439
269	-0.05818	0.23669	0.202695		269	-0.08907	-0.10194	0.039803
270	-0.19153	0.077101	-0.01972		270	-0.09185	0.033046	-0.05651
271	0.021049	0.123064	0.177971		271	-0.09993	-0.05035	0.007279
272	-0.00815	0.021007	0.124486		272	0.016219	0.057278	0.01281
273	-0.24994	0.066908	0.175952		273	-0.28376	-0.17932	-0.06144
274	-0.09147	0.022258	0.177971		274	0.037939	0.054305	-0.01172
275	-0.01653	0.134571	0.108037		275	-0.16483	-0.1171	-0.04241
276	-0.22074	0.035015	0.128624		276	0.183889	-0.01096	-0.03688
277	-0.0831	-0.04666	0.155366		277	-0.21886	-0.0974	-0.03934
278	0.091909	0.012065	0.2254		278	-0.04854	0.014835	-0.07
279	-0.20807	0.010751	-0.01558		279	-0.02153	-0.02463	0.00238
280	-0.07473	-0.10025	0.075038		280	0.051448	0.107377	0.066165
281	0.037794	0.028636	0.081194		281	-0.17291	-0.02159	0.152074
282	-0.2289	0.140949	0.035884		282	-0.07291	-0.02463	0.115853
283	0.050251	0.042644	0.017416		283	-0.02153	-0.08677	0.03304
284	0.066792	0.024822	0.316021		284	-0.08907	0.025465	0.101755
285	-0.04144	0.018443	-0.02386		285	-0.15397	-0.24607	0.049001
286	0.329405	0.180534	0.196539		286	-0.22694	0.03156	0.054532
287	-0.15396	-0.05816	0.108037		287	-0.26747	0.026951	0.021407
288	-0.07901	0.137134	0.046177		288	0.051448	0.092213	0.039172
289	0.037794	-0.04153	0.050314		289	-0.14324	0.017883	-0.02521
290	0.350235	0.057965	0.13266		290	0.035158	-0.014	0.097457
291	0.158482	0.056715	-0.08975		291	-0.12973	0.10589	0.171071
292	-0.25402	0.064344	0.075038		292	0.110914	-0.1733	0.091325
293	0.208513	0.184348	0.052434		293	0.105484	0.049696	0.039803
294	-0.24157	0.050336	0.206832		294	0.056879	-0.1475	0.041637
295	-0.04144	-0.04797	0.414816		295	-0.15132	0.045162	0.099921
296	0.000219	0.005686	0.260418		296	0.035158	0.067907	0.002981
297	-0.07473	-0.06579	0.163641		297	0.040588	0.142238	0.044102
298	-0.22482	0.019694	0.064745		298	0.029861	0.092213	0.013411
299	-0.02061	-0.08493	0.099762		299	0.075685	-0.04433	0.037338
300	-0.19991	-0.01476	-0.06503		300	0.021649	-0.00033	0.001779
301	0.033505	0.106492	0.122367		301	0.010922	0.017883	0.098689
302	-0.00387	-0.02114	0.046177		302	0.01357	0.116445	0.0533
303	-0.09984	-0.00963	0.050314		303	-0.22429	-0.01244	0.019544
304	0.125195	0.037579	0.097744		304	0.021649	0.054305	-0.00745
305	0.083537	0.221369	0.114193		305	-0.22429	-0.04433	0.062498
306	-0.09147	0.149892	0.223281		306	0.097405	-0.10952	-0.01358
307	-0.10393	0.051587	0.108037		307	-0.10258	-0.05496	0.077227
308	0.100282	-0.06454	0.159503		308	0.16495	0.052744	0.095022
309	-0.1123	0.119249	0.169797		309	0.048667	0.061887	0.114019
310	0.250172	0.027386	-0.01145		310	0.070388	0.111911	0.037338
311	0.07108	-0.00582	0.128624		311	-0.18377	-0.00338	0.041036
312	-0.12476	0.057965	0.204814		312	0.062176	-0.02463	-0.01848
313	-0.04573	-0.14621	0.060608		313	0.124423	0.121054	0.084591
314	0.175227	-0.01345	0.147091		314	6.14e-05	0.202966	-0.02338
315	-0.04144	0.0529	-0.09591		315	-0.16205	-0.07771	0.06373
316	0.121111	-0.06454	0.046177		316	0.30004	-0.02917	-0.00865
317	-0.09556	0.093735	0.163641		317	-0.13238	-0.07919	-0.11969
318	0.296119	0.144764	-0.04232		318	0.173029	-0.014	0.018942
319	-0.14987	0.029887	0.060608		319	0.124423	-0.01096	-0.03871
320	0.112739	0.162649	0.023572		320	-0.0594	-0.05191	0.039803
321	-0.15396	0.083542	-0.03203		321	-0.18642	0.064934	0.002981
322	-0.1415	0.170278	0.05647		322	-0.12695	-0.09138	0.0533
323	-0.14987	0.080978	0.02559		323	-0.22429	-0.07161	0.030605
324	0.087825	0.170278	0.13266		324	0.062176	0.119493	-0.07
325	-0.19991	0.140949	-0.0732		325	-0.10258	0.066421	-0.02828
326	-0.15825	-0.01095	0.188365		326	-0.17026	0.078537	0.176602
327	-0.03736	-0.02371	0.126504		327	-0.0108	0.190776	0.111584
328	-0.07064	0.066908	0.046177		328	0.221635	0.039141	-0.01848
329	0.287746	-0.00326	0.18009		329	-0.01345	-0.02307	-0.04301
330	-0.14987	0.024822	0.31804		330	-0.11079	0.099795	-0.05467
331	0.133568	-0.06323	0.136798		331	-0.14589	0.03758	0.015876
332	-0.08739	-0.10406	0.054452		332	-0.14324	-0.13836	-0.02951
333	-0.10393	0.068221	0.031746		333	-0.05397	0.146846	0.005446
334	-0.01653	0.049085	0.083313		334	-0.02431	0.081584	-0.04547
335	-0.02469	0.195792	0.040021		335	-0.10536	-0.04887	-0.07613
336	-0.04144	0.125628	0.165659		336	-0.07556	0.051257	-0.02951
337	0.108655	-0.01095	-0.01145		337	0.067606	-0.1475	-0.03628
338	-0.12476	-0.03646	0.190383		338	0.270373	-0.04128	-0.02338
339	-0.1415	-0.02752	0.188365		339	0.173029	0.002719	-0.00559
340	0.221174	-0.03133	-0.05676		340	0.029861	0.060326	0.00238
100 ms					100 ms
Frame	CPTO02_WT_CS-5_cell-1_100ms_dF	CPTO04_WT_CS-2_cell-2_100ms_dF	CPTO04_WT_CS-2_cell-3_100ms_dF		Frame	CPTO01_itsnKO_CS-3_cell-3_100ms_dF	CPTO01_itsnKO_CS-3_cell-4_100ms_dF	CPTO04_KO_CS-1_cell-4_100ms_dF
1	0.098674	0.035282	-0.00854		1	0.157346	-0.37681	0.122917
2	0.144094	-0.00432	-0.11474		2	0.037018	0.00048	0.036571
3	0.095497	-0.04242	-0.0317		3	0.211209	-0.15944	-0.31326
4	-0.06649	-0.00955	-0.20024		4	0.227876	-0.0612	-0.06268
5	0.325619	-0.09992	0.052543		5	0.078482	-0.04874	-0.00237
6	0.00148	0.105482	-0.06102		6	-0.15791	0.426789	-0.00237
7	-0.15733	0.059182	0.067202		7	0.182143	0.045482	0.097098
8	0.021014	0.01808	-0.14526		8	0.041083	-0.11845	-0.19241
9	0.212226	0.059914	-0.0244		9	0.310805	-0.10218	0.071067
10	-0.02123	-0.01852	-0.10499		10	0.132345	-0.32759	-0.23559
11	0.063099	-0.06109	-0.05737		11	0.281739	-0.06521	0.135826
12	0.131072	-0.02522	-0.0439		12	0.074417	-0.00776	0.369044
13	0.131072	-0.03269	0.08551		13	0.161411	0.07421	0.14027
14	0.127895	0.006148	0.078151		14	0.124215	0.045482	-0.08004
15	0.111696	-0.07379	0.057389		15	0.02035	-0.03649	-0.13189
16	-0.01472	0.005379	0.008567		16	0.024619	0.09872	-0.01105
17	-0.1216	0.044249	-0.01704		17	0.132345	-0.22091	-0.16215
18	0.08581	0.067381	-0.05856		18	-0.24083	-0.07747	-0.28299
19	0.0469	0.011382	-0.02314		19	-0.19531	0.152159	0.04948
20	0.144094	0.024814	-0.0183		20	-0.12051	0.09872	0.053925
21	0.095497	0.100248	0.037885		21	-0.03351	0.090684	-0.09295
22	0.092321	0.000914	1.17e-05		22	-0.12051	-0.21689	0.075511
23	0.040389	0.051716	0.076954		23	-0.07904	-0.30308	-0.01528
24	-0.03743	0.095014	-0.06102		24	-0.07091	-0.0612	-0.07581
25	0.140918	0.095783	0.150187		25	0.05775	0.156177	-0.08871
26	0.017679	0.059182	-0.0183		26	-0.03351	-0.00374	0.330315
27	0.202379	0.192115	-0.15381		27	0.261007	-0.31112	0.040804
28	0.037213	-0.04465	-0.0366		28	0.140679	0.053719	0.040804
29	0.027366	0.036014	-0.01584		29	0.01222	-0.1514	0.157413
30	0.114873	-0.01479	0.006114		30	-0.08331	-0.02423	-0.1103
31	-0.09254	0.038247	0.045184		31	0.045351	-0.06521	0.053925
32	-0.04394	0.066649	-0.04636		32	-0.11238	-0.16365	0.027894
33	-0.11191	-0.01402	0.236882		33	-0.15791	-0.1964	-0.09295
34	0.076122	-0.07302	-0.05372		34	0.090881	-0.00374	0.105563
35	0.088986	0.025546	-0.01465		35	-0.03351	-0.23337	-0.02396
36	0.260823	-0.01105	-0.10744		36	0.45593	-0.04472	0.014985
37	0.118208	-0.10515	0.08916		37	0.066083	-0.21288	0.032338
38	0.111696	0.038247	0.015927		38	0.37727	0.262855	-0.06268
39	0.228425	-0.03495	0.069655		39	-0.07091	-0.02825	-0.17929
40	-0.1216	0.040516	0.129485		40	-0.2325	0.250399	0.092653
41	0.072787	-0.05212	-0.0256		41	0.086816	0.045482	-0.17929
42	-0.02774	0.077848	-0.03541		42	-0.07498	-0.04472	-0.02396
43	0.050077	-0.07155	0.05374		43	-0.13311	0.213635	-0.04554
44	-0.0017	-0.09022	0.029329		44	0.111613	-0.02001	0.092653
45	0.053412	0.014347	-0.01219		45	0.368936	-0.03247	-0.02819
46	0.131072	0.073383	1.17e-05		46	-0.08331	0.070192	-0.24426
47	0.189515	0.07858	-0.08543		47	0.215477	0.057737	-0.08871
48	0.127895	-0.05885	-0.00609		48	0.099214	-0.21689	-0.05845
49	-0.0892	-0.03569	-0.00364		49	0.119946	-0.04472	0.248202
50	0.053412	-0.05959	-0.04271		50	-0.11644	-0.20042	-0.12321
51	0.18618	0.04198	-0.06347		51	0.049416	0.123431	-0.12766
52	0.040389	-0.03345	-0.03541		52	0.007952	-0.12669	-0.07581
53	-0.10874	-0.06855	0.096519		53	-0.14957	0.033227	0.023661
54	0.153782	0.008381	0.095262		54	-0.03351	-0.29484	-0.05845
55	0.00148	-0.04989	0.133135		55	0.028684	-0.29886	-0.27008
56	0.004815	0.02928	0.025679		56	0.393734	0.0495	-0.11453
57	0.251135	0.046482	0.023226		57	0.190477	0.184906	0.144503
58	-0.04712	-0.07229	-0.08178		58	0.132345	0.184906	0.023661
59	0.192691	0.047982	0.026876		59	0.074417	0.127449	-0.02819
60	0.18618	0.036014	-0.05611		60	0.252673	0.217653	0.083976
61	-0.02123	0.025546	0.048893		61	0.016285	0.27511	-0.23559
62	-0.07952	-0.03642	0.057389		62	0.26934	-0.18816	-0.33061
63	-0.01472	-0.00432	0.092809		63	-0.05831	-0.12669	-0.20088
64	0.02419	0.105482	-0.14041		64	-0.02518	-0.00374	0.15318
65	-0.11525	-0.06259	-0.09153		65	-0.04591	0.213635	-0.17083
66	-0.02123	0.012114	-0.04271		66	-0.08738	-0.19238	0.088421
67	-0.04394	0.004647	0.122126		67	-0.05424	0.184906	-0.07581
68	-0.154	0.027047	-0.02075		68	-0.10404	0.086465	0.06239
69	0.111696	-0.00209	1.17e-05		69	0.01222	-0.26611	-0.22268
70	0.163629	0.037515	0.020773		70	0.335602	0.209416	0.239526
71	-0.03743	0.001646	0.015927		71	-0.11644	0.045482	-0.214
72	-0.03092	-0.01179	0.008567		72	0.049416	-0.00374	0.166089
73	0.033878	-0.02522	-0.11229		73	0.153077	-0.01599	0.014985
74	-0.0017	-0.02075	-0.04881		74	0.08275	0.373551	0.278466
75	0.196027	0.042749	0.026876		75	-0.00038	-0.08169	-0.17506
76	0.137583	-0.01402	0.065945		76	0.003887	0.090684	0.058157
77	0.050077	-0.05212	0.122126		77	-0.03351	0.156177	-0.13189
78	-0.0568	0.023314	0.12093		78	0.007952	-0.14316	-0.13189
79	-0.20275	-0.07902	0.101365		79	0.053685	0.008516	-0.17929
80	-0.19942	-0.01179	0.035431		80	-0.01278	-0.18415	-0.15771
81	0.082475	-0.08275	-0.00609		81	-0.14551	-0.05296	0.196353
82	0.021014	-0.06555	0.048893		82	-0.06664	0.115194	-0.06268
83	0.150606	0.040516	0.013474		83	-0.10811	-0.13894	-0.08871
84	-0.10874	-0.02375	0.05009		84	-0.09977	-0.24562	0.334548
85	0.059764	-0.06855	1.17e-05		85	-0.05831	0.0495	-0.08871
86	-0.20911	-0.01402	0.096519		86	-0.01685	-0.02001	0.166089
87	-0.02123	-0.03345	-0.01704		87	0.003887	0.160396	-0.06713
88	-0.11191	0.036014	0.075757		88	-0.12051	0.082447	-0.07136
89	-0.19291	-0.01925	-0.15992		89	-0.04185	-0.31533	0.010752
90	-0.0179	0.046482	0.001268		90	0.070148	0.090684	0.088421
91	0.088986	-0.07825	-0.08058		91	-0.03758	-0.22915	-0.24426
92	-0.03409	0.111448	-0.0439		92	-0.08331	0.061955	0.040804
93	-0.02441	-0.02599	-0.11355		93	-0.04185	0.041464	-0.00237
94	0.040389	-0.01925	-0.06712		94	-0.06258	-0.20866	0.122917
95	0.10852	-0.06259	-0.07567		95	-0.07904	-0.05698	0.071067
96	0.137583	-0.01402	-0.04271		96	-0.04591	0.147941	-0.01951
97	-0.04394	0.021081	-0.00483		97	-0.05018	-0.08571	0.088421
98	0.092321	0.12865	0.023226		98	0.003887	0.00048	-0.13189
99	-0.1054	0.100248	-0.02685		99	0.202875	-0.14316	0.174766
100	0.163629	0.027047	0.002465		100	0.078482	0.090684	0.563533
101	0.088986	-0.06109	-0.06467		101	-0.32803	0.065973	0.122917
102	-0.23515	-0.02672	-0.04025		102	-0.17864	0.029008	0.006308
103	0.095497	0.087548	0.037885		103	0.028684	-0.0405	0.010752
104	-0.21895	0.072615	-0.04151		104	0.007952	-0.13894	-0.02396
105	-0.08269	0.116682	0.150187		105	-0.06258	-0.22513	0.027894
106	0.030701	-0.04989	0.003721		106	0.074417	-0.07345	0.027894
107	-0.1378	0.015115	-0.07932		107	0.08275	0.254618	0.04948
108	-0.00503	0.032281	0.001268		108	0.169744	0.205398	0.006308
109	0.169981	0.044981	0.157546		109	0.182143	-0.11443	-0.08004
110	0.007991	0.064416	-0.08788		110	-0.26584	0.119212	0.265556
111	0.092321	-0.13356	-0.00364		111	0.182143	0.09872	0.002075
112	0.037213	-0.07752	-0.06712		112	0.207144	-0.08169	-0.22268
113	-0.06649	0.073383	-0.04881		113	-0.00445	0.037245	0.032338
114	0.092321	-0.02522	-0.01094		114	-0.06258	0.303839	0.058157
115	0.056588	0.027047	0.061099		115	0.472597	0.193143	0.023661
116	0.053412	-0.00132	0.039081		116	0.024619	0.123431	-0.16215
117	0.234936	-0.00655	-0.02075		117	0.256942	0.016753	0.110007
118	0.02419	-0.05809	0.076954		118	0.099214	-0.04874	0.157413
119	-0.26104	-0.07529	-0.11109		119	-0.16217	-0.07345	-0.09739
120	0.014502	0.01808	0.064749		120	0.144947	0.00048	-0.16215
121	0.111696	-0.00582	-0.05372		121	0.041083	0.09872	-0.05422
122	-0.13462	-0.00955	0.106271		122	0.24434	-0.15542	-0.03687
123	0.08581	0.131615	-0.03541		123	-0.07904	-0.14316	0.11424
124	0.160293	-0.02672	-0.07567		124	0.460199	-0.1514	0.282698
125	-0.21244	-0.06182	-0.01704		125	1.1653	0.570232	-0.06268
126	0.234936	-0.02972	0.04644		126	1.02851	0.594942	-0.02396
127	0.163629	0.044249	0.004918		127	0.547193	0.209416	-0.05422
128	-0.11191	0.003915	-0.00364		128	0.543128	0.332567	-0.02819
129	-0.1054	-0.07452	0.032978		129	0.12828	0.246381	0.010752
130	-0.10223	0.079349	-0.09524		130	0.211209	0.447281	0.088421
131	0.335306	0.069613	0.006114		131	0.406132	0.131668	0.364811
132	1.6155	0.555156	0.417631		132	0.281739	0.283347	0.792307
133	1.50862	0.821058	0.531189		133	0.352269	-0.01198	0.827014
134	1.09698	0.690358	0.412724		134	-0.07498	-0.01198	0.554856
135	1.3271	0.559621	0.466452		135	0.115881	0.111176	0.559089
136	0.912277	0.615656	0.337038		136	0.186412	0.176669	0.541947
137	0.934987	0.658223	0.373655		137	0.725653	0.242363	0.762255
138	0.840969	0.514053	0.146537		138	1.34782	1.57895	0.580675
139	0.57845	0.469254	0.247891		139	1.59254	1.44776	0.567766
140	0.711377	0.326585	0.158743		140	1.0409	1.55022	0.213706
141	0.542717	0.360185	0.137981		141	0.75045	0.771131	0.57221
142	0.39375	0.268317	0.146537		142	0.256942	0.406297	0.39063
143	0.403437	0.300453	0.164845		143	0.700652	0.804079	0.24397
144	0.325619	0.120415	0.08551		144	0.480931	0.557977	0.334548
145	2.42577	0.452821	0.766863		145	0.219542	0.172651	1.64751
146	2.64954	0.851693	1.16492		146	0.447597	0.586705	1.98443
147	2.11466	0.76279	1.11364		147	0.435198	0.500519	1.55693
148	2.08559	0.742623	1.15391		148	0.19881	0.283347	1.77703
149	1.71603	0.617157	0.951201		149	0.505728	0.484247	1.5654
150	1.42429	0.553655	0.772966		150	0.086816	0.59896	0.83548
151	1.29788	0.60969	0.874319		151	0.119946	0.238144	1.02129
152	0.837634	0.470755	0.593473		152	-0.08331	0.057737	0.740457
153	1.27533	0.407253	0.536036		153	0.140679	0.139704	0.792307
154	0.970561	0.236951	0.432289		154	0.256942	-0.04874	0.425338
155	1.12286	0.39232	0.477461		155	0.227876	-0.07345	0.386398
156	0.455211	0.331819	0.381014		156	0.061815	0.016753	0.485653
157	0.57845	0.335553	0.273558		157	0.053685	0.316094	0.239526
158	0.49412	0.101749	0.229582		158	0.256942	0.070192	0.291375
159	0.51683	0.206316	0.258899		159	0.169744	0.266873	0.580675
160	0.380727	0.220517	0.230779		160	0.484996	-0.02001	0.226616
161	0.435835	0.089817	0.305268		161	0.124215	0.307857	0.066834
162	0.296397	0.347484	0.28331		162	0.05775	0.070192	0.291375
163	0.286709	0.223518	0.162452		163	-0.09571	0.303839	0.261112
164	0.205714	0.189883	0.225933		164	-0.09977	0.451299	0.24397
165	0.536206	0.077848	0.114827		165	0.024619	-0.06521	0.092653
166	0.251135	0.232449	0.140435		166	0.103483	0.09872	0.075511
167	0.325619	0.020349	0.128229		167	-0.01685	-0.03247	0.252435
168	0.212226	0.168984	0.103818		168	0.119946	0.188924	0.44248
169	0.267334	0.168984	0.238138		169	0.02035	0.00048	0.248202
170	0.114873	0.194384	0.335842		170	-0.05424	-0.01198	0.464067
171	0.27051	-0.01105	0.162452		171	0.290073	-0.11845	-0.12766
172	0.244624	0.145084	0.234489		172	0.596991	0.119212	0.014985
173	0.228425	0.129382	0.078151		173	0.227876	-0.0612	0.075511
174	0.056588	-0.00582	-0.07567		174	0.323204	-0.1964	0.131593
175	0.348329	0.086816	0.122126		175	0.410401	0.012735	0.174766
176	0.131072	0.207817	0.146537		176	0.290073	-0.11022	0.161857
177	0.111696	0.05468	0.144084		177	0.144947	-0.0612	0.157413
178	0.18618	0.04198	0.118477		178	0.178078	0.037245	-0.03687
179	0.082475	0.082314	0.083057		179	0.12828	-0.04874	-0.1448
180	0.215402	0.144315	0.074501		180	0.103483	0.016753	0.278466
181	0.286709	-0.01479	-0.02075		181	0.061815	-0.07747	-0.09739
182	0.134407	0.090549	0.100168		182	0.099214	0.09872	0.11424
183	0.02419	0.046482	0.134332		183	0.323204	0.209416	0.083976
184	0.102009	0.079349	0.015927		184	-0.00038	-0.07747	0.079744
185	0.076122	-0.05285	0.057389		185	0.12828	-0.14316	-0.0066
186	0.127895	0.001646	-0.00854		186	-0.10811	-0.02825	0.071067
187	0.299732	-0.04615	0.111117		187	0.231941	0.029008	0.110007
188	0.205714	0.044981	0.068398		188	-0.19531	0.115194	0.226616
189	0.114873	0.07858	0.076954		189	0.12828	-0.22091	0.15318
190	-0.02123	0.160749	0.131879		190	-0.16624	0.09872	0.110007
191	0.037213	0.016616	0.092809		191	-0.07904	-0.19238	0.036571
192	-0.04394	-0.04242	0.08916		192	-0.06258	0.033227	0.217939
193	0.137583	0.113717	0.047637		193	0.024619	0.123431	0.092653
194	0.059764	0.059182	-0.06957		194	-0.00038	-0.28259	-0.23114
195	0.014502	-0.00359	0.063552		195	0.273406	0.041464	0.088421
196	0.040389	0.109215	0.059842		196	0.215477	-0.17189	0.161857
197	0.030701	-0.03045	0.036688		197	-0.00851	0.057737	-0.05422
198	0.173316	0.045713	-0.01584		198	0.061815	-0.07747	0.183443
199	0.231601	0.11595	0.129485		199	0.30674	0.217653	-0.00237
200	0.072787	0.06588	0.101365		200	-0.11644	0.123431	0.122917
201	0.212226	-0.01775	-0.03541		201	-0.01685	0.061955	0.10133
202	-0.12811	0.112216	-0.01219		202	0.484996	0.020972	0.412217
203	0.007991	-0.02075	0.052543		203	-0.07904	0.135686	0.092653
204	-0.17671	-0.04912	0.045184		204	-0.2325	0.361296	0.079744
205	0.08581	0.022582	-0.03541		205	0.298406	0.033227	0.161857
206	0.118208	-0.04092	0.051287		206	-0.22437	-0.0612	0.071067
207	0.082475	0.009881	0.01467		207	-0.14144	0.242363	-0.24426
208	0.017679	-0.04392	-0.02314		208	0.124215	-0.08972	0.10133
209	0.017679	-0.02672	-0.0256		209	0.045351	-0.04874	0.230849
210	-0.07952	-0.04539	0.122126		210	0.05775	-0.04472	-0.04977
211	0.050077	0.043481	0.450597		211	0.182143	-0.12267	0.200585
212	-0.11525	0.005379	0.343141		212	0.178078	0.086465	0.144503
213	0.137583	0.106982	0.35415		213	0.02035	0.283347	-0.08871
214	-0.12494	-0.01329	0.276011		214	0.103483	-0.0612	0.014985
215	0.257487	0.035282	0.124579		215	-0.06664	0.127449	-0.07581
216	0.20889	0.059914	0.243044		216	0.045351	-0.12267	-0.20956
217	0.056588	0.03078	0.048893		217	0.115881	-0.11443	0.166089
218	0.192691	-0.03122	0.059842		218	0.066083	0.061955	-0.12766
219	0.124719	-0.03045	0.108724		219	-0.12051	0.102939	-0.08004
220	0.225089	-0.04242	0.057389		220	0.30674	-0.08571	-0.14056
221	0.157117	-0.03869	0.068398		221	0.256942	-0.01198	-0.25717
222	-0.02441	0.007649	0.14899		222	-0.18291	0.061955	-0.07136
223	-0.01154	-0.00805	-0.01094		223	-0.07498	0.070192	0.027894
224	0.114873	0.121183	0.133135		224	0.02035	-0.02001	-0.0411
225	0.033878	-0.13055	-0.00609		225	-0.00038	0.094702	-0.01951
226	0.124719	0.076348	0.122126		226	0.240275	-0.09796	0.15318
227	0.098674	0.000914	-0.02314		227	0.124215	-0.03247	-0.14924
228	0.328795	-0.12605	1.17e-05		228	-0.21604	-0.27013	-0.24426
229	0.043565	0.015847	0.011021		229	-0.16624	0.008516	-0.05845
230	0.215402	-0.06482	0.052543		230	0.08275	0.053719	0.071067
231	0.069611	-0.15969	0.18441		231	0.153077	0.037245	0.196353
232	0.050077	0.030048	0.107468		232	0.090881	-0.27837	-0.1448
233	0.027366	0.022582	-0.08543		233	0.111613	-0.06923	0.04948
234	0.215402	-0.00879	0.08551		234	0.01222	0.353059	0.097098
235	-0.13145	0.135348	0.151443		235	0.298406	0.057737	0.088421
236	-0.06983	0.023314	0.036688		236	0.003887	-0.13894	-0.16215
237	-0.11525	0.125649	0.086706		237	-0.20364	-0.01599	0.058157
238	-0.05029	-0.02449	0.001268		238	0.119946	-0.06521	-0.10162
239	0.176492	0.02928	-0.09763		239	0.066083	-0.08571	-0.17506
240	-0.06332	0.01958	0.009824		240	0.19881	-0.09796	0.040804
241	0.095497	0.097283	-0.01094		241	-0.04591	-0.22915	-0.01528
242	-0.00503	0.012114	0.05374		242	0.045351	-0.08571	0.014985
243	0.082475	0.064416	0.065945		243	-0.04185	0.242363	-0.13189
244	0.027366	0.046482	0.028132		244	-0.04591	0.094702	0.110007
245	0.072787	0.058414	-0.00729		245	0.107548	-0.13071	0.14027
246	0.02419	0.012846	-0.00483		246	0.045351	-0.28661	-0.09295
247	0.092321	0.046482	0.041534		247	0.422799	-0.03247	-0.23982
248	-0.08269	0.011382	0.094066		248	0.053685	-0.13071	0.097098
249	0.163629	0.075616	0.062296		249	-0.09164	-0.09394	0.002075
250	0.137583	-0.03942	0.192966		250	-0.11238	-0.32357	0.079744
251	0.241288	-0.00505	-0.04151		251	-0.22437	0.127449	0.425338
252	-0.04394	0.004647	0.008567		252	-0.05018	0.029008	0.036571
253	0.037213	0.02928	-0.06837		253	0.01222	0.086465	0.464067
254	0.18618	-0.01552	-0.01704		254	0.219542	0.061955	-0.10162
255	-0.11525	-0.00879	-0.08914		255	0.144947	-0.24562	0.071067
256	0.257487	-0.01329	0.011021		256	-0.00038	-0.17591	0.075511
257	0.293221	0.055449	-0.05001		257	-0.19104	-0.01599	0.200585
258	0.088986	0.074847	-0.01094		258	-0.03758	0.045482	0.265556
259	0.144094	0.048714	0.061099		259	0.045351	0.090684	-0.1103
260	-0.0179	0.077116	0.004918		260	0.053685	-0.02825	-0.18374
261	0.014502	0.013614	0.043987		261	0.165679	0.234126	-0.22691
262	-0.07952	0.109215	-0.07322		262	0.447597	0.094702	0.300052
263	0.205714	0.144315	0.003721		263	-0.08738	-0.24562	0.19212
264	0.199203	0.130883	0.017123		264	-0.00038	0.160396	0.066834
265	-0.03409	0.003915	0.075757		265	-0.07091	0.156177	0.166089
266	-0.06014	-0.00282	0.061099		266	-0.09571	0.033227	-0.214
267	0.102009	0.056181	0.062296		267	-0.26157	-0.07747	-0.20088
268	0.082475	0.044981	0.139238		268	-0.12478	-0.00776	0.014985
269	0.319107	-0.07379	0.095262		269	0.024619	-0.01198	-0.01951
270	-0.04394	0.050947	0.172205		270	0.086816	-0.22513	-0.22268
271	0.137583	-0.06782	0.031782		271	-0.39023	-0.08169	-0.11898
272	0.092321	-0.02749	0.008567		272	0.153077	0.057737	-0.08004
273	0.189515	0.160749	0.096519		273	0.115881	0.303839	-0.15771
274	0.021014	-0.03642	0.028132		274	0.007952	0.20138	0.118684
275	0.192691	0.009881	0.015927		275	-0.02518	0.045482	-0.03687
276	-0.08269	-0.05212	-0.03541		276	0.286007	0.057737	0.027894
277	0.088986	0.015115	-0.00609		277	-0.17457	-0.0612	-0.08004
278	0.111696	0.151781	0.095262		278	0.261007	-0.15542	-0.24426
279	0.059764	0.132383	-0.10134		279	-0.05018	0.127449	-0.11898
280	0.157117	0.011382	0.063552		280	-0.14957	0.045482	0.11424
281	-0.02441	0.018848	0.01832		281	0.08275	-0.16767	0.040804
282	-0.0892	-0.01179	0.030525		282	0.265072	-0.0612	0.183443
283	0.004815	0.025546	0.069655		283	0.23621	0.061955	-0.01528
284	0.118208	-0.03195	0.100168		284	0.580527	-0.15944	-0.25273
285	0.150606	-0.06332	0.134332		285	-0.09977	0.180888	-0.1448
286	-0.08603	-0.07302	0.01467		286	-0.00851	0.016753	-0.09739
287	0.069611	-0.09842	0.08551		287	0.12828	-0.04874	0.04948
288	0.312596	0.118182	0.047637		288	0.211209	-0.09394	-0.09295
289	0.030701	-0.04092	0.136785		289	-0.10811	-0.15944	-0.10607
290	0.335306	-0.02972	0.080604		290	0.007952	0.078228	-0.08004
291	0.092321	0.043481	0.098912		291	0.211209	-0.27837	-0.02819
292	0.021014	0.022582	-0.04151		292	0.186412	0.197161	-0.11453
293	0.021014	0.052448	-0.00729		293	0.19881	-0.07747	0.092653
294	0.273686	-0.05062	0.109921		294	0.144947	0.004498	0.032338
295	0.007991	0.15255	-0.08297		295	0.024619	0.250399	-0.00237
296	0.00148	-0.02749	0.167299		296	0.31487	0.316094	-0.13612
297	-0.0179	-0.02749	-0.00854		297	-0.08738	0.061955	-0.01105
298	0.098674	0.009113	-0.05611		298	-0.02111	0.164414	-0.34352
299	0.218578	-0.00879	0.079407		299	-0.19531	0.012735	-0.17929
300	0.082475	0.051716	-0.00854		300	0.007952	0.115194	0.027894
301	0.286709	0.039015	-0.00609		301	0.111613	0.258636	-0.07581
302	0.218578	0.023314	-0.02805		302	0.115881	-0.16365	-0.08871
303	0.202379	0.046482	0.015927		303	-0.11644	0.065973	-0.05422
304	-0.11191	0.061415	0.067202		304	-0.19104	-0.00374	-0.10607
305	0.118208	0.083082	0.01467		305	-0.15791	0.193143	-0.04554
306	0.0469	0.013614	0.123383		306	0.136614	-0.24562	-0.0066
307	0.011167	-0.08649	0.035431		307	-0.10811	-0.14718	0.006308
308	-0.09254	0.027815	0.001268		308	-0.14144	-0.08571	-0.16215
309	0.111696	0.11595	-0.05491		309	0.016285	0.020972	-0.13189
310	-0.16385	-0.00805	0.103818		310	-0.09571	0.22589	-0.0066
311	0.312596	0.07858	0.036688		311	-0.22844	0.0495	0.027894
312	-0.18656	-0.08799	0.125776		312	0.248608	-0.03247	-0.26141
313	-0.04394	-0.04839	0.105015		313	0.240275	0.246381	-0.11898
314	0.228425	0.008381	0.052543		314	0.074417	0.012735	-0.11453
315	0.079298	-0.01998	-0.10134		315	0.12828	0.234126	0.066834
316	0.33213	0.011382	0.161196		316	0.165679	-0.08169	-0.22268
317	-0.02774	0.074115	0.022029		317	-0.05018	-0.02825	0.058157
318	0.241288	0.127149	0.076954		318	0.115881	-0.04472	-0.12321
319	0.053412	-0.06409	0.058646		319	0.037018	-0.05698	-0.14056
320	0.021014	-0.03569	0.092809		320	-0.07091	0.082447	0.032338
321	0.30942	0.061415	0.007371		321	-0.04185	-0.08571	0.002075
322	0.157117	0.053948	0.070851		322	-0.2699	-0.02001	-0.02396
323	0.030701	-0.04839	-0.1245		323	0.103483	-0.1964	0.222383
324	0.053412	-0.00655	0.090356		324	0.207144	0.135686	0.178999
325	0.10852	0.00688	0.123383		325	-0.12478	0.29962	0.178999
326	-0.06983	-0.01329	0.024423		326	0.08275	0.070192	0.127361
327	-0.08603	0.042749	-0.05856		327	0.02035	-0.17189	0.209262
328	-0.08269	0.086047	0.012217		328	0.103483	0.094702	-0.0411
329	-0.16385	0.011382	-0.00364		329	0.302471	0.188924	0.239526
330	0.043565	0.076348	0.035431		330	-0.14957	-0.09394	0.036571
331	0.325619	0.089817	0.112374		331	-0.07091	0.090684	0.11424
332	-0.14431	0.097283	0.065945		332	-0.05018	-0.02825	-0.13189
333	0.063099	0.002415	0.084253		333	0.219542	-0.0612	0.230849
334	0.118208	-0.03869	-0.18433		334	0.186412	-0.18415	-0.10162
335	-0.0017	0.070382	-0.08914		335	-0.07091	0.123431	0.04948
336	0.08581	0.026315	0.002465		336	0.219542	0.033227	-0.08004
337	0.059764	0.046482	0.15635		337	0.107548	0.344822	0.053925
338	-0.14765	0.047982	0.179504		338	0.23621	-0.11443	-0.24426
339	-0.18973	-0.00505	0.065945		339	-0.19104	-0.17189	-0.18797
340	0.183004	0.011382	0.006114		340	-0.02518	-0.06923	-0.0066
200 ms					200 ms
Frame	CPTO02_WT_CS-2_cell-1_200ms_dF	CPTO02_WT_CS-6_cell-1_200ms_dF	CPTO04_WT_CS-1_cell-3_200ms_dF		Frame	CPTO01_itsnKO_CS-3_cell-3_200ms_dF	CPTO04_KO_CS-1_cell-4_200ms_dF	CPTO04_KO_CS-2_cell-2_200ms_dF
1	0.5013	0.043802	0.169424		1	-0.09681	-0.23901	0.130542
2	0.009387	0.01899	0.116161		2	-0.24868	-0.11034	-0.14695
3	-0.00329	0.09769	-0.09261		3	-0.20171	-0.17109	0.057993
4	0.217209	-0.05662	-0.0101		4	-0.08017	0.071719	-0.03018
5	-0.18991	-0.02556	-0.12662		5	-0.05526	0.003971	0.016446
6	-0.02885	0.208458	-0.15563		6	0.127053	0.043184	-0.30513
7	0.314885	0.174309	0.169424		7	-0.01939	-0.14973	-0.04835
8	-0.02033	-0.07529	-0.01486		8	0.115955	-0.00321	-0.07173
9	0.200375	-0.04936	0.082157		9	-0.05526	0.418339	-0.204
10	-0.02885	0.007573	-0.20889		10	-0.16855	0.018151	0.120123
11	0.107063	0.120473	0.203428		11	-0.09952	-0.00688	-0.24808
12	0.094178	0.120473	-0.03436		12	0.115955	0.196887	-0.06131
13	0.060304	0.004478	-0.11187		13	-0.13823	-0.08899	0.086454
14	0.068824	0.145285	0.111167		14	0.027572	0.032506	-0.09244
15	0.128261	-0.06697	0.135659		15	-0.01114	0.175355	-0.1054
16	0.039106	-0.14465	0.0239		16	-0.03049	-0.1247	-0.0406
17	0.157772	-0.14983	-0.26239		17	0.229242	-0.1998	0.182381
18	0.051783	0.014829	0.038405		18	0.113112	-0.07831	0.039824
19	-0.04569	-0.00379	-0.23814		19	-0.199	0.039683	-0.06906
20	0.225729	0.124583	0.014151		20	-0.13539	-0.06745	-0.17287
21	-0.05421	0.02518	-0.03436		21	-0.0332	0.043184	-0.06131
22	0.068824	0.006558	-0.26715		22	0.085501	0.011148	-0.01468
23	0.149459	0.064555	0.251936		23	0.071695	0.211067	0.140961
24	-0.06273	-0.09391	-0.16038		24	0.245755	0.193211	0.081244
25	-0.02449	0.105961	0.067653		25	0.124211	0.075395	0.065744
26	0.013752	-0.03901	-0.08762		26	-0.06365	0.2326	0.083913
27	0.094178	0.09769	-0.03911		27	0.071695	0.18971	0.016446
28	-0.14336	-0.07006	-0.10213		28	-0.06907	0.000295	0.003486
29	-0.21963	-0.0214	-0.11187		29	-0.199	0.075395	-0.16766
30	0.102699	-0.10426	-0.05861		30	-0.10223	0.339737	-0.07948
31	-0.08808	-0.17469	0.14517		31	-0.199	0.032506	0.083913
32	-0.21527	-0.01729	-0.00035		32	0.09105	0.071719	-0.17808
33	-0.05421	-0.06697	0.14517		33	0.055183	0.282667	-0.0406
34	-0.10512	0.032436	-0.10712		34	-0.12158	-0.02106	-0.00947
35	0.094178	0.071761	0.14517		35	-0.20726	-0.28908	0.039824
36	0.162136	0.016909	0.053148		36	-0.0581	0.153998	-0.20133
37	-0.02033	0.017924	-0.08287		37	-0.12158	-0.2033	0.000945
38	0.136574	-0.06387	0.067653		38	0.063439	-0.17827	0.223928
39	0.047627	0.007573	-0.05861		39	-0.16029	-0.26755	0.042365
40	0.204532	-0.12288	-0.15087		40	-0.14094	0.179031	0.140961
41	0.221573	0.119407	-0.18464		41	-0.05526	-0.11402	0.104623
42	0.051783	-0.04834	-0.18963		42	-0.14649	-0.08548	0.013905
43	-0.27907	0.106975	0.27619		43	0.082794	-0.06395	0.109832
44	0.034949	0.124583	-0.23338		44	-0.08572	-0.07831	0.078703
45	0.140938	0.009653	-0.15563		45	-0.17681	-0.11752	0.247179
46	-0.16872	-0.09391	-0.22363		46	0.066282	0.436195	-0.06131
47	-0.11364	-0.05352	0.096662		47	-0.0083	0.14682	0.249847
48	0.221573	-0.05662	0.237431		48	0.080087	-0.09966	-0.28696
49	-0.04569	0.053139	0.077402		49	-0.17139	0.182532	0.231678
50	-0.05005	-0.11771	-0.06337		50	0.066282	-0.02824	-0.12357
51	0.115376	0.080082	-0.00511		51	-0.02765	0.050362	-0.25838
52	0.204532	0.028275	-0.14588		52	-0.09127	0.000295	0.156461
53	0.081501	0.129758	-0.17988		53	-0.07746	0.082573	0.109832
54	0.051783	-0.08046	-0.12662		54	0.038535	-0.01038	0.096872
55	0.047627	0.085258	-0.06836		55	0.05789	-0.19612	0.086454
56	0.276645	-0.04936	-0.20414		56	0.080087	-0.07113	-0.12611
57	0.200375	-0.0214	0.193678		57	0.060732	0.175355	0.18759
58	0.213052	-0.07006	0.077402		58	-3.96e-05	-0.07113	-0.18837
59	0.06446	-0.09802	-0.19439		59	-0.11333	0.314703	-0.25838
60	0.06446	0.192931	-0.28189		60	-0.19345	0.314703	-0.08215
61	-0.05836	-0.02866	-0.04886		61	-0.15204	0.196887	-0.00172
62	0.017908	-0.06905	0.082157		62	-0.01939	-0.05678	-0.11061
63	0.369957	0.092514	-0.00035		63	0.019315	0.057539	-0.06398
64	-0.08392	0.001382	-0.10213		64	-0.32596	-0.05678	-0.07173
65	-0.10076	-0.00694	-0.23814		65	0.303819	-0.08548	-0.02764
66	0.213052	0.159797	-0.19439		66	0.182276	-0.0461	0.117582
67	-0.18576	0.012748	-0.07787		67	-0.22932	0.214743	-0.22725
68	-0.00745	0.010668	0.179174		68	0.019315	0.168177	0.133083
69	-0.18139	-0.11461	-0.14588		69	0.05789	-0.17109	-0.1702
70	-0.06273	0.074907	-0.18963		70	-0.1879	-0.0496	-0.02243
71	-0.26203	-0.0763	-0.06337		71	0.049634	-0.0426	-0.11836
72	-0.10512	-0.11979	-0.03436		72	-0.15759	-0.09616	-0.28175
73	0.157772	-0.12187	-0.09261		73	0.093893	-0.13188	-0.08723
74	0.094178	-0.04317	0.072408		74	-0.0443	-0.07113	0.006027
75	0.009387	-0.02764	0.130666		75	0.381104	0.200389	0.376903
76	0.157772	-0.1136	-0.19439		76	0.209887	-0.16041	-0.03018
77	-0.12216	0.079017	-0.09261		77	0.088343	-0.16041	-0.03285
78	-0.139	0.105961	-0.17988		78	-0.04701	0.021827	0.262807
79	0.242771	0.039692	-0.08762		79	-0.05256	0.32188	-0.18316
80	-0.16019	-0.01414	-0.11187		80	0.176727	0.150321	0.265348
81	0.047627	-0.02247	0.227682		81	0.041377	-0.24251	-0.22216
82	0.094178	0.001382	0.251936		82	-0.07462	-0.08899	0.185049
83	0.043262	0.045883	0.217932		83	0.207045	-0.26755	-0.14428
84	-0.25351	-0.08665	-0.15087		84	0.254011	0.050362	0.130542
85	-0.06273	-0.01729	0.106411		85	-0.00559	0.018151	-0.07694
86	-0.10928	0.22297	-0.00035		86	-0.28454	0.068218	0.031947
87	-0.04569	-0.05768	0.057903		87	-0.12713	-0.18544	-0.16766
88	0.034949	0.01899	0.086913		88	-0.22661	-0.03174	0.029406
89	0.17897	-0.07113	-0.05861		89	-0.11603	0.093252	0.117582
90	0.132418	0.058314	0.072408		90	-0.15759	0.011148	-0.08215
91	-0.10512	0.06349	0.116161		91	-0.15204	-0.09616	0.047575
92	0.030585	-0.08356	0.120916		92	0.044084	0.039683	-0.29217
93	0.013752	0.015844	0.193678		93	0.022022	-0.0461	0.006027
94	0.085658	-0.12912	0.062659		94	-0.08017	-0.1212	0.210968
95	0.051783	0.031421	-0.11687		95	-0.12713	0.007472	0.128001
96	0.140938	-0.09081	0.038405		96	0.074538	0.075395	0.252388
97	-0.10076	0.048978	0.203428		97	0.118662	-0.23901	0.057993
98	-0.00329	-0.06179	0.24718		98	-0.08842	0.207566	0.073494
99	-0.09244	0.095609	0.053148		99	0.458524	0.161175	0.031947
100	0.060304	-0.01622	-0.05861		100	0.046927	0.068218	0.031947
101	-0.10512	-0.04936	-0.00511		101	0.386653	0.096753	0.226469
102	-0.139	-0.01831	-0.21388		102	0.162921	0.575543	-0.08723
103	-0.18991	-0.03282	-0.22839		103	-0.04701	-0.0496	0.247179
104	0.251083	0.036597	0.014151		104	0.187825	0.443372	0.078703
105	0.242771	0.201202	-0.08762		105	0.05789	0.025328	0.169421
106	0.242771	0.047963	-0.21388		106	-0.02224	-0.05327	-0.11836
107	0.039106	0.002397	0.091907		107	0.273366	0.221921	0.185049
108	-0.04153	0.013814	-0.18464		108	0.140859	-0.22466	-0.28696
109	0.039106	-0.05042	-0.00511		109	0.099307	-0.03542	0.17463
110	0.068824	0.069731	-0.2964		110	-0.12713	-0.26755	-0.08215
111	0.102699	-0.04317	-0.08287		111	0.113112	0.403984	0.086454
112	0.191854	-0.05352	0.15492		112	0.375555	-0.08548	0.278308
113	0.128261	0.0231	-0.10213		113	0.071695	-0.23901	-0.01201
114	-0.04153	0.173244	0.111167		114	-0.15204	0.032506	-0.11061
115	-0.15167	-0.02658	-0.23814		115	0.071695	0.164676	0.140961
116	-0.24935	-0.04834	0.067653		116	0.325881	0.071719	0.112373
117	-0.17724	-0.06803	0.048154		117	0.107698	-0.09616	-0.15724
118	0.263968	-0.1136	-0.18963		118	-0.03604	0.182532	-0.25583
119	0.217209	-0.04626	0.217932		119	0.300977	0.032506	0.146043
120	0.094178	-0.0587	0.179174		120	0.102149	-0.13538	0.021655
121	-0.31294	-0.0349	-0.11687		121	0.160079	0.128964	0.101954
122	0.009387	-0.05352	-0.25764		122	-0.01939	-0.26405	0.039824
123	-0.05005	0.148431	0.043399		123	0.132467	0.150321	-0.03285
124	-0.11364	-0.07529	0.188923		124	0.552321	-0.11402	-0.08215
125	-0.03716	-0.05453	0.004402		125	1.27603	0.275489	-0.03018
126	0.013752	0.042787	0.106411		126	0.602129	-0.00688	-0.24021
127	0.31052	0.01899	-0.17513		127	1.08275	-0.00688	-0.01201
128	0.098543	0.042787	-0.08762		128	0.51916	0.053863	0.120123
129	0.051783	-0.04525	-0.18464		129	0.510904	-0.05327	0.016446
130	0.022065	-0.07529	-0.14588		130	0.55787	-0.03892	0.039824
131	1.1418	-0.03693	-0.16538		131	0.115955	0.107607	0.16688
132	1.10793	0.0231	-0.08287		132	0.577225	0.371948	0.454661
133	1.3623	0.241592	1.09155		133	0.022022	0.786315	0.711314
134	0.722006	0.244738	1.11581		134	0.530259	0.847061	1.23517
135	0.836516	0.308926	0.878022		135	0.146273	0.382626	1.1677
136	0.437707	0.186741	0.800267		136	0.386653	0.350415	1.11586
137	0.442071	0.14011	0.659736		137	0.370005	0.529152	1.02514
138	0.068824	0.068666	0.766501		138	0.248462	0.471907	1.19883
139	0.403832	0.076936	0.397698		139	0.251304	0.064717	0.952466
140	0.31052	-0.03901	0.179174		140	0.0966	0.454051	0.835828
141	0.442071	0.109056	0.504463		141	0.030279	0.332559	0.667226
142	0.136574	0.120473	0.557727		142	0.207045	0.179031	0.548047
143	0.23425	0.085258	0.465466		143	0.107698	0.403984	0.675103
144	0.000867	0.051058	0.378199		144	0.0966	0.186209	0.646515
145	0.005231	-0.11461	0.101656		145	0.041377	0.196887	0.535088
146	0.327562	0.10388	0.625733		146	-0.06365	-0.10684	0.503959
147	0.166292	-0.05971	0.086913		147	0.430777	-0.11752	0.594677
148	0.136574	-0.01729	-0.09737		148	0.115955	0.082573	0.737233
149	0.030585	-0.02764	0.237431		149	0.646253	0.171854	0.475371
150	0.323197	-0.0421	-0.28665		150	2.33122	-0.00321	0.428742
151	-0.00329	0.008638	0.407209		151	2.37818	-0.07463	0.369153
152	0.136574	0.09769	0.101656		152	2.54114	0.039683	0.317187
153	-0.00329	0.094544	0.053148		153	1.92517	0.089575	0.283517
154	-0.03716	-0.04007	0.213177		154	1.48325	0.032506	0.325064
155	0.051783	0.001382	0.053148		155	1.64892	0.086074	0.682853
156	-0.08392	-0.14257	0.096662		156	1.12133	0.093252	0.475371
157	0.429394	0.003463	-0.03911		157	0.751284	0.039683	0.037156
158	2.15119	0.006558	0.261685		158	0.908695	0.075395	0.20055
159	2.38458	0.361748	0.644993		159	0.806507	1.19	1.37772
160	1.77795	0.57816	0.771257		160	0.624191	2.01174	1.68113
161	1.31139	0.596782	1.54762		161	0.977723	1.59737	1.45815
162	0.967859	0.663102	0.941035		162	0.734636	1.26143	1.55662
163	0.925463	0.710697	0.766501		163	0.416971	1.59737	1.58266
164	1.07405	0.369004	0.499469		164	0.510904	1.0328	0.918796
165	0.904265	0.444558	0.48972		165	0.300977	0.911308	1.11586
166	0.675246	0.22089	0.106411		166	0.331431	0.922162	0.994013
167	0.386791	0.203283	0.305437		167	-0.09397	0.71139	0.947383
168	0.246927	0.166038	0.436456		168	0.350786	0.607754	0.869498
169	0.242771	0.133919	0.450961		169	0.455681	0.654145	0.955134
170	0.17897	0.251944	0.135659		170	0.328588	0.557687	0.822869
171	0.331718	0.161878	0.281183		171	0.245755	0.568365	0.853997
172	0.31052	0.120473	0.188923		172	0.403166	0.329058	0.159003
173	0.285166	0.006558	0.169424		173	0.104856	0.42184	0.579176
174	0.280802	0.098704	0.431463		174	0.566126	0.432694	0.19534
175	0.208688	0.17639	0.392704		175	0.350786	0.225422	0.732151
176	0.11122	0.064555	-0.13137		176	-0.03049	0.221921	0.511709
177	-0.16019	0.027261	0.15492		177	0.140859	0.003971	0.768362
178	0.051783	0.125648	-0.15563		178	0.312076	0.150321	0.592136
179	-0.10076	0.141175	-0.0101		179	0.196081	0.207566	0.49875
180	-0.14336	0.057299	0.33944		180	-0.01385	0.007472	0.151252
181	-0.15167	-0.01105	0.111167		181	0.209887	-0.03892	0.374235
182	-0.17287	0.087338	0.096662		182	-0.10223	0.300523	0.252388
183	0.005231	0.036597	0.402453		183	0.154665	0.18971	0.620596
184	0.107063	-0.03074	0.062659		184	-0.01939	-0.07113	0.358734
185	0.039106	-0.09909	0.237431		185	0.033121	0.100429	0.413114
186	0.102699	0.007573	-0.05362		186	-0.09681	0.021827	0.330147
187	0.208688	-0.10218	0.315186		187	0.22085	0.396981	0.366485
188	-0.05836	0.046948	-0.09737		188	0.082794	0.107607	0.374235
189	-0.21963	0.039692	0.295688		189	-0.06365	0.10393	0.327605
190	0.140938	-0.05251	0.295688		190	-0.09127	-0.13538	0.283517
191	0.136574	-0.01521	-0.14112		191	0.146273	0.125463	0.262807
192	-0.16019	0.052124	-0.28189		192	0.104856	0.339737	0.138292
193	-0.03716	-0.00379	0.36845		193	-0.21822	-0.1282	0.52721
194	0.11974	0.133919	0.072408		194	0.317625	0.150321	0.283517
195	-0.10076	0.092514	0.038405		195	0.099307	0.257633	0.286058
196	0.022065	0.113217	-0.07787		196	-0.06081	-0.01389	0.068285
197	0.085658	0.120473	-0.12162		197	0.234656	-0.1212	0.470162
198	-0.04153	0.1018	0.111167		198	-0.11888	0.000295	0.20055
199	0.213052	0.010668	-0.12162		199	0.060732	0.043184	0.490999
200	-0.00745	0.094544	-0.06836		200	-0.03049	0.186209	0.23422
201	-0.07956	-0.07006	0.315186		201	-0.09127	-0.1247	0.610177
202	0.374114	-0.1136	0.213177		202	0.063439	-0.08181	0.467621
203	0.005231	0.005492	0.077402		203	0.046927	0.429017	0.210968
204	0.225729	-0.14359	-0.24789		204	-0.01939	0.24678	-0.08215
205	-0.17287	0.017924	-0.08287		205	0.2264	0.300523	0.239429
206	-0.16872	0.009653	0.004402		206	-0.03604	0.200389	0.146043
207	-0.22379	0.121487	0.15492		207	-0.00559	0.039683	0.270557
208	0.009387	-0.01414	0.237431		208	0.038535	0.018151	-0.01468
209	-0.18991	0.071761	0.082157		209	0.09105	0.186209	0.16688
210	-0.04569	-0.10528	-0.05362		210	0.154665	0.157499	-0.04581
211	-0.05005	-0.0421	-0.24289		211	0.033121	-0.16391	0.327605
212	0.039106	-0.08457	0.053148		212	-0.12984	-0.13188	0.068285
213	-0.01181	-0.08873	0.271434		213	0.160079	-0.13538	0.226469
214	-0.0754	-0.05251	-0.09737		214	-0.25977	0.043184	0.052784
215	0.225729	-0.10117	-0.06337		215	0.093893	0.057539	0.213509
216	-0.00329	-0.01831	-0.23814		216	0.033121	-0.03542	0.076035
217	0.017908	0.152541	-0.34966		217	0.016473	0.311202	0.314646
218	0.043262	-0.20676	0.053148		218	-0.24868	0.025328	0.135751
219	0.017908	0.109056	-0.02936		219	0.115955	0.068218	-0.05877
220	0.145095	-0.05251	0.329691		220	-0.02494	0.2326	0.335356
221	-0.07125	0.076936	-0.19439		221	-0.06907	0.18971	0.057993
222	-0.28322	-0.04007	-0.08287		222	0.093893	0.01465	-0.07948
223	-0.10076	0.042787	0.091907		223	-0.08572	0.118285	0.016446
224	0.081501	-0.08046	0.038405		224	0.066282	0.107607	-0.01989
225	0.107063	-0.1343	0.24718		225	0.104856	0.003971	0.255057
226	-0.17287	-0.02455	0.213177		226	-0.03049	-0.08899	0.226469
227	-0.00329	-0.04626	0.222926		227	-0.04985	-0.06395	0.444243
228	-0.0754	0.098704	0.009395		228	0.278915	0.071719	0.255057
229	0.090022	0.073841	0.096662		229	0.030279	0.057539	0.104623
230	0.017908	-0.01105	0.028894		230	-0.1741	0.128964	-0.03285
231	0.327562	-0.0349	-0.11187		231	0.082794	0.011148	0.408032
232	-0.0966	-0.0007	0.106411		232	0.146273	0.225422	0.055325
233	0.098543	-0.04525	0.033649		233	0.033121	-0.01756	0.044906
234	0.285166	-0.02455	0.086913		234	-0.11062	0.200389	0.226469
235	-0.20259	-0.05971	-0.02936		235	-0.163	0.039683	0.044906
236	-0.16019	-0.18712	0.043399		236	0.024729	0.125463	0.345774
237	-0.00329	-0.04007	0.392704		237	0.281622	0.100429	0.309437
238	-0.04153	0.118392	-0.21388		238	0.209887	0.168177	0.031947
239	-0.08808	0.055219	-0.05362		239	0.05789	-0.07831	0.094204
240	0.174813	-0.01003	-0.13613		240	-0.12713	0.029005	0.164212
241	0.005231	-0.07422	-0.24789		241	-0.17681	-0.09966	0.140961
242	0.000867	0.036597	-0.24289		242	0.179434	-0.01038	0.192799
243	0.043262	-0.05144	-0.11187		243	0.074538	-0.13905	0.101954
244	-0.09244	-0.09284	0.348952		244	0.060732	-0.0461	0.177171
245	-0.08392	0.069731	0.0239		245	-0.13268	0.086074	0.17984
246	0.140938	0.112151	-0.06836		246	-0.0581	-0.0426	0.17984
247	-0.06273	0.098704	0.179174		247	0.041377	-0.09966	0.340565
248	0.077345	0.100785	-0.21864		248	-0.02765	-0.14606	0.177171
249	0.017908	-0.01932	0.086913		249	-0.05256	-0.08899	0.117582
250	-0.14752	-0.12187	-0.12162		250	-0.16029	-0.08181	0.088995
251	0.085658	-0.16018	0.213177		251	0.256853	0.171854	0.192799
252	0.183334	-0.10218	-0.09261		252	-0.03049	-0.02474	0.096872
253	-0.04569	0.054204	0.086913		253	0.030279	0.150321	0.050116
254	-0.02885	-0.12704	-0.02461		254	-0.12443	-0.0426	-0.13907
255	0.352916	-0.00897	-0.12162		255	-3.96e-05	-0.1282	-0.07427
256	-0.00329	0.05938	-0.09737		256	-0.12984	-0.03542	-0.00172
257	-0.05421	-0.02247	0.188923		257	0.033121	-0.18194	0.182381
258	0.077345	-0.00379	0.281183		258	0.008217	-0.37118	0.042365
259	0.06446	-0.11253	0.082157		259	-0.1852	0.029005	0.43916
260	-0.21963	-0.02348	-0.10712		260	0.149115	-0.14255	-0.12103
261	0.145095	0.01899	0.251936		261	0.013766	0.32188	0.076035
262	0.319041	-0.00694	0.285939		262	-0.03875	0.161175	0.410573
263	-0.13484	0.052124	-0.06337		263	-0.12158	0.096753	-0.09244
264	-0.23667	0.047963	0.140415		264	0.002667	-0.08181	0.081244
265	0.06446	-0.04834	-0.02461		265	0.038535	-0.02106	-0.14428
266	0.306364	-0.00694	-0.09737		266	-0.10507	-0.13188	-0.06906
267	0.077345	0.190851	-0.02936		267	0.207045	0.068218	0.018987
268	0.030585	-0.16434	0.174418		268	-0.22377	0.239777	0.099413
269	-0.16872	-0.01313	-0.22839		269	-0.0443	0.011148	0.23422
270	0.094178	0.020005	-0.32541		270	-0.10778	0.100429	0.026865
271	0.200375	0.026195	-0.30614		271	0.143566	-0.41407	0.2083
272	0.030585	-0.07321	0.509219		272	0.05789	0.000295	0.192799
273	-0.23667	-0.04317	-0.20414		273	0.113112	-0.02474	0.247179
274	0.340239	0.022085	0.033649		274	0.052476	0.086074	0.490999
275	0.450592	0.028275	-0.01985		275	0.030279	-0.02474	0.081244
276	0.11122	-0.0214	0.242186		276	-0.07746	0.171854	0.125333
277	0.034949	-0.04834	0.174418		277	0.196081	0.082573	0.122792
278	0.344395	0.089368	0.256929		278	0.038535	-0.2033	-0.01722
279	-0.04153	-0.08356	-0.19439		279	0.024729	-0.0461	0.161671
280	0.060304	0.006558	-0.23814		280	-0.0332	-0.2068	0.185049
281	-0.25787	0.004478	-0.04411		281	-0.12713	0.050362	0.088995
282	-0.07125	-0.03591	0.135659		282	-0.03604	-0.24251	0.013905
283	0.026429	-0.07321	-0.0101		283	0.115955	0.46473	-0.13399
284	-0.03716	-0.0763	0.140415		284	0.102149	-0.11402	-0.1702
285	0.246927	0.029341	-0.08762		285	0.052476	-0.01756	0.159003
286	0.208688	-0.12806	0.009395		286	0.019315	0.18971	-0.05356
287	0.475946	-0.19123	0.281183		287	0.024729	-0.13905	-0.11061
288	0.043262	-0.09701	0.14517		288	-0.06907	0.186209	-0.26358
289	0.077345	0.041773	0.12591		289	0.010924	0.025328	0.091663
290	0.17897	-0.07321	-0.07787		290	-0.07462	0.214743	-0.08215
291	0.022065	0.009653	-0.12662		291	0.071695	-0.13188	0.265348
292	-0.0754	-0.01313	-0.05861		292	0.323174	-0.02106	0.008696
293	-0.06273	-0.0587	-0.19938		293	-0.20442	0.18971	0.063075
294	0.068824	-0.01003	-0.06836		294	0.010924	0.286168	0.146043
295	-0.21527	-0.02455	-0.03436		295	0.154665	0.179031	-0.04835
296	-0.03301	0.052124	0.048154		296	-0.0581	-0.28908	0.171962
297	-0.13048	-0.09599	0.446206		297	0.071695	0.264636	0.096872
298	-0.17287	-0.02658	-0.04411		298	-0.09397	-0.29976	0.109832
299	-0.02885	-0.0421	-0.05362		299	0.085501	0.025328	-0.02243
300	0.128261	-0.18088	0.164669		300	0.378397	0.171854	0.047575
301	0.098543	-0.1001	0.082157		301	-0.0443	0.057539	0.063075
302	-0.0966	-0.04317	-0.11687		302	-0.13539	-0.15691	0.076035
303	0.034949	-0.0763	0.038405		303	-0.0332	0.182532	0.17463
304	0.005231	-0.06803	0.009395		304	-0.02765	-0.06045	0.265348
305	0.000867	-0.07214	-0.08762		305	0.151822	0.179031	-0.11061
306	0.319041	-0.02455	0.0239		306	0.171177	0.157499	0.070953
307	0.090022	-0.01313	-0.01486		307	0.314783	0.01465	0.021655
308	-0.20695	-0.08975	-0.27214		308	0.088343	-0.17109	0.050116
309	0.217209	0.042787	-0.17013		309	0.093893	-0.07831	0.031947
310	0.085658	-0.02556	-0.01985		310	0.124211	-0.0496	-0.16245
311	0.056147	-0.04007	-0.15563		311	0.160079	-0.0496	-0.12103
312	0.31052	-0.08975	-0.02461		312	-0.12713	0.053863	0.063075
313	-0.06273	-0.04525	-0.0101		313	0.008217	-0.05327	-0.06398
314	0.030585	0.006558	-0.10712		314	-3.96e-05	-0.09249	0.026865
315	-0.05421	-0.09701	-0.14112		315	0.055183	-0.18895	0.006027
316	0.068824	-0.03074	0.086913		316	0.190532	0.164676	-0.34134
317	-0.05005	-0.14257	-0.17513		317	0.273366	-0.1247	-0.10019
318	-0.04569	-0.10218	0.251936		318	-0.05526	0.250456	-0.19879
319	0.022065	-0.05251	-0.02461		319	0.237498	-0.15323	-0.05356
320	-0.21963	-0.00486	0.242186		320	-0.14094	-0.18895	0.169421
321	0.35728	-0.03591	0.193678		321	0.088343	0.046861	-0.03285
322	0.107063	-0.10634	-0.05362		322	-0.10507	0.032506	-0.204
323	0.06446	0.026195	0.12591		323	-0.17681	0.032506	-0.1547
324	-0.06688	-0.12187	0.14517		324	0.063439	-0.07463	-0.10807
325	0.072981	-0.0794	-0.27214		325	0.010924	0.132465	-0.04581
326	0.183334	0.000317	-0.08762		326	-0.08287	0.10393	-0.0251
327	0.196011	0.050043	-0.28189		327	0.010924	-0.3605	0.052784
328	0.013752	-0.00176	-0.22839		328	0.016473	0.036007	-0.0561
329	-0.02885	-0.14257	0.227682		329	-0.09127	0.211067	0.006027
330	-0.03301	0.030356	-0.33515		330	-0.12713	-0.05327	-0.05356
331	0.149459	-0.1001	-0.04411		331	0.0966	0.218245	0.128001
332	-0.06688	-0.12603	0.048154		332	0.218143	0.200389	-0.01468
333	0.11122	-0.06078	-0.0101		333	-0.04701	-0.00321	-0.11582
334	0.204532	-0.00486	0.150164		334	0.019315	0.061041	-0.25838
335	0.183334	-0.08249	-0.02461		335	-0.17965	-0.11034	-0.01201
336	0.115376	-0.11771	-0.07787		336	-0.0581	0.086074	-0.08215
337	-0.19407	-0.03074	-0.24789		337	-0.02224	0.2326	0.15392
338	0.35728	-0.12704	0.0239		338	0.12976	-0.02106	-0.04314
339	0.081501	0.086273	-0.06836		339	0.035828	-0.11402	0.2083
340	0.140938	-0.11461	-0.11187		340	-0.12984	-0.06745	0.031947
500 ms					500 ms
Frame	CPTO02_WT_CS-4_cell-1_500ms-01_dF	CPTO04_WT_CS-2_cell-2_500ms-01_dF	CPTO04_WT_CS-2_cell-3_500ms-01_dF		Frame	CPTO01_itsnKO_CS-4_cell-1-1_500ms-01_dF	CPTO04_KO_CS-1_cell-4_500ms-01_dF	CPTO04_KO_CS-1_cell-5_500ms-01_dF
1	-0.03151	-0.17983	0.01605		1	0.015391	0.083303	0.031056
2	-0.10601	0.073346	0.035668		2	0.046946	-0.1312	-0.04096
3	-0.11961	0.050522	-0.03914		3	-0.00436	-0.01972	0.08134
4	-0.06204	0.04556	-0.09067		4	0.078598	0.169542	-0.017
5	0.093763	-0.03804	0.104986		5	-0.08934	-0.06707	0.114941
6	0.205429	-0.22026	-0.20638		6	-0.1209	0.049872	-0.00736
7	-0.05524	-0.03048	-0.04446		7	-0.06756	0.11114	-0.15363
8	0.212231	0.030303	-0.09957		8	-0.10115	-0.10609	-0.14646
9	-0.04163	-0.15192	-0.17787		9	0.064757	-0.0421	0.057373
10	-0.21104	0.020131	0.083711		10	-0.06369	-0.26765	-0.02651
11	0.212231	-0.00517	-0.0694		11	-0.06563	0.010846	-0.0553
12	0.242761	-0.04053	0.08188		12	0.001549	0.155623	-0.017
13	0.046309	-0.10887	0.060518		13	-0.06563	-0.12834	-0.14646
14	-0.07896	0.091084	-0.18327		14	-0.07356	-0.13666	-0.04578
15	0.103884	-0.10391	0.137072		15	-0.13677	0.069385	0.071707
16	-0.08228	-0.14187	0.145966		16	-0.17423	0.152894	-0.00254
17	0.01246	0.004998	-0.07472		17	-0.10909	0.136247	-0.23517
18	-0.06536	-0.00517	0.071242		18	-0.09331	-0.18401	0.294695
19	-0.04511	0.09617	0.028518		19	0.181299	-0.1312	0.04539
20	-0.28886	-0.1317	0.119285		20	0.054883	0.02763	0.21081
21	0.168262	0.111303	0.080136		21	-0.00242	0.088898	-0.08173
22	-0.02139	-0.03296	-0.01595		22	0.082567	0.178002	-0.11286
23	-0.03831	-0.16717	0.042731		23	0.137838	-0.12561	0.050207
24	0.191989	-0.04822	0.162009		24	0.094376	-0.11169	0.150892
25	-0.07564	0.037869	0.126348		25	0.013358	0.130652	0.126925
26	0.019263	-0.12661	0.080136		26	0.029232	-0.12561	-0.02169
27	0.300336	-8.77e-05	-0.17255		27	-0.07356	-0.10609	-0.0889
28	0.090278	-0.02787	-0.07289		28	-0.04191	0.155623	-0.02651
29	0.107202	-0.01783	0.069411		29	-0.03204	0.038683	-0.14646
30	0.127611	-0.13926	-0.06042		30	0.084503	0.06379	-0.1776
31	0.036187	0.091084	0.121029		31	-0.03794	-0.19247	-0.17995
32	-0.01127	-0.10131	-0.00174		32	-0.05575	0.010846	0.023772
33	0.130929	-0.09883	-0.03199		33	-0.06166	-0.04483	-0.1272
34	-0.18399	-0.13418	-0.12808		34	0.025264	0.286619	0.078991
35	0.107202	-0.00517	-0.01063		35	-0.18217	0.058196	0.093324
36	0.222353	0.012565	0.179797		36	0.094376	0.225351	0.059723
37	-0.06204	-0.05826	-0.05693		37	-0.02023	-0.01426	-0.017
38	0.147853	-0.04561	-0.24378		38	0.120027	0.281024	-0.10323
39	-0.11961	-0.07848	-0.09957		39	0.072694	-0.06993	-0.05776
40	-0.03151	-0.076	0.101498		40	-0.10115	0.083303	0.20846
41	-0.08577	0.025217	-0.12093		41	-0.11103	0.241998	0.19166
42	0.137732	-0.01522	-0.17438		42	-0.02217	-0.16463	-0.00971
43	-0.04843	-0.13418	-0.20812		43	-0.06563	0.102816	0.016606
44	0.032703	0.22778	-0.00706		44	-0.09128	-0.0058	-0.0553
45	-0.02819	0.121475	-0.05336		45	0.033104	0.172407	-0.19922
46	-0.13986	0.055608	-0.16897		46	0.151679	-0.00021	-0.05295
47	-0.01127	0.027822	-0.14944		47	-0.16242	0.197515	0.06219
48	-0.04163	-0.10639	0.023199		48	0.262317	-0.10882	-0.00971
49	-0.01459	-0.02787	-0.03914		49	0.031168	-0.32606	-0.25667
50	-0.02819	0.098651	0.131754		50	-0.02217	-0.16177	-0.02416
51	-0.03499	0.220213	0.055199		51	-0.18807	-0.08099	0.059723
52	-0.06884	0.032908	0.003581		52	0.064757	0.044277	-0.11286
53	0.093763	-0.16965	-0.00174		53	-0.05972	0.033088	-0.07691
54	-0.06204	-0.06335	0.026774		54	0.173362	0.086032	0.018955
55	-0.02819	0.042955	-0.04263		55	0.406543	-0.10609	-0.18242
56	0.219034	-0.0507	0.0089		56	-0.0182	0.22808	0.06219
57	0.283412	0.007479	0.096092		57	-0.21973	0.058196	-0.11521
58	0.029385	0.136608	-0.15302		58	-0.05372	0.02763	0.170042
59	-0.10601	-0.26839	-0.03557		59	-0.16242	0.010846	-0.01218
60	-0.08908	-0.18491	0.08903		60	-0.1782	0.166813	0.292345
61	-0.11613	0.247999	-0.05152		61	0.147711	-0.12274	0.057373
62	0.178383	-0.01274	-0.02842		62	0.064757	0.024765	-0.16562
63	-0.39388	0.108822	0.040987		63	-0.03601	-0.22031	-0.10323
64	0.009142	-0.1317	-0.05693		64	-0.08731	0.010846	0.038223
65	-0.28554	0.037869	0.096092		65	-0.2296	-0.03923	0.006972
66	-0.15346	0.037869	0.121029		66	0.068725	0.01917	0.006972
67	-0.03499	0.048041	-0.00889		67	0.033104	-0.0365	0.205993
68	-0.16027	0.166998	0.085455		68	0.133869	0.18346	-0.12003
69	0.114005	-0.01014	-0.02484		69	-0.06756	-0.07266	-0.0338
70	0.31726	0.027822	0.010731		70	-0.0241	0.097221	-0.03615
71	0.026066	0.007479	0.185115		71	0.076566	-0.02818	0.278012
72	0.266488	0.14926	0.021368		72	0.013358	-0.06993	-0.07691
73	0.212231	-0.10131	-0.08535		73	0.187204	-0.02531	0.100491
74	0.05643	0.184737	0.051624		74	-0.11896	-0.08658	-0.01453
75	0.022582	-0.01014	0.129923		75	-0.09525	-0.10337	-0.2112
76	0.026066	-0.00257	-0.01063		76	0.007453	0.136247	0.201176
77	-0.34643	0.080912	-0.01421		77	-0.09128	-0.16736	-0.0385
78	0.022582	-0.04313	0.094348		78	-0.04588	0.358939	0.148542
79	0.026066	0.030303	-0.09067		79	-0.13077	-0.04756	0.059723
80	0.130929	0.060693	0.083711		80	0.066692	0.094356	-0.1776
81	0.059914	-0.16209	0.026774		81	-0.0241	0.041548	-0.05048
82	0.415487	-0.13678	0.08903		82	-0.14268	0.038683	0.20846
83	0.151338	-0.13926	-0.02667		83	-0.05972	-0.05042	-0.0338
84	0.093763	0.027822	-0.07646		84	0.157584	0.141705	-0.06975
85	-0.08228	0.065779	-0.16008		85	-0.10115	-0.12834	-0.05776
86	-0.04843	-0.0507	0.019625		86	0.068725	-0.17855	-0.02169
87	-0.08908	0.06826	-0.16897		87	-0.20589	-0.0058	-0.12966
88	-0.11961	-0.14944	-0.1708		88	0.031168	-0.18401	0.213277
89	0.124292	-0.01014	0.017794		89	0.033104	0.016441	-0.06493
90	-0.00115	0.058213	-0.0925		90	0.064757	0.255917	0.08369
91	0.039506	-0.2127	-0.12633		91	0.16949	0.02763	-0.01453
92	0.097081	0.058213	0.01605		92	-0.01423	0.080438	-0.1608
93	-0.12642	0.106217	-0.1334		93	0.052947	0.035954	-0.00019
94	-0.03499	-0.22535	0.010731		94	0.133869	0.013712	-0.16796
95	-0.09589	0.217608	0.001837		95	-0.15052	-0.11169	-0.12003
96	-0.03831	0.065779	0.019625		96	0.066692	0.030359	0.071707
97	-0.04511	-0.03804	0.051624		97	0.078598	-0.13953	-0.08173
98	0.04299	-0.09883	0.001837		98	0.090408	0.166813	0.002272
99	-0.22464	-0.20761	0.055199		99	0.041042	-0.04756	0.088507
100	0.053111	0.070865	0.007156		100	0.015391	-0.07539	-0.11286
101	-0.13986	-0.11148	0.126348		101	0.205014	-0.23422	0.090974
102	0.063233	0.002517	0.028518		102	-0.00832	-0.03364	0.021423
103	-0.06536	-0.12413	0.055199		103	0.084503	-0.06993	0.002272
104	0.185186	0.058213	0.090773		104	0.126028	-0.07539	-0.11286
105	-0.00778	0.048041	0.106817		105	0.282064	0.317184	0.06219
106	0.097081	0.212646	0.128179		106	0.127964	0.194649	-0.11051
107	-0.06884	-0.076	0.135241		107	0.001549	-0.07266	-0.04096
108	-0.05192	0.004998	-0.0694		108	-0.03398	0.19192	-0.09371
109	-0.04511	-0.09114	-0.22059		109	-0.03794	0.244727	-0.00019
110	0.144535	-0.03544	0.099667		110	-0.10115	-0.19793	0.071707
111	0.046309	-0.12153	0.048049		111	-0.04191	0.058196	0.174859
112	0.093763	0.217608	0.033837		112	0.021295	0.030359	0.095791
113	0.188504	0.042955	-0.05336		113	-0.09128	-0.08658	0.21081
114	0.296852	-0.04313	-0.00889		114	0.230665	0.005252	0.093324
115	-0.08228	-0.076	0.090773		115	-0.04588	-0.11728	-0.06011
116	-0.04511	-0.04822	6.38e-06		116	0.082567	-0.02818	-0.10805
117	-0.04163	-0.07092	0.032093		117	0.060788	0.281024	0.018955
118	0.114005	0.055608	0.072986		118	0.080534	0.155623	-0.02169
119	-0.27873	0.070865	-0.22416		119	0.025264	-0.10609	0.08134
120	0.029385	-0.01783	0.104986		120	-0.06166	-0.13393	0.050207
121	-0.03151	-0.22287	6.38e-06		121	0.048979	0.200244	0.241944
122	-0.09257	-0.04561	0.121029		122	-0.01036	0.152894	-0.01218
123	0.090278	0.035389	0.133498		123	0.12206	-0.11169	-0.18723
124	0.066717	0.030303	0.076561		124	0.066692	0.186325	0.146075
125	0.127611	-0.00517	0.001837		125	-0.04588	-0.00307	0.040573
126	-0.16358	0.194908	0.174391		126	0.106282	0.080438	0.126925
127	-0.17719	-0.10131	0.010731		127	-0.16242	0.024765	-0.1608
128	-0.09257	0.050522	0.151285		128	-0.11896	0.074979	0.141258
129	-0.30578	0.217608	0.101498		129	-0.07356	-0.08658	0.107775
130	0.991073	0.078432	0.162009		130	0.159617	0.033088	0.321129
131	0.858998	-0.20253	-0.11744		131	0.722583	-0.19793	2.1673
132	1.01131	1.28847	0.065836		132	0.894396	-0.19247	2.43106
133	0.672833	1.334	1.08546		133	1.07221	0.662548	2.09775
134	0.581409	0.693562	2.52683		134	0.617849	1.89063	1.81003
135	0.469577	0.812519	2.56066		135	0.501307	1.39489	1.65424
136	0.212231	0.493604	2.1887		136	0.459878	1.28628	1.25385
137	0.290215	0.706214	1.88798		137	0.151679	1.46735	1.0788
138	0.229155	0.577085	1.64602		138	0.444003	1.22501	0.788606
139	0.208913	0.334085	1.11755		139	0.313619	1.07191	0.608852
140	0.340987	0.17717	1.19585		140	0.475656	0.979938	0.577718
141	0.04299	0.202475	0.863034		141	0.22476	0.729273	0.414648
142	0.120808	0.349342	0.779417		142	0.307715	1.07464	0.424164
143	0.029385	0.189822	0.857715		143	0.094376	0.729273	0.328296
144	0.449335	0.432823	0.621076		144	0.155648	0.606875	0.040573
145	0.141216	0.296127	0.354181		145	0.22476	0.442448	0.189192
146	0.263004	0.217608	0.72963		146	0.284	0.581767	0.050207
147	0.049793	0.123955	0.32035		147	0.218856	0.512176	0.297162
148	-0.08577	0.055608	0.375543		148	0.185268	0.542742	0.22761
149	0.147853	0.174565	0.450266		149	0.143742	0.267106	0.340279
150	0.090278	-8.77e-05	0.514265		150	0.058852	0.439719	-0.02651
151	0.249564	0.060693	0.218946		151	-0.01626	0.331102	0.06219
152	0.009142	0.042955	0.249201		152	-0.18217	0.152894	-0.01453
153	0.114005	0.027822	0.306138		153	-0.10909	0.676466	0.253927
154	-0.02471	0.050522	0.08903		154	0.131933	0.150165	0.069357
155	-0.07564	0.174565	0.163753		155	-0.0241	0.487069	0.162876
156	0.313776	0.030303	0.229583		156	0.268222	0.317184	0.289995
157	0.005658	-0.26331	0.224265		157	0.100281	0.459232	0.194009
158	-0.06204	0.296127	0.204646		158	0.041042	0.150165	0.059723
159	-0.05524	0.129041	0.126348		159	-0.02807	0.258646	0.059723
160	-0.06884	0.113908	0.233158		160	-0.06563	0.11114	-0.00019
161	0.198626	0.182256	0.192178		161	-0.06563	0.01917	0.21081
162	0.263004	0.19987	0.210052		162	0.236666	0.333968	0.143725
163	0.083641	0.050522	0.069411		163	-0.11499	0.197515	0.162876
164	0.093763	-0.01522	0.245627		164	-0.12293	0.024765	-0.00501
165	0.026066	-0.10391	-0.10314		165	0.118091	0.278158	0.134092
166	0.005658	0.260651	-0.08535		166	0.252444	0.253188	0.244411
167	0.029385	0.123955	-0.0925		167	0.123996	-0.06147	0.04304
168	0.144535	0.058213	-0.10497		168	-0.0182	0.074979	0.186843
169	0.154656	0.141694	0.001837		169	0.021295	0.127787	0.014256
170	0.449335	0.268218	-0.01778		170	0.191172	0.116734	0.035756
171	0.130929	-0.02031	0.021368		171	0.072694	0.130652	-0.06246
172	0.283412	0.040474	0.065836		172	-0.08537	0.281024	-0.00254
173	0.100565	0.037869	-0.05152		173	0.082567	0.06379	0.198826
174	-0.24489	0.002517	0.158434		174	-0.05972	0.008117	-0.1225
175	0.124292	0.01517	-0.07646		175	-0.11306	-0.03091	-0.0385
176	-0.08228	0.073346	0.037412		176	0.282064	-0.04483	-0.0553
177	-0.06884	0.316346	-0.0231		177	0.013358	0.080438	-0.09853
178	0.161459	-8.77e-05	0.08188		178	0.086439	0.052601	0.124458
179	-0.21104	-0.07092	0.003581		179	0.037073	0.097221	0.016606
180	0.053111	0.169603	-0.00706		180	0.13987	0.197515	-0.19922
181	-0.05192	0.06826	-0.03025		181	0.060788	-0.01426	0.011789
182	-0.07564	0.235346	0.030262		182	-0.20782	0.208567	-0.23752
183	0.029385	-0.05318	-0.04089		183	-0.07356	-0.15904	-0.07691
184	0.08696	0.027822	0.117454		184	0.090408	0.253188	0.04304
185	0.022582	0.103736	0.044562		185	-0.09128	0.077709	0.141258
186	0.005658	0.053127	-0.00706		186	-0.22166	-0.07826	0.023772
187	-0.05192	-0.157	0.156603		187	-0.11703	-0.1312	0.086157
188	-0.03831	0.01517	0.172647		188	-0.12487	0.138976	0.402664
189	0.215716	0.053127	-0.02667		189	0.145775	0.024765	0.222793
190	0.144535	-0.076	-0.18859		190	-0.00039	0.152894	-0.17278
191	0.019263	0.004998	-0.00348		191	0.017326	-0.00307	-0.01453
192	0.002339	0.123955	0.129923		192	0.064757	0.1473	0.124458
193	-0.25501	-0.03296	0.192178		193	0.058852	-0.02258	0.129275
194	0.168262	0.04556	-0.02136		194	0.015391	0.010846	0.253927
195	0.05643	0.123955	0.167328		195	0.147711	0.425801	0.146075
196	0.279928	-0.12413	0.094348		196	-0.05179	0.072114	-0.06246
197	0.540758	-0.16717	0.055199		197	0.428226	0.19192	1.03086
198	0.615258	0.377128	0.133498		198	1.28555	-0.05874	1.93715
199	0.720121	1.1163	-0.0231		199	1.38041	0.275429	1.33539
200	0.412002	1.00243	1.02852		200	0.973478	2.39182	1.41927
201	0.239277	0.488518	2.91475		201	0.805537	1.92679	1.39765
202	0.47638	0.645433	2.9219		202	0.762075	1.6985	1.25855
203	0.517031	0.475866	2.67811		203	0.981318	1.68731	0.966127
204	0.354427	0.458128	2.51794		204	0.523086	1.62604	0.944509
205	-0.00115	0.293647	1.94674		205	0.523086	1.54526	1.07633
206	0.300336	0.154346	1.81151		206	0.568483	1.43105	0.493716
207	0.134414	0.296127	1.23142		207	0.574388	1.13318	0.553634
208	0.083641	-0.14683	1.2118		208	0.216823	1.25571	0.371413
209	-0.12293	0.058213	1.2901		209	0.410415	1.02456	0.544117
210	0.036187	0.073346	0.962695		210	0.282064	0.843485	0.37623
211	0.3307	-0.04822	0.727799		211	0.479624	0.570578	0.333113
212	0.381638	0.166998	0.880821		212	0.230665	0.414612	0.22996
213	0.239277	-0.03804	0.482266		213	0.033104	0.506581	0.179676
214	0.175065	-0.09114	0.492903		214	0.276159	0.43699	0.155709
215	0.256201	0.225299	0.329244		215	-0.06166	0.567849	0.050207
216	0.191989	0.311261	0.492903		216	0.280031	0.178002	0.155709
217	0.147853	-0.02279	0.448435		217	0.216823	0.634711	0.194009
218	0.134414	-0.09114	0.236733		218	0.009486	0.670871	0.026239
219	-0.23476	-0.02279	0.252689		219	0.175394	0.322779	0.105307
220	-0.31258	0.217608	0.354181		220	0.203078	0.180731	0.067007
221	0.063233	0.060693	0.380862		221	0.205014	0.077709	-0.09853
222	0.036187	0.194908	0.382605		222	0.0272	0.297671	0.134092
223	0.01246	-0.09883	0.096092		223	-0.09331	0.531552	0.074174
224	0.08696	-0.11656	0.201159		224	-0.14064	0.008117	-0.10805
225	0.097081	-0.12661	0.170903		225	0.171426	0.400694	-0.04813
226	-0.01127	0.22778	0.110392		226	-0.07947	0.576173	0.270728
227	0.215716	0.09617	0.065836		227	0.084503	-0.08099	0.011789
228	0.090278	0.301213	0.019625		228	-0.09128	0.097221	0.150892
229	-0.10269	0.004998	0.231327		229	-0.03398	0.211433	0.095791
230	-0.09921	0.151865	-0.04621		230	0.011422	0.108274	0.06454
231	-0.07216	-0.04822	0.142391		231	0.234634	-0.03923	0.069357
232	-0.07216	-0.01522	0.131754		232	0.019359	0.136247	0.023772
233	0.049793	-0.01274	0.364818		233	0.043074	0.18346	-0.00254
234	0.320579	0.075827	0.179797		234	0.056819	0.164083	0.155709
235	0.114005	-0.09883	0.039156		235	0.203078	0.058196	0.023772
236	-0.08908	-0.04561	0.140647		236	0.021295	0.317184	-0.1225
237	-0.01807	0.113908	0.074817		237	0.230665	0.008117	0.112474
238	0.093763	0.111303	0.238477		238	-0.12487	0.01917	0.052556
239	0.235958	-0.21518	-0.02136		239	-0.03601	-0.20352	-0.10805
240	-0.05192	-0.06844	0.242052		240	0.197077	0.322779	0.131742
241	0.208913	0.012565	0.053455		241	0.147711	0.194649	0.105307
242	0.24608	-0.02787	0.032093		242	-0.13871	-0.00867	-0.15128
243	0.100565	0.263256	0.032093		243	-0.15652	0.239269	0.033406
244	0.124292	-0.09114	0.169072		244	-0.05179	0.105545	0.201176
245	-0.19411	0.060693	0.017794		245	-0.13077	0.038683	-0.12485
246	-0.16027	0.161913	0.071242		246	-0.16436	0.09995	0.105307
247	0.266488	-0.01274	0.033837		247	-0.01626	0.42853	-0.1944
248	-0.07896	0.12656	0.058774		248	-0.0241	0.35621	-0.15845
249	0.032703	0.025217	0.007156		249	-0.05972	0.289348	-0.05295
250	0.107202	-0.07848	-0.11204		250	-0.05179	0.058196	-0.14646
251	0.117489	-0.00765	-0.04263		251	0.052947	-0.07266	0.026239
252	0.273125	-0.02279	0.021368		252	0.070661	-0.06993	-0.04096
253	0.124292	0.063174	-0.04978		253	0.082567	-0.24528	-0.00254
254	0.147853	-0.03048	0.186859		254	-0.1269	0.336697	0.141258
255	0.107202	0.09617	0.071242		255	-0.11103	0.152894	0.052556
256	-0.07216	0.207561	0.104986		256	-0.02217	0.189054	-0.10088
257	-0.20092	-0.16965	0.104986		257	0.007453	-0.16177	-0.12966
258	0.117489	0.121475	0.174391		258	-0.02023	0.041548	0.06219
259	-0.16707	-0.18739	0.163753		259	-0.10512	-0.08945	-0.13918
260	0.432411	-0.01014	0.183284		260	-0.06563	0.09995	-0.11521
261	0.340987	0.065779	-0.27753		261	0.062821	0.033088	-0.07691
262	0.076838	0.121475	-0.0231		262	-0.03398	-0.0058	0.217976
263	-0.21436	-0.15948	-0.05152		263	0.07463	0.01917	0.119758
264	0.144535	-0.01014	0.024943		264	0.04501	-0.0421	-0.10088
265	0.066717	-0.14435	0.329244		265	0.220792	-0.12274	0.150892
266	0.144535	-0.13926	0.039156		266	-0.03601	0.049872	0.124458
267	0.015779	-0.09114	0.023199		267	-0.22166	0.294942	0.050207
268	0.347624	-0.00257	-0.07289		268	-0.09331	0.091627	0.148542
269	0.063233	0.007479	-0.13523		269	-0.19998	-0.06707	0.198826
270	0.066717	-0.03544	-0.04978		270	0.09244	-0.21185	-0.09853
271	-0.20092	0.14926	0.176222		271	0.187204	0.066519	0.172509
272	-0.09589	-0.076	0.017794		272	0.078598	0.016441	-0.03615
273	-0.28554	0.004998	0.074817		273	0.050915	0.049872	-0.00736
274	0.059914	-0.03544	0.08188		274	-0.10909	-0.03091	-0.11521
275	0.144535	0.004998	-0.00706		275	-0.03398	-0.1952	0.057373
276	0.070036	0.14926	0.039156		276	-0.04191	0.136247	-0.24468
277	-0.09921	-8.77e-05	-0.04263		277	-0.07356	0.119463	0.006972
278	0.019263	-0.03048	0.021368		278	0.046946	0.161218	-0.11768
279	0.103884	-0.02539	-0.0231		279	0.033104	0.086032	0.06219
280	0.175065	0.065779	0.080136		280	-0.09331	0.024765	-0.0385
281	0.093763	0.063174	0.236733		281	0.041042	-0.14512	-0.03615
282	-0.08577	0.063174	0.234902		282	-0.09331	0.300537	-0.19193
283	-0.10601	-0.00517	0.112135		283	-0.0696	0.002523	-0.06975
284	0.026066	0.065779	0.067667		284	0.16949	0.097221	-0.19922
285	0.093763	0.088603	0.003581		285	0.199109	-0.16177	0.021423
286	-0.19743	-0.05318	0.179797		286	-0.01626	-0.11728	-0.09125
287	-0.22796	-0.00765	-0.01778		287	0.003485	-0.23136	0.134092
288	-0.26181	0.053127	-0.03025		288	-0.07356	0.086032	0.08134
289	0.029385	-0.15948	0.117454		289	-0.00436	0.033088	-0.00019
290	0.117489	-0.08357	-0.10314		290	-0.09922	0.030359	-0.017
291	0.178383	0.083517	-0.09608		291	-0.21769	0.049872	-0.00736
292	-0.02471	-0.21518	0.092604		292	0.04501	-0.06993	0.047739
293	-0.29234	0.048041	-0.06225		293	-0.1328	-0.02531	0.023772
294	0.076838	0.22778	0.315031		294	-0.07153	0.247593	-0.02169
295	0.026066	0.204956	-0.06399		295	0.189236	-0.21185	-0.11768
296	-0.09589	-0.02787	0.071242		296	-0.13077	0.127787	0.040573
297	0.029385	-0.03296	0.135241		297	0.046946	-0.13393	0.023772
298	0.036187	0.030303	0.108561		298	-0.05575	0.077709	-0.0721
299	-0.08908	0.161913	-0.08893		299	0.001549	0.161218	-0.10088
300	-0.10949	-0.14683	-0.16008		300	0.205014	-0.10882	-0.20157
301	-0.15346	-0.05826	0.040987		301	-0.04782	0.016441	-0.0338
302	-0.27542	-0.01014	0.131754		302	0.236666	-0.09218	-0.09853
303	0.026066	0.002517	0.096092		303	-0.03998	0.325508	-0.17278
304	-0.11613	-0.03544	-0.16548		304	-0.01229	-0.08385	-0.24468
305	-0.17039	0.080912	-0.01063		305	0.017326	-0.15904	-0.04096
306	-0.04843	-0.20761	-0.12276		306	0.27219	0.030359	0.301979
307	0.212231	0.093565	0.028518		307	-0.09331	-0.04483	-0.03133
308	0.120808	0.344256	0.252689		308	-0.09331	0.144571	-0.06493
309	-0.03831	0.108822	0.014306		309	0.147711	-0.03923	-0.17995
310	-0.09921	0.101256	-0.04804		310	0.003485	0.130652	-0.01935
311	-0.08228	-0.20513	0.060518		311	0.031168	-0.18128	-0.13201
312	-0.27193	-0.02787	0.023199		312	-0.16639	0.094356	-0.11521
313	0.019263	-0.08109	0.021368		313	0.086439	0.102816	-0.07926
314	0.046309	-0.00765	0.104986		314	-0.20395	-0.01426	-0.08643
315	0.090278	-0.13926	0.085455		315	-0.11499	-0.12561	0.055024
316	-0.23476	-0.00257	0.04988		316	0.230665	-0.0949	-0.17043
317	0.191989	-0.11905	-0.07472		317	0.106282	-0.06707	-0.11768
318	0.23264	-0.09114	0.048049		318	-0.19998	0.022036	-0.13448
319	-0.09257	0.275908	0.12286		319	0.240538	-0.01426	0.138908
320	0.009142	-0.01522	0.186859		320	0.031168	0.041548	-0.08408
321	0.090278	-0.07848	-0.00706		321	0.116155	-0.01972	0.110124
322	-0.09921	0.04556	-0.04621		322	-0.18023	0.077709	0.071707
323	0.049793	-0.09374	-0.02136		323	0.070661	0.18346	-0.16562
324	0.029385	-0.01274	-0.14055		324	0.1299	0.038683	0.078991
325	0.256201	-0.14944	0.092604		325	0.031168	-0.19247	-0.0385
326	0.456138	-0.04561	-0.05152		326	-0.0755	0.22808	-0.11286
327	-0.19063	0.202475	0.218946		327	0.070661	0.010846	-0.06975
328	0.266488	-0.04561	0.15486		328	-0.15052	0.119463	-0.06728
329	-0.06884	0.09617	0.060518		329	-0.01036	-0.03091	0.016606
330	-0.16707	0.172084	-0.02484		330	-0.03398	0.01917	-0.14881
331	0.198626	0.268218	-0.01421		331	0.090408	-0.1312	0.21081
332	0.04299	-0.16457	0.071242		332	0.104249	-0.10882	0.016606
333	0.395078	-0.06583	-0.09067		333	0.102313	0.166813	-0.02169
334	-0.16358	-0.06844	0.144135		334	0.007453	0.152894	0.146075
335	-0.30578	0.116389	-0.13165		335	-0.1328	0.061061	0.158059
336	0.110687	0.085998	0.217115		336	-0.06166	-0.02818	0.06454
337	0.019263	0.108822	0.224265		337	0.046946	0.06379	0.114941
338	0.036187	-0.10391	0.046305		338	-0.07947	0.097221	0.093324
339	-0.22116	0.027822	0.103242		339	-0.01626	0.19192	0.246761
340	0.225837	0.010084	-0.14229		340	0.082567	0.074979	-0.09125
1000 ms					1000 ms
Frame	CPTO02_WT_CS-2_cell-1_1000ms-01_dF	CPTO04_WT_CS-1_cell-2_1000ms-01_dF	CPTO04_WT_CS-1_cell-3_1000ms-01_dF		Frame	CPTO01_itsnKO_CS-4_cell-1-1_1000ms-01_dF	CPTO04_KO_CS-1_cell-5_1000ms-01_dF	CPTO04_KO_CS-2_cell-2_1000ms-01_dF
1	-0.10283	-0.01611	0.098683		1	0.022913	0.035103	0.032248
2	0.00112	-0.00627	-0.08361		2	0.132492	0.197421	0.115082
3	-0.30611	-0.17273	-0.05167		3	-0.05534	0.147567	0.15456
4	-0.21188	-0.03074	-0.01525		4	0.072524	0.088106	-0.11527
5	-0.19706	-0.0209	-0.19755		5	0.268156	0.080073	-0.10434
6	-0.0732	0.067125	0.440709		6	0.00987	0.115435	0.140108
7	-0.11279	-0.10413	-0.01972		7	-0.13104	-0.03405	0.370456
8	0.085396	0.223752	0.180894		8	-0.17796	-0.07421	-0.17642
9	-0.09287	-0.01131	-0.12003		9	0.153334	-0.09831	-0.00018
10	0.318554	-0.10413	-0.21586		10	-0.2589	0.118664	-0.22313
11	-0.31097	-0.14827	0.016695		11	-0.02146	0.046365	0.266121
12	-0.09287	-0.06024	0.107842		12	-0.03974	0.038332	-0.07931
13	0.204404	0.116056	-0.22033		13	-0.23282	0.078498	-0.09729
14	0.204404	0.052494	0.075896		14	-0.19625	-0.1321	-0.06116
15	-0.03847	-0.0895	-0.30701		15	-0.0345	0.035103	-0.2159
16	0.085396	0.111259	0.021163		16	-0.11019	0.041482	-0.05041
17	0.283823	0.262848	-0.27976		17	0.174304	0.068811	-0.14029
18	-0.15238	-0.30969	-0.06998		18	0.072524	0.097793	-0.07209
19	-0.01855	-0.11397	0.085056		19	0.00987	-0.1803	0.161786
20	0.234277	-0.27563	-0.01972		20	0.088123	0.13473	-0.17642
21	0.105312	-0.22166	-0.20224		21	0.283883	0.04794	-0.15827
22	-0.15748	-0.0943	-0.26144		22	0.054239	-0.03239	-0.01093
23	-0.0681	0.287314	0.012227		23	-0.06058	-0.09351	-0.20867
24	-0.23665	-0.14827	0.025855		24	0.148219	0.137959	-0.08284
25	-0.08291	0.028028	0.107842		25	0.04644	0.126697	0.161786
26	0.382915	-0.03074	-0.06529		26	-0.07887	0.181354	-0.10081
27	-0.01855	-0.35886	0.144257		27	-0.04754	-0.28796	-0.05411
28	0.194446	-0.28523	0.395135		28	-0.06838	0.015807	0.017972
29	0.224319	0.096388	-0.02441		29	0.015113	-0.06295	-0.01093
30	-0.34084	0.297148	-0.12919		30	-0.00317	0.229553	-0.14399
31	-0.04333	0.032825	-0.08361		31	0.02547	0.028644	0.136583
32	0.313453	-0.1581	0.016695		32	0.067281	-0.08705	-0.22313
33	0.159958	0.022991	-0.13834		33	0.166376	-0.09028	0.068201
34	-0.08291	-0.32456	0.162576		34	-0.06583	0.227978	-0.25185
35	0.11527	0.120853	-0.33896		35	-0.01097	-0.03728	-0.09006
36	0.021035	0.052494	0.021163		36	-0.1676	0.137959	-0.01816
37	0.140043	-0.14827	0.039482		37	0.169061	-0.04365	-0.25185
38	0.11527	-0.10413	-0.19308		38	0.309967	0.266569	-0.03966
39	0.00622	0.116056	0.007536		39	0.153334	0.043136	-0.01446
40	-0.0681	-0.17753	-0.05167		40	-0.24586	0.252078	0.039474
41	-0.11764	-0.0943	0.212841		41	0.249999	-0.2092	0.003521
42	-0.21698	-0.05041	0.016695		42	0.069839	0.033449	0.089879
43	-0.02365	0.032825	-0.03335		43	-0.01366	0.022265	-0.10434
44	0.095354	0.067125	0.021163		44	-0.09971	0.105826	-0.26631
45	0.050908	-0.37349	0.094215		45	-0.07362	-0.00026	-0.06116
46	0.110169	-0.16794	0.003068		46	-0.13104	0.068811	-0.10081
47	0.070581	-0.14827	-0.00162		47	0.174304	-0.05492	-0.12954
48	-0.16719	-0.18736	-0.12472		48	-0.18845	-0.04208	-0.17642
49	0.095354	-0.17753	-0.01525		49	0.307282	-0.08705	0.007045
50	0.134942	0.00836	0.139789		50	-0.07631	-0.18833	-0.20515
51	0.050908	0.253014	0.281201		51	-0.00317	-0.02278	-0.2374
52	0.377815	-0.00627	-0.10193		52	-0.19893	-0.00995	-0.00723
53	0.214361	-0.15306	-0.18839		53	0.171619	-0.11761	-0.11157
54	-0.05814	-0.18736	-0.27976		54	0.00987	-0.02113	0.021497
55	-0.02851	-0.27059	-0.10193		55	0.012428	-0.05334	-0.36694
56	0.011077	0.164987	0.212841		56	-0.03706	0.126697	-0.07931
57	-0.08801	-0.27563	0.030323		57	-0.06314	0.009349	0.039474
58	0.199546	-0.00147	-0.04251		58	-0.26414	-0.07098	-0.11527
59	-0.13756	-0.27563	0.107842		59	0.002071	0.107401	0.27317
60	-0.08801	0.179618	0.176203		60	0.067281	-0.16581	-0.07931
61	-0.26143	0.013157	-0.00162		61	0.195146	0.031874	0.11138
62	-0.18225	-0.06024	0.467964		62	-0.10751	0.062431	0.10063
63	-0.12275	-0.06024	-0.04251		63	-0.0345	-0.06618	-0.00371
64	0.011077	0.443941	-0.12003		64	-0.14676	0.022265	0.302074
65	0.100454	-0.1629	0.203681		65	0.059482	0.13473	0.176061
66	0.1449	0.292351	0.021163		66	-0.24841	0.157255	-0.15474
67	-0.0086	-0.01611	0.025855		67	0.116893	-0.00829	-0.00723
68	0.060623	-0.1924	-0.22949		68	-0.03706	0.182929	0.0467
69	0.239134	-0.2315	-0.27976		69	-0.11544	-0.00829	0.151035
70	0.055766	-0.01131	-0.13834		70	-0.03974	0.190963	-0.21943
71	0.472049	-0.30489	0.06696		71	0.142977	0.297048	-0.30226
72	0.184731	-0.24133	-0.10193		72	0.202945	0.155601	-0.35971
73	-0.03847	-0.06024	-0.19308		73	-0.00841	-0.12887	-0.15122
74	0.045808	-0.0895	-0.02888		74	-0.06838	-0.05334	-0.09359
75	-0.04843	0.253014	0.021163		75	0.174304	0.015807	0.042999
76	0.268765	0.155153	0.12147		76	0.150777	0.012578	-0.08284
77	0.134942	0.057291	-0.17945		77	0.082881	-0.09028	-0.01093
78	-0.04333	-0.1581	0.12147		78	-0.12848	0.020611	0.0467
79	-0.16719	-0.06504	0.012227		79	-0.03706	-0.05815	0.186988
80	0.00112	0.12589	0.007536		80	-0.10239	0.147567	0.201264
81	0.239134	-0.18257	0.135321		81	0.176861	0.084956	-0.07931
82	0.184731	0.101425	-0.11087		82	-0.10495	-0.12084	0.039474
83	0.293781	-0.24133	-0.16113		83	0.064724	-0.02113	0.445887
84	-0.0137	-0.1238	-0.29338		84	0.064724	-0.09674	-0.04318
85	-0.05328	0.321613	0.112534		85	0.051554	-0.11603	-0.28058
86	-0.18225	0.086793	-0.06529		86	-0.1676	0.084956	-0.20867
87	0.03585	0.052494	0.167044		87	-0.08411	-0.14816	0.017972
88	-0.0137	-0.00627	0.12147		88	-0.0501	-0.0887	0.356004
89	-0.15748	-0.06024	0.048641		89	0.257799	-0.0887	-0.06116
90	-0.39039	-0.0847	-0.22502		90	0.132492	-0.00995	-0.15122
91	0.219219	0.20912	0.176203		91	0.033397	-0.09831	-0.04318
92	-0.24661	-0.04537	0.007536		92	-0.16236	-0.09185	-0.06839
93	-0.11279	0.047457	-0.3298		93	-0.04498	-0.21889	-0.02168
94	-0.00374	0.135724	-0.00162		94	0.062039	0.075269	0.276871
95	-0.14242	-0.05041	0.595749		95	-0.0423	0.136384	-0.00018
96	-0.0086	-0.38812	0.06696		96	-0.0189	0.039907	0.133058
97	-0.1327	0.062328	-0.06529		97	-0.00061	-0.09989	-0.17995
98	-0.26653	0.238383	-0.06998		98	-0.14676	0.020611	0.194214
99	0.040951	0.076959	-0.12472		99	-0.03194	-0.01633	0.021497
100	-0.04843	-0.01611	0.085056		100	-0.10751	-0.07902	-0.24833
101	-0.0137	-0.10413	-0.10193		101	-0.01366	-0.05972	0.237217
102	0.00112	-0.10917	0.06696		102	0.056797	-0.00506	-0.00723
103	0.075681	-0.10413	0.071428		103	-0.22502	-0.16258	0.082653
104	-0.08801	0.135724	0.253723		104	-0.08667	0.025415	-0.00371
105	0.105312	-0.0943	-0.03804		105	-0.09447	-0.17226	0.064676
106	-0.11764	0.067125	0.053109		106	0.103851	0.168517	-0.28781
107	0.055766	0.047457	0.167044		107	-0.13884	-0.01475	-0.05764
108	0.070581	0.145558	0.176203		108	0.085566	0.028644	-0.00371
109	0.204404	-0.1238	0.021163		109	0.043754	0.109055	0.284097
110	-0.08801	-0.3001	-0.08808		110	-0.09447	0.051169	-0.06116
111	-0.10283	0.253014	-0.08808		111	-0.08935	-0.02916	-0.11527
112	0.00622	0.184655	0.030323		112	0.028155	-0.03405	-0.20515
113	-0.00374	0.233586	0.112534		113	0.00987	0.133155	0.359529
114	0.179631	-0.1581	0.039482		114	0.140292	0.084956	0.276871
115	-0.06324	-0.15306	-0.12919		115	0.192588	-0.13044	-0.29856
116	0.313453	0.00836	-0.10193		116	-0.08142	-0.10312	-0.05764
117	-0.07806	-0.04537	-0.00609		117	-0.02146	0.101022	0.003521
118	0.095354	0.24342	0.130629		118	-0.16236	-0.14171	-0.17272
119	0.169673	0.106222	0.098683		119	-0.01097	0.073693	0.118606
120	0.179631	0.155153	0.021163		120	0.033397	0.064006	0.057451
121	0.021035	-0.0209	-0.18392		121	0.202945	-0.18991	-0.07209
122	-0.02851	0.076959	-0.06998		122	-0.16236	-0.07421	0.129357
123	0.268765	0.003563	-0.23396		123	0.153334	0.00297	-0.31653
124	-0.03847	-0.0552	-0.13834		124	-0.01097	0.033449	0.032248
125	0.194446	0.155153	0.007536		125	0.166376	0.017382	-0.21943
126	0.120127	0.042659	-0.04251		126	-0.0501	0.088106	-0.07931
127	0.060623	-0.14347	-0.10193		127	0.002071	0.083302	0.151035
128	-0.17229	0.042659	-0.12919		128	0.179418	-0.02759	0.089879
129	-0.21698	0.155153	-0.05167		129	0.116893	-0.02916	0.27317
130	-0.11764	-0.04537	-0.06082		130	-0.03194	0.039907	-0.08636
131	-0.09287	-0.06504	-0.18839		131	-0.14676	0.541352	-0.04688
132	0.065724	0.179618	0.376816		132	1.32764	0.729424	-0.01093
133	0.422503	0.292351	0.709683		133	2.27754	0.837163	0.719238
134	0.25905	0.468406	0.50907		134	2.59579	0.604043	0.302074
135	0.78924	0.233586	0.235627		135	2.6532	0.489924	0.499817
136	0.467192	0.551637	0.568271		136	1.92259	0.218291	0.086178
137	0.239134	0.233586	-0.06082		137	1.86518	0.28744	0.294848
138	0.362999	0.287314	0.176203		138	1.57812	0.467478	0.438661
139	0.204404	0.071922	0.171735		139	1.21806	0.472282	0.258895
140	0.15	0.311779	-0.00609		140	0.920518	0.088106	0.151035
141	0.085396	0.194489	0.408763		141	1.01718	0.473857	0.233692
142	-0.23179	-0.07487	0.021163		142	0.56301	0.216716	0.115082
143	-0.0137	0.194489	0.399603		143	0.764013	0.174896	-0.05764
144	-0.07806	0.00836	0.130629		144	0.923204	0.137959	0.334326
145	-0.06324	-0.06024	0.235627		145	0.414305	0.081727	0.338027
146	0.070581	-0.11397	0.007536		146	0.437832	0.340443	0.11138
147	0.199546	-0.07967	-0.07445		147	0.289126	0.190963	-0.09006
148	-0.19196	-0.07967	0.062269		148	0.163819	0.194192	0.107856
149	0.070581	0.267885	0.062269		149	0.377863	0.155601	0.230167
150	-0.15748	0.145558	-0.02888		150	0.22903	-0.01152	-0.22313
151	-0.22669	-0.10917	-0.00609		151	0.448316	-0.05492	0.161786
152	0.184731	-0.119	-0.12919		152	0.351651	0.154026	-0.12954
153	0.03585	0.032825	-0.25228		153	0.437832	0.057627	0.115082
154	-0.02365	0.116056	0.203681		154	0.252557	0.123468	0.057451
155	-0.21698	0.106222	0.139789		155	0.289126	0.076844	-0.09729
156	-0.09797	-0.06024	0.162576		156	0.406505	0.025415	-0.02891
157	0.03585	0.145558	-0.15197		157	-0.08142	0.160484	0.060975
158	-0.09287	-0.01611	-0.05636		158	0.239514	0.136384	0.082653
159	0.323411	-0.04057	-0.14281		159	0.390905	0.067235	-0.29151
160	-0.05328	0.062328	0.057801		160	0.171619	0.232782	0.068201
161	0.130085	-0.10917	-0.17476		161	0.163819	0.168517	-0.07561
162	0.090497	0.223752	0.208149		162	0.20563	-0.02436	0.320051
163	-0.1276	-0.07487	-0.26591		163	0.422104	0.055973	0.068201
164	0.154858	-0.29026	-0.12472		164	0.281198	0.019036	0.622129
165	-0.12275	-0.30969	0.167044		165	0.255114	-0.01955	0.089879
166	0.184731	-0.00147	-0.16113		166	0.007313	-0.08225	-0.23035
167	-0.0137	0.086793	0.007536		167	0.304725	0.178125	0.133058
168	0.025893	-0.06024	0.203681		168	0.148219	-0.01633	0.071902
169	0.174773	-0.41739	-0.08361		169	0.00987	0.014232	0.147334
170	-0.21698	0.003563	0.012227		170	0.108965	0.086531	-0.04688
171	0.030993	-0.02594	0.021163		171	0.176861	-0.04208	-0.07561
172	-0.31607	-0.0209	0.107842		172	0.077766	-0.09351	-0.11157
173	0.070581	-0.01611	-0.1475		173	0.108965	0.22152	-0.03243
174	0.273865	-0.17273	0.030323		174	0.002071	0.078498	-0.18717
175	0.016178	-0.30489	-0.11556		175	0.106408	0.126697	-0.34544
176	-0.0137	0.032825	0.012227		176	-0.07887	0.094564	0.035949
177	0.105312	-0.06504	0.089747		177	-0.0345	0.031874	0.10063
178	0.021035	-0.13364	0.112534		178	-0.02926	0.054398	0.11138
179	0.159958	-0.0847	0.158108		179	0.072524	0.02384	0.071902
180	-0.19706	-0.02594	-0.30254		180	-0.14932	0.068811	-0.12602
181	0.00622	-0.1286	-0.3298		181	0.041197	-0.05492	0.064676
182	0.25395	-0.00627	-0.26144		182	-0.02401	0.094564	0.115082
183	-0.05814	0.262848	-0.20224		183	0.056797	-0.09831	0.133058
184	-0.0732	-0.0943	-0.24781		184	0.268156	-0.06137	-0.11879
185	-0.06324	-0.06024	0.071428		185	0.035955	-0.11603	0.017972
186	-0.22184	0.018194	-0.17029		186	-0.03974	-0.07744	0.003521
187	-0.00374	-0.0943	-0.06082		187	0.189903	0.129926	0.107856
188	-0.19706	-0.10413	0.030323		188	0.215987	-0.09028	-0.06486
189	-0.2862	0.081756	-0.00609		189	0.430032	0.178125	0.107856
190	-0.04843	-0.09934	-0.03804		190	0.038512	0.081727	0.334326
191	-0.0732	-0.10413	-0.05167		191	-0.02146	0.02384	-0.06839
192	0.140043	0.253014	-0.12472		192	0.022913	-0.08382	0.028723
193	0.085396	-0.01131	-0.21117		193	0.093366	0.02384	-0.03613
194	0.308596	-0.02594	0.240095		194	-0.18065	-0.00995	0.158085
195	-0.02365	-0.1286	0.085056		195	-0.09971	0.166863	0.424386
196	-0.01855	0.042659	0.139789		196	0.325567	0.15883	0.129357
197	-0.00374	0.16019	-0.20224		197	0.343851	0.041482	0.197739
198	-0.12275	0.170024	-0.01056		198	0.101165	0.060777	0.280396
199	0.030993	-0.28523	0.039482		199	0.20563	-0.05649	-0.24833
200	-0.00374	-0.30969	-0.00162		200	0.257799	-0.02759	0.172536
201	-0.23665	-0.1286	-0.12919		201	0.302168	-0.09028	-0.08284
202	0.030993	-0.01611	-0.00609		202	0.192588	0.043136	-0.00371
203	-0.33089	0.047457	-0.07445		203	0.362136	-0.1369	-0.11157
204	0.030993	-0.25117	0.19899		204	0.456116	0.240816	-0.15122
205	-0.0732	0.101425	-0.02441		205	0.302168	-0.04208	0.057451
206	-0.23665	-0.20703	-0.09277		206	0.215987	0.142763	0.129357
207	-0.17715	0.067125	0.094215		207	0.090808	-0.01633	-0.10804
208	-0.27138	0.013157	0.098683		208	0.22123	0.186158	0.26242
209	-0.23665	0.311779	-0.2706		209	0.051554	0.022265	-0.2374
210	0.021035	-0.27059	-0.07914		210	0.174304	0.083302	0.082653
211	0.318554	0.27772	-0.19755		211	0.200388	0.088106	-0.38139
212	-0.26653	-0.29026	-0.02888		212	-0.03974	-0.05169	0.028723
213	-0.2862	-0.1924	0.208149		213	0.223787	0.046365	0.143809
214	0.060623	0.106222	0.148948		214	-0.07887	0.028644	-0.01446
215	0.065724	-0.31952	0.003068		215	0.103851	-0.19314	0.064676
216	0.040951	-0.02594	-0.12919		216	0.048997	0.101022	-0.1944
217	0.105312	0.297148	-0.06529		217	0.169061	0.078498	-0.09006
218	0.105312	0.003563	0.021163		218	0.038512	0.039907	0.16531
219	-0.11279	0.106222	-0.09277		219	0.166376	-0.12722	-0.05411
220	0.050908	-0.20703	-0.05636		220	0.239514	0.017382	0.194214
221	-0.09287	-0.21183	-0.25228		221	0.054239	-0.06295	0.050225
222	-0.16233	-0.14827	-0.02441		222	0.236829	-0.05169	0.161786
223	0.040951	-0.17753	0.016695		223	-0.00841	-0.07098	-0.09006
224	-0.07806	-0.04537	0.272042		224	0.062039	0.109055	0.305599
225	-0.09287	-0.01611	-0.00162		225	-0.19369	-0.18668	-0.02168
226	0.25905	-0.2315	-0.06998		226	0.012428	-0.08705	-0.23035
227	-0.1276	-0.05041	-0.08808		227	0.035955	0.231207	0.201264
228	-0.14242	-0.10413	-0.06529		228	-0.22233	0.068811	0.007045
229	-0.02365	-0.06504	0.299297		229	-0.11275	-0.10477	-0.26631
230	-0.10283	0.022991	-0.0472		230	0.106408	0.248849	-0.12602
231	-0.09287	0.00836	-0.1656		231	0.116893	-0.09351	-0.06486
232	0.268765	0.032825	-0.01525		232	0.062039	0.224749	0.334326
233	0.080539	0.130687	0.075896		233	-0.18589	0.131501	-0.01093
234	0.075681	-0.1629	-0.03804		234	0.161262	-0.03728	0.179762
235	-0.11764	-0.05041	0.094215		235	0.002071	0.215141	0.089879
236	-0.29616	-0.14827	-0.15644		236	0.067281	-0.09674	-0.07931
237	0.11527	-0.0943	0.117002		237	0.114208	0.027069	0.050225
238	0.105312	-0.06983	0.025855		238	-0.06838	0.060777	-0.06486
239	0.070581	-0.1972	0.035014		239	0.231715	0.113859	-0.1907
240	-0.03337	-0.1286	-0.15644		240	0.051554	-0.00349	-0.02168
241	0.179631	0.155153	-0.12919		241	0.098608	0.019036	-0.08284
242	0.328269	-0.0847	-0.18839		242	0.108965	-0.00026	-0.09729
243	0.00112	-0.32936	0.158108		243	0.197703	0.038332	0.107856
244	-0.17715	-0.23629	-0.01525		244	0.320452	0.052744	-0.11157
245	0.298638	0.062328	0.208149		245	0.048997	-0.17864	-0.16197
246	0.105312	0.00836	0.025855		246	0.028155	0.101022	0.240918
247	-0.16233	-0.3001	0.144257		247	-0.01621	0.213487	0.042999
248	0.070581	-0.0895	-0.13365		248	0.171619	-0.22692	0.266121
249	-0.09797	-0.05041	0.190054		249	-0.11544	0.068811	-0.07561
250	-0.06324	0.067125	-0.01525		250	0.187346	-0.10477	-0.01446
251	-0.19196	0.170024	-0.12003		251	0.090808	0.015807	0.366755
252	-0.28134	0.150355	-0.06082		252	0.148219	-0.06941	0.0467
253	-0.04333	-0.27563	-0.09724		253	-0.06838	0.059202	0.032248
254	0.070581	-0.17753	-0.07445		254	0.21343	0.112206	0.323576
255	-0.04843	-0.2315	0.290361		255	-0.00317	-0.02601	-0.18347
256	-0.25657	-0.13364	-0.19308		256	0.12725	-0.2044	0.115082
257	-0.16233	0.067125	0.030323		257	-0.00573	0.022265	-0.14399
258	-0.14242	-0.11397	0.107842		258	0.20563	-0.07579	0.089879
259	0.134942	-0.03074	0.112534		259	-0.19369	0.041482	0.007045
260	-0.23665	-0.01131	0.094215		260	0.082881	-0.00506	0.201264
261	-0.0681	0.047457	-0.07445		261	0.048997	-0.09831	0.010746
262	-0.24661	0.00836	-0.02441		262	0.166376	0.07204	-0.10434
263	0.134942	-0.04057	-0.02888		263	-0.19369	0.17655	-0.34174
264	0.130085	0.164987	0.007536		264	-0.00573	0.843543	0.104155
265	0.829071	0.879761	0.272042		265	0.242072	0.954432	0.136583
266	1.51786	0.791494	1.28874		266	1.39285	0.669962	0.629355
267	1.00248	0.7476	1.06065		267	1.2233	0.76959	0.960161
268	0.823971	0.914061	0.791671		268	1.81825	0.705324	0.909932
269	0.591056	0.306982	0.837245		269	1.48427	0.623338	0.762418
270	0.640602	0.302185	0.367657		270	1.00926	0.473857	0.629355
271	0.358142	0.370544	0.641323		271	1.06411	0.247274	0.769643
272	0.531553	0.355913	0.568271		272	0.873592	0.155601	0.438661
273	0.372957	0.12589	0.053109		273	0.988414	0.579943	0.629355
274	0.452376	0.218955	0.883042		274	0.829223	0.224749	0.169012
275	0.219219	-0.04057	-0.18839		275	0.630906	0.338868	0.15456
276	-0.04333	0.194489	0.19899		276	0.865793	0.062431	0.456638
277	0.377815	0.258051	-0.2706		277	0.513527	0.215141	0.183287
278	0.546368	0.028028	-0.08361		278	0.521327	0.184583	0.212191
279	0.353042	-0.02594	0.057801		279	0.581295	-0.11115	0.075427
280	0.234277	0.116056	0.290361		280	0.49	0.179779	0.20849
281	0.134942	-0.01131	0.030323		281	0.469158	0.342097	0.356004
282	0.239134	0.076959	0.290361		282	0.385663	0.006199	0.402708
283	-0.14752	-0.119	0.04395		283	0.325567	0.022265	-0.02168
284	0.338226	-0.07487	-0.12003		284	0.49	-0.07902	-0.06116
285	0.016178	0.013157	0.048641		285	0.022913	0.248849	0.025022
286	0.125227	-0.30969	0.089747		286	0.380421	-0.00191	0.10063
287	0.164816	-0.00147	-0.06529		287	0.474401	0.059202	0.104155
288	0.199546	0.213918	0.112534		288	0.153334	0.239241	0.053926
289	-0.1276	-0.24613	0.035014		289	0.351651	0.210258	0.039474
290	0.382915	-0.06983	-0.13365		290	0.377863	0.051169	0.280396
291	-0.04333	0.081756	-0.13365		291	0.223787	0.088106	0.226466
292	-0.15238	0.062328	0.212841		292	0.414305	0.133155	0.427911
293	0.243992	-0.00627	0.085056		293	-0.07362	0.035103	-0.1944
294	0.050908	-0.02594	0.167044		294	0.252557	0.092989	0.255194
295	0.263907	-0.14827	-0.12919		295	0.085566	-0.04846	0.089879
296	-0.0681	-0.0895	0.117002		296	0.234272	0.137959	0.276871
297	0.060623	0.120853	-0.02888		297	0.22903	-0.00026	-0.03243
298	-0.0137	-0.2658	0.221777		298	0.283883	0.080073	-0.13324
299	-0.08291	0.003563	-0.07445		299	0.056797	0.181354	0.143809
300	0.298638	0.179618	-0.06529		300	0.158576	-0.15943	0.169012
301	-0.09797	0.248217	-0.15644		301	0.153334	-0.26063	0.064676
302	-0.00374	-0.07487	0.089747		302	0.22903	-0.04208	0.007045
303	0.045808	0.052494	0.19899		303	0.038512	0.051169	0.255194
304	0.214361	0.071922	-0.26144		304	0.04644	0.020611	0.071902
305	-0.23665	-0.04537	-0.14281		305	0.192588	0.02384	-0.09006
306	-0.14242	-0.24613	0.176203		306	0.145534	0.054398	-0.11527
307	0.055766	0.062328	-0.1656		307	-0.01097	0.101022	0.039474
308	-0.05328	0.09159	-0.22033		308	-0.11544	-0.03405	0.078952
309	-0.02365	0.018194	-0.19308		309	-0.0189	-0.03405	-0.06839
310	-0.0681	0.218955	-0.06082		310	0.249999	-0.01475	0.107856
311	-0.03337	0.194489	-0.24781		311	-0.0267	-0.05169	-0.05764
312	0.154858	0.003563	-0.03804		312	0.135177	0.282636	0.096929
313	0.050908	-0.13843	-0.10193		313	0.069839	0.091335	-0.23388
314	0.075681	-0.11397	0.04395		314	0.080324	-0.14974	0.096929
315	-0.08801	0.022991	0.057801		315	-0.06583	-0.03082	-0.07561
316	-0.03337	0.213918	0.194522		316	-0.03194	0.006199	0.122131
317	0.080539	0.145558	0.057801		317	0.296925	-0.05972	-0.23388
318	-0.17715	0.00836	-0.01056		318	-0.00317	0.203879	-0.20145
319	0.273865	-0.2315	-0.01972		319	-0.0501	0.145992	0.060975
320	0.00112	-0.06504	0.527388		320	0.268156	0.141188	0.0467
321	0.110169	0.071922	0.226468		321	0.11945	-0.11918	-0.25555
322	0.030993	-0.1238	-0.06998		322	0.208188	0.293898	-0.14752
323	-0.11279	-0.22166	0.167044		323	-0.00061	-0.17549	-0.07931
324	-0.22669	-0.02594	0.107842		324	0.082881	0.280982	0.161786
325	-0.05328	-0.07487	0.021163		325	0.156019	-0.13367	0.032248
326	-0.19196	0.106222	0.06696		326	0.150777	-0.05334	0.287622
327	-0.06324	0.022991	-0.07445		327	0.195146	0.062431	-0.24833
328	-0.05328	0.022991	-0.18839		328	0.163819	-0.05334	0.068201
329	-0.15748	-0.14347	0.085056		329	0.067281	-0.09831	0.035949
330	-0.07806	0.013157	0.27651		330	0.244757	-0.05011	-0.22313
331	-0.20192	0.067125	-0.06998		331	0.075081	0.001316	-0.05411
332	0.030993	0.062328	0.194522		332	-0.10751	0.216716	0.359529
333	-0.14242	0.106222	-0.09724		333	-0.06058	0.006199	0.010746
334	0.249092	0.003563	-0.10193		334	0.12725	0.086531	-0.00371
335	-0.16233	-0.16794	-0.10193		335	-0.08667	-0.0887	0.41716
336	0.234277	-0.38812	-0.01525		336	0.163819	0.260111	-0.02891
337	-0.18225	-0.0895	-0.09724		337	0.090808	0.083302	0.014271
338	-0.20702	0.076959	-0.02888		338	-0.09715	-0.06137	-0.08284
339	0.03585	0.018194	-0.22949		339	-0.21453	0.044711	0.003521
340	-0.28134	-0.04537	0.126161		340	0.189903	-0.11438	0.151035
