# Supplementary material for: Intersectin and endophilin condensates prime synaptic vesicles for release site replenishment
Source: Nat Neurosci. 2025 Jul 8;28(8):1649–62. doi: 10.1038/s41593-025-02002-4 (PMC12321584; doi:10.1038/s41593-025-02002-4)
Supplement: Supplementary file 21 — Statistical source data. [file 41593_2025_2002_MOESM21_ESM.xlsx]

## Sheet: Sheet1
Extended Data Fig. 10a
Release probability measurements
Avg Fiber Volley (mV)	Itsn1 WT fEPSP slope (mv/ms)																																								wildtype 4mM
0.191963	0.905266	0.554334	-0.334441	0.0361418	1.23945	0.444358
0.355421	1.26547	1.03789	0.606511	0.134943	1.49189	0.697069
0.481562	1.50343	1.48576	0.898448	0.189223	1.80867	0.812648
0.585794	1.40842	1.96609	1.15143	0.257372	2.19141	0.993593
0.639555	1.16769	2.18449	1.20255	0.331095	1.79159	0.976373
Avg Fiber Volley (mV)	Itsn1 KO (fEPSP slope (mv/ms)
0.161952	0.189057	0.0960127	0.405378	0.546071	0.42156	0.32992	0.0361071	0.152629
0.316522	0.265626	0.21782	0.896807	0.884982	0.640066	0.522083	0.0604063	0.187202
0.441664	0.620034	0.497742	1.33405	1.14654	1.14629	0.522083	0.0508663	0.2564
0.540791	0.847806	0.743773	1.55679	1.42766	1.19221	1.10043	0.129761	1.01233
0.573248	0.393408	1.09932	1.89204	0.714508	1.22817	1.19693	0.136296	1.33572
Extended Data Fig. 10b
paired-pulse ratio measurements
paired-pulse interval (ms)	Itsn1 WT
0	1	1	1	1	1	1	1	1	1	1	1	1	1	1	1	1	1	1	1	1	1	1	1	1	1	1	1	1
20	1.66685	1.23341	1.29598	1.51489	2.28559	2.18439	1.24754	1.23635	1.09109	1.44462	1.35927	1.14352	1.10638	1.20616	1.33361	1.0061	1.20821	1.31084	0.807342	1.56955	1.09984	1.6691	1.19501	1.29832	1.084	1.46339	1.2286	1.27517
50	1.69283	1.24752	1.38029	2.16996	1.40945	1.24584	1.28559	1.12735	1.12492	1.18037	1.37744	1.07077	1.35026	0.94823	1.85363	1.40983	0.974746	0.960339	1.39125	0.97068
500	1.13511	1.04024	1.03294	1.18359	1.0919	0.967577	1.06009	1.10959	0.988608	0.965219	1.01503	1.07685	0.952476	1.04258	1.04113	1.1274	1.17306	1.02017	1.06454	1.10517	1.03764	1.08257	0.967189	1.00555
1000	1.07134	1.04636	1.11976	1.00425	1.1801	1.19513	0.992812	1.03905	0.853662	0.776968	1.01231	0.984946	1.0527	1.17665	0.979158	1.02038	1.14012	1.03696	1.00788	1.06314	1.03801	1.0221	1.06498	0.990207	0.946081	1.04329	1.02669	1.05003	0.990478
	Itsn1 KO
0	1	1	1	1	1	1	1	1	1	1	1	1	1	1	1	1	1	1	1	1	1	1	1	1	1	1	1	1	1	1	1	1	1	1
20	1.00634	0.814916	0.555143	0.890625	1.352	1.23026	1.83892	1.85853	1.14561	1.01998	1.22383	1.17981	0.950966	0.95396	1.31227	1.335	1.25815	1.61578	1.05652	1.34187	1.41074	1.37644	1.33738	1.03401	1.42128	1.54657	1.09765	1.30667	1.5218	1.28608	1.64084	1.58239	1.49209	1.27679
50	1.01296	0.959059	1.23699	1.02397	0.924866	1.52989	1.09719	1.05748	1.29213	1.36487	1.3385	1.11634	1.15922	0.926215	1.39327	1.39441	1.2564	1.39594	1.38791	1.52351	1.39222	0.92697	1.3186	1.49781	1.12801
500	0.973819	0.913741	0.949749	1.04722	1.04305	0.949149	1.19462	1.14164	1.27725	0.968461	0.953523	0.999906	0.967616	0.965138	0.989097	1.00092	1.0357	1.0252	1.03902	1.05101	0.999526	1.21541	1.05392	1.03974	1.03974	0.994863	1.07752	1.09427	1.02658	1.01698	1.04188	1.04136
1000	0.883815	0.00388408	1.02038	0.890672	0.925594	0.979173	1.01837	1.16908	1.26101	0.897508	0.988826	1.03498	1.04247	0.993954	0.981556	1.01306	1.0184	1.01775	1.01817	1.29653	1.03481	1.22487	1.0181	1.05989	1.0011	1.04096	1.10009	0.989016	1.05813	1.04352	1.12394	1.02512	1.01097
Extended Data Fig. 10c
cumulative total charge transfer
stimulation number	Itsn1 KO																												Itsn1 WT
1	0.00241139	0.00518953	0.00887964	0.0107186	0.00363277	0.00148241	0.000349806	0.000349781	0.00341873	0.0103963	0.0100138	0.00301011	0.00516444	0.00262592	0.00290752	0.00655203	0.0122932	0.0063818	0.00947331	0.00357861	0.00423254	0.00605565	0.0108347	0.00189141	0.00701711				0.00417427	0.00322178	0.00703158	0.0035619	0.00502444	0.00281356	0.00438125	0.0136691	0.00261608	0.00331448	0.00754047	0.00621843	0.00290539	0.00125126	0.00402797	0.00718741	0.00829896	0.00473988	0.0113989	0.0099821
2	0.00525747	0.00974825	0.0170623	0.0196093	0.00702831	0.00399639	0.000809865	0.000794919	0.00725302	0.0207573	0.0192958	0.00686307	0.01125	0.00580219	0.00702287	0.0153079	0.0283871	0.0151099	0.0228773	0.00826208	0.00994643	0.0140256	0.023251	0.00469987	0.015062				0.0102243	0.00737534	0.0158012	0.0109417	0.0122933	0.00621504	0.00923312	0.0285498	0.00537171	0.007045	0.0180972	0.0146658	0.00698758	0.00306576	0.00995523	0.0168382	0.0163665	0.00911442	0.0248562	0.0188447
3	0.00742979	0.0133115	0.0254018	0.0287867	0.00952828	0.0065107	0.00134699	0.00136898	0.0110407	0.0277814	0.0256422	0.0113528	0.0177488	0.00918328	0.012146	0.026456	0.046027	0.0242884	0.0373955	0.012732	0.0157823	0.0225301	0.0345257	0.00812593	0.0222149				0.0163205	0.0116785	0.0242098	0.0181268	0.0203993	0.0095633	0.0141606	0.043346	0.0081861	0.0106221	0.0298361	0.024672	0.0115796	0.00496406	0.0163505	0.02623	0.0246191	0.0134894	0.038535	0.0310558
4	0.00938526	0.016326	0.033939	0.0373234	0.0113583	0.00883109	0.00190295	0.00184357	0.0147143	0.0339186	0.0306638	0.015899	0.024189	0.0125607	0.0177814	0.0382385	0.0644652	0.0333734	0.0518227	0.0176871	0.0214606	0.030929	0.0447352	0.0116975	0.0296045				0.0224433	0.0158975	0.032418	0.0247895	0.0282922	0.0128003	0.018965	0.0585144	0.0109586	0.0139477	0.041866	0.035322	0.0162791	0.00684253	0.0227713	0.0340928	0.0325469	0.0173516	0.052705	0.042098
5	0.011287	0.0191512	0.0424427	0.0453898	0.0128185	0.0110838	0.00248541	0.00233758	0.0181225	0.0396818	0.0349679	0.0203992	0.0304579	0.0157742	0.0237221	0.049386	0.0833702	0.0424202	0.0658474	0.022638	0.0268369	0.0390317	0.0542429	0.015384	0.0371567				0.0286351	0.0200872	0.0405534	0.0317768	0.0358501	0.0161166	0.0237076	0.0741764	0.0137417	0.0174019	0.0540302	0.0462481	0.0209979	0.00865183	0.0293628	0.0423836	0.0401283	0.0207911	0.067325	0.0527324
6	0.0132218	0.0219945	0.0507157	0.0530014	0.0141337	0.0134351	0.00311775	0.00287757	0.0212774	0.0450599	0.0389019	0.0248901	0.036511	0.0189346	0.0298496	0.0599706	0.102556	0.0516072	0.079534	0.0272468	0.0319654	0.046849	0.0632804	0.0191184	0.0445743				0.0349066	0.0243511	0.0488991	0.0388681	0.0432091	0.0196484	0.0284725	0.0898569	0.0167077	0.0211038	0.0662025	0.0572646	0.0257419	0.0104501	0.0362162	0.0515342	0.0471525	0.0240151	0.0816962	0.063891
7	0.015188	0.0246503	0.0588408	0.0604661	0.0152627	0.0158255	0.00378569	0.00345652	0.0241988	0.0501986	0.0426092	0.029408	0.0425786	0.0220566	0.0362054	0.070558	0.12194	0.0608101	0.0933276	0.0319643	0.037033	0.0543635	0.0719889	0.0229837	0.0521665				0.0411035	0.0286595	0.0571972	0.0460528	0.0506038	0.0233143	0.0333542	0.105618	0.0198832	0.0249459	0.0783928	0.0684747	0.0306639	0.0122391	0.0424077	0.0611221	0.0539815	0.0270912	0.0956557	0.0741914
8	0.017274	0.0271856	0.0667385	0.0677571	0.0163115	0.0184056	0.004504	0.00410212	0.0268214	0.055048	0.0461467	0.0338386	0.0487691	0.0252025	0.0426701	0.081868	0.1413	0.0700235	0.107044	0.036495	0.0419543	0.0617626	0.0805393	0.0269032	0.0595875				0.047131	0.0329749	0.0649392	0.0533357	0.0580758	0.0270267	0.0382306	0.121505	0.0230861	0.0287266	0.0906755	0.0796959	0.0357923	0.0140076	0.0484986	0.0706766	0.0602232	0.0300705	0.110138	0.0846748
9	0.0192465	0.029638	0.0744172	0.0747671	0.0172428	0.0209023	0.00520432	0.00475372	0.0293504	0.0595972	0.0496004	0.038405	0.0548847	0.0282398	0.0492653	0.0935754	0.160434	0.0790453	0.120783	0.0409412	0.0465982	0.069335	0.0889621	0.0308356	0.0667738				0.0531417	0.0373188	0.0728036	0.0606117	0.0656161	0.0308126	0.0430016	0.13746	0.0262735	0.0325652	0.102973	0.0908623	0.0409319	0.0157945	0.0546509	0.0801008	0.0661372	0.0329002	0.124864	0.0953109
10	0.0212569	0.0319583	0.0819975	0.0816642	0.0180812	0.0235229	0.00593005	0.00541345	0.0320128	0.0639018	0.0529189	0.0429797	0.0609861	0.0312855	0.0559821	0.105559	0.179348	0.0880724	0.134552	0.0453511	0.0511872	0.0769934	0.0973571	0.0347221	0.0738768				0.0591175	0.041713	0.0805317	0.0678224	0.0731595	0.0346229	0.0477204	0.153416	0.0295233	0.0363727	0.115329	0.102161	0.0460958	0.0175722	0.0607813	0.0893131	0.0718944	0.035684	0.139543	0.106129
11	0.0231623	0.0342943	0.0892412	0.0884875	0.0189058	0.0260943	0.00663512	0.00608419	0.0348739	0.0679664	0.0560038	0.0476268	0.0670646	0.0343709	0.0628421	0.117805	0.198164	0.0971346	0.148437	0.0498305	0.0556616	0.0847143	0.105631	0.0385896	0.0809059				0.0649241	0.0461109	0.0881023	0.0750009	0.0807768	0.0383512	0.0524275	0.169192	0.0328383	0.040153	0.127798	0.113658	0.0513609	0.0193568	0.0668457	0.0986314	0.0774875	0.0383014	0.154815	0.117002
12	0.025115	0.0365613	0.0964237	0.0951026	0.0197372	0.0286677	0.00732826	0.00675335	0.0376026	0.0718728	0.0589812	0.0522562	0.0731455	0.0374844	0.0698255	0.130219	0.216783	0.106138	0.162385	0.0543989	0.0600812	0.0924988	0.113832	0.0424376	0.0873984				0.0706894	0.0504206	0.0954184	0.0820812	0.0884303	0.0420535	0.0571055	0.18468	0.0361998	0.0438577	0.140367	0.125265	0.0567448	0.0210923	0.0730484	0.108024	0.0828818	0.040847	0.170541	0.127958
13	0.0269846	0.0387323	0.103495	0.101648	0.0205288	0.0312772	0.00802866	0.00742796	0.0402492	0.075687	0.0618286	0.0570573	0.0792638	0.0405965	0.0769998	0.14278	0.235468	0.115182	0.176445	0.0588745	0.0644242	0.100314	0.121972	0.0462646	0.094083				0.0763571	0.054682	0.102429	0.0890848	0.0961506	0.0458245	0.0617276	0.199911	0.0395553	0.0475717	0.153092	0.137063	0.0621978	0.0227757	0.0793446	0.117341	0.0882211	0.0432642	0.186462	0.139015
14	0.0288051	0.0408904	0.110397	0.108124	0.0212513	0.0338093	0.00877134	0.00811643	0.0427687	0.0793491	0.0645353	0.0618564	0.0853732	0.0437743	0.084248	0.155618	0.254012	0.124148	0.190534	0.0632575	0.0687198	0.108167	0.130046	0.0500904	0.100734				0.0819595	0.0589377	0.109324	0.09598	0.103931	0.0496282	0.0662885	0.214812	0.0429056	0.0511924	0.165863	0.148974	0.0676588	0.0244118	0.0857218	0.126637	0.0933926	0.0456712	0.202523	0.150191
15	0.0307038	0.0430489	0.117189	0.11452	0.0219314	0.0363597	0.00952058	0.00882697	0.0451682	0.0829644	0.0671291	0.0667666	0.0914758	0.0469968	0.0916911	0.168966	0.272667	0.13307	0.204627	0.0675273	0.0729851	0.116053	0.138005	0.0539159	0.107542				0.0875118	0.0631281	0.115796	0.102867	0.111844	0.053434	0.0707363	0.229327	0.0462402	0.0547631	0.178764	0.161015	0.0733487	0.0259268	0.0925333	0.135899	0.0981255	0.0479905	0.218792	0.160573
16	0.0325418	0.0452122	0.123886	0.12101	0.0226733	0.0388068	0.0102737	0.00954846	0.0474384	0.086503	0.0696738	0.0717144	0.0976121	0.0501769	0.0992478	0.182274	0.291134	0.142028	0.218691	0.0717034	0.0771664	0.123919	0.145919	0.0577485	0.114315				0.0929428	0.0672892	0.121873	0.109675	0.119974	0.0571686	0.0750945	0.243586	0.0495834	0.0582636	0.19168	0.173089	0.0791502	0.0273941	0.0996765	0.145182	0.102592	0.0503135	0.23609	0.172014
17	0.0343674	0.0473573	0.130501	0.127297	0.0233894	0.0412503	0.0110385	0.0102918	0.0495773	0.089952	0.0721752	0.0767532	0.103742	0.0533884	0.106885	0.195032	0.309471	0.151007	0.23276	0.0759563	0.0812946	0.131666	0.153705	0.0615248	0.120934				0.0983131	0.0714553	0.127927	0.1163	0.128132	0.0608461	0.0793669	0.257423	0.0529359	0.0617339	0.2047	0.185092	0.0851209	0.0287358	0.106858	0.154479	0.107232	0.0526847	0.252244	0.183347
18	0.0361503	0.0494382	0.136995	0.133447	0.0240825	0.0437413	0.0118125	0.0109987	0.0516061	0.0932858	0.0746477	0.0817852	0.109857	0.0566959	0.114586	0.207436	0.327621	0.160042	0.246699	0.0802138	0.0852874	0.139417	0.161362	0.065282	0.127731				0.10357	0.0755397	0.13389	0.12277	0.136251	0.0644374	0.0835792	0.270894	0.0562787	0.0651153	0.217678	0.197081	0.0911393	0.0301295	0.114101	0.16371	0.111835	0.0550125	0.269326	0.194666
19	0.0379645	0.0515763	0.143416	0.13959	0.0246949	0.0462698	0.0126099	0.0116805	0.0535599	0.0966002	0.0770835	0.0869068	0.116019	0.0601053	0.122414	0.219708	0.345663	0.169114	0.260687	0.0844766	0.0892679	0.147247	0.168946	0.0690182	0.134545				0.108692	0.0795481	0.139815	0.129074	0.144396	0.0679212	0.0877737	0.284009	0.059606	0.0684337	0.230664	0.209041	0.0972399	0.0315248	0.121527	0.17295	0.116173	0.057318	0.285222	0.20605
20	0.0397629	0.0536559	0.149728	0.145535	0.0252579	0.0487572	0.0134326	0.0123456	0.0553995	0.0998681	0.0795016	0.0920112	0.122201	0.0634251	0.130413	0.231942	0.363335	0.178061	0.2746	0.088708	0.0931889	0.155105	0.176374	0.0726732	0.141076				0.113596	0.0834821	0.145663	0.135145	0.152521	0.0712891	0.091926	0.296781	0.0629145	0.071682	0.243645	0.220955	0.1034	0.0330139	0.128711	0.182194	0.120465	0.0595791	0.30207	0.217362
21	0.0415685	0.0556719	0.155911	0.151553	0.0257371	0.0512405	0.0142488	0.0129872	0.0571341	0.103145	0.0818858	0.097093	0.128378	0.0667681	0.138486	0.244123	0.380841	0.186966	0.288498	0.0930277	0.0970967	0.162975	0.183716	0.0762653	0.147401				0.118397	0.0873861	0.151448	0.141016	0.160414	0.0745042	0.0959524	0.309201	0.0662805	0.0748357	0.256657	0.232789	0.109705	0.0345053	0.135704	0.191428	0.124455	0.0617378	0.317249	0.22872
22	0.0434147	0.0574663	0.162107	0.157423	0.0260862	0.0537134	0.0150536	0.0135733	0.0587537	0.106455	0.0842298	0.102137	0.13451	0.0700869	0.146631	0.256513	0.398055	0.195824	0.302373	0.0974147	0.100997	0.170829	0.190966	0.0797961	0.15357				0.123046	0.0912513	0.157087	0.14671	0.168097	0.0776792	0.0999633	0.321283	0.0696941	0.0779175	0.269683	0.244529	0.116068	0.0360327	0.142473	0.200542	0.128383	0.0638265	0.333096	0.240032
23	0.0451301	0.0592443	0.168213	0.163188	0.0263889	0.0561878	0.0158673	0.014167	0.0602961	0.109807	0.086533	0.107196	0.140626	0.0734157	0.15479	0.268924	0.414995	0.204649	0.316234	0.101725	0.104818	0.178624	0.198057	0.0832661	0.159708				0.127548	0.0950738	0.16268	0.152289	0.175674	0.0808192	0.103929	0.332994	0.0731087	0.0809121	0.282629	0.256256	0.122444	0.037625	0.149059	0.209592	0.132133	0.06578	0.348711	0.251353
24	0.0468535	0.0610014	0.174226	0.168965	0.026634	0.0586253	0.016647	0.0148286	0.0617683	0.11322	0.0887893	0.112214	0.146671	0.0767414	0.162978	0.281221	0.4316	0.213387	0.329877	0.105928	0.108589	0.186354	0.205102	0.0866873	0.165853				0.131904	0.0988059	0.168011	0.157667	0.183087	0.0839724	0.107804	0.344428	0.0764328	0.0837183	0.29558	0.267781	0.128713	0.0392254	0.155434	0.218526	0.135858	0.0676506	0.364615	0.262571
25	0.0484779	0.0627054	0.180147	0.174728	0.026904	0.0610109	0.0174109	0.015516	0.0631648	0.116591	0.0910488	0.117233	0.152693	0.0800612	0.171361	0.293035	0.447893	0.222111	0.343505	0.110122	0.112343	0.19404	0.212039	0.0901441	0.171734				0.136229	0.102468	0.173167	0.162929	0.190397	0.0870322	0.111625	0.35548	0.0798067	0.0864644	0.308473	0.279246	0.135	0.0408851	0.161598	0.227397	0.140012	0.0694344	0.379772	0.273778
26	0.0501502	0.0644765	0.185978	0.180477	0.0271898	0.0633718	0.0181642	0.0162359	0.0644939	0.11998	0.0931382	0.122347	0.158705	0.083351	0.1797	0.30446	0.463975	0.230714	0.356981	0.114259	0.116073	0.201716	0.218937	0.0935286	0.177663				0.140464	0.106048	0.178116	0.168029	0.197547	0.0900833	0.115416	0.366262	0.0831712	0.0891525	0.321346	0.290699	0.141102	0.0425032	0.167553	0.236133	0.143564	0.0712282	0.395128	0.28417
27	0.0517852	0.0662729	0.191732	0.186196	0.0274942	0.0656791	0.0189265	0.0169494	0.0657479	0.123199	0.0952375	0.127403	0.164669	0.0865905	0.187966	0.315924	0.479667	0.239216	0.370354	0.118364	0.119784	0.209291	0.225768	0.09688	0.183821				0.144589	0.109516	0.182887	0.173038	0.204491	0.0930469	0.119178	0.376673	0.0865568	0.0917462	0.334147	0.302114	0.146982	0.0441118	0.173466	0.244797	0.146954	0.0729497	0.410527	0.295833
28	0.0535024	0.0680751	0.197486	0.191824	0.0277951	0.0679962	0.0197295	0.0176289	0.0669537	0.12645	0.0972862	0.132415	0.170586	0.0898566	0.196207	0.327484	0.495125	0.247634	0.383665	0.122403	0.123494	0.216853	0.232601	0.100223	0.189778				0.148604	0.112923	0.187544	0.177961	0.211475	0.0959985	0.122895	0.386683	0.0900132	0.0942483	0.346979	0.313447	0.152752	0.045686	0.179512	0.253281	0.15026	0.0746659	0.425539	0.306643
29	0.0552288	0.0697796	0.203263	0.19739	0.0280704	0.0702576	0.0205391	0.018288	0.0681221	0.12966	0.0993972	0.13742	0.176445	0.0931044	0.204459	0.338891	0.51028	0.255971	0.396838	0.126334	0.127167	0.224407	0.239369	0.10357	0.195737				0.152564	0.116313	0.192036	0.182803	0.218542	0.0989133	0.126497	0.396479	0.0934966	0.0967479	0.359811	0.324755	0.158309	0.047259	0.185742	0.26173	0.153628	0.0763754	0.440495	0.317298
30	0.0569212	0.0714089	0.208852	0.202896	0.0283731	0.0725485	0.0213449	0.0189506	0.0692583	0.132599	0.101329	0.142407	0.182217	0.096343	0.212661	0.350069	0.525343	0.264164	0.409905	0.130272	0.130804	0.231963	0.246098	0.106865	0.201971				0.156338	0.119659	0.196398	0.187523	0.22546	0.10171	0.130047	0.405924	0.0969526	0.0991175	0.372588	0.335914	0.163784	0.0487624	0.191974	0.27026	0.157035	0.0780281	0.455416	0.328184
31	0.0586869	0.0729368	0.214423	0.208417	0.0286736	0.074828	0.0221421	0.0195758	0.0703718	0.135576	0.103228	0.147306	0.187913	0.0995519	0.22088	0.361018	0.540316	0.272284	0.42281	0.134229	0.134404	0.239583	0.252762	0.110152	0.207977				0.159998	0.12294	0.200699	0.19216	0.232094	0.104452	0.133546	0.41531	0.100392	0.101456	0.385376	0.34698	0.169224	0.0502418	0.19815	0.278738	0.160424	0.0797226	0.470854	0.339009
32	0.0603722	0.0744804	0.219915	0.213932	0.0289899	0.0769956	0.0228802	0.0201889	0.0714995	0.138725	0.105138	0.152157	0.193528	0.102748	0.229097	0.371812	0.554907	0.280269	0.435601	0.138171	0.137898	0.247164	0.259396	0.113405	0.213854				0.163526	0.126195	0.204949	0.196715	0.238599	0.107043	0.136926	0.424406	0.103762	0.103772	0.398123	0.357991	0.174548	0.0517009	0.204212	0.287258	0.163644	0.0813307	0.48603	0.349742
33	0.0620522	0.0761073	0.225353	0.219261	0.0293024	0.0792056	0.0235948	0.0208102	0.0725165	0.141929	0.107098	0.15694	0.199084	0.105976	0.237258	0.382342	0.569234	0.28827	0.448259	0.142133	0.141253	0.254759	0.265986	0.116693	0.219748				0.167049	0.129407	0.209242	0.201223	0.245063	0.109504	0.14019	0.433409	0.107113	0.105964	0.41085	0.368889	0.179695	0.0531405	0.210366	0.295758	0.166588	0.0829023	0.501286	0.36041
34	0.0637253	0.0776706	0.230739	0.224499	0.0294814	0.081352	0.0243143	0.0214666	0.0734918	0.14507	0.109154	0.161649	0.204587	0.109159	0.245423	0.392649	0.583312	0.296175	0.460713	0.146029	0.14452	0.262348	0.272528	0.119969	0.225633				0.170466	0.13257	0.213522	0.205692	0.251613	0.111869	0.14336	0.442147	0.110408	0.108053	0.42353	0.379714	0.184654	0.0545642	0.216907	0.304283	0.169413	0.0844023	0.516274	0.370142
35	0.0653885	0.0791279	0.236132	0.229759	0.0296946	0.0835509	0.0250244	0.0221484	0.0744606	0.148139	0.111229	0.166306	0.210009	0.112329	0.253577	0.402715	0.597221	0.304097	0.473101	0.149902	0.147709	0.269876	0.279067	0.123227	0.23124				0.173835	0.135648	0.217851	0.210051	0.258172	0.114261	0.146559	0.450693	0.113645	0.110029	0.436255	0.390455	0.189365	0.0559791	0.223753	0.31291	0.172383	0.0858972	0.531367	0.381037
36	0.0670471	0.0805666	0.241347	0.234924	0.0298378	0.0856764	0.0257594	0.022713	0.0753847	0.15124	0.113398	0.170895	0.21538	0.115421	0.26173	0.412472	0.610765	0.311931	0.485346	0.153706	0.150904	0.277422	0.285574	0.126434	0.237214				0.17714	0.138583	0.222189	0.214333	0.264846	0.116667	0.149734	0.458811	0.116797	0.111966	0.448897	0.401102	0.193969	0.0573257	0.230664	0.321363	0.175266	0.0873867	0.546353	0.391567
37	0.0686673	0.0820432	0.246642	0.239921	0.0299093	0.0877919	0.0264982	0.0232174	0.0763007	0.154378	0.115656	0.175552	0.220727	0.11849	0.269792	0.42205	0.624126	0.319764	0.497481	0.157501	0.154078	0.284933	0.292066	0.129674	0.243239				0.180415	0.141436	0.226589	0.218544	0.271394	0.119004	0.152901	0.466692	0.119886	0.113914	0.461557	0.411638	0.198473	0.0585946	0.237372	0.329815	0.178296	0.0888507	0.561164	0.401948
38	0.0703056	0.0834573	0.252024	0.244914	0.0299452	0.0899347	0.0272253	0.0238613	0.0772694	0.15758	0.117973	0.180106	0.226011	0.121634	0.277769	0.431383	0.637369	0.327531	0.509566	0.161295	0.157276	0.292396	0.298535	0.132819	0.249133				0.183641	0.144291	0.231039	0.222757	0.277958	0.121303	0.156101	0.474341	0.122954	0.11586	0.474186	0.422096	0.202688	0.0597523	0.244123	0.338218	0.181285	0.0902309	0.577343	0.412134
39	0.0719339	0.0848256	0.257196	0.249733	0.0299603	0.0920151	0.027936	0.0245237	0.0781679	0.160815	0.12027	0.184649	0.231248	0.124679	0.28564	0.440597	0.650504	0.335135	0.521516	0.165162	0.160478	0.299772	0.304982	0.135941	0.254982				0.186865	0.147094	0.235522	0.22691	0.284497	0.123649	0.159221	0.481699	0.125973	0.117755	0.486709	0.432535	0.206721	0.0608692	0.250256	0.346553	0.184269	0.0916346	0.592175	0.422318
40	0.0735796	0.0862128	0.262349	0.254605	0.0299662	0.0940943	0.0286687	0.0251757	0.0790347	0.164166	0.122592	0.189166	0.236403	0.127675	0.293474	0.449544	0.663471	0.342753	0.533363	0.169039	0.163645	0.307183	0.311436	0.139073	0.260793				0.190075	0.149858	0.240002	0.231006	0.291019	0.126063	0.16237	0.488869	0.129056	0.119687	0.499222	0.442875	0.210614	0.0619376	0.256513	0.354826	0.187142	0.093003	0.60803	0.432482
41	0.0752679	0.0876206	0.267454	0.259386	0.0300528	0.0960612	0.0293875	0.0257915	0.0798699	0.167562	0.124889	0.193602	0.241545	0.130565	0.301255	0.458494	0.676363	0.350384	0.545099	0.172899	0.166826	0.314565	0.317899	0.14222	0.26664				0.193277	0.152562	0.244572	0.235064	0.297459	0.128489	0.165549	0.495819	0.132165	0.121556	0.511605	0.453102	0.214468	0.0629586	0.263094	0.363073	0.189951	0.0944067	0.623129	0.442588
42	0.0769064	0.0891344	0.272433	0.264213	0.0302103	0.0980766	0.0301298	0.0263885	0.0806714	0.170539	0.127175	0.198009	0.246636	0.133364	0.308977	0.467249	0.689176	0.357954	0.556769	0.176749	0.170016	0.321979	0.324377	0.14536	0.272403				0.19641	0.15525	0.249075	0.239076	0.303945	0.130883	0.168794	0.502616	0.1353	0.12342	0.523861	0.463117	0.218021	0.0639659	0.26916	0.371275	0.19271	0.09584	0.638134	0.452712
43	0.0786198	0.0906541	0.277398	0.268969	0.030352	0.100025	0.0308746	0.0269115	0.0815612	0.17372	0.129422	0.202351	0.251713	0.136282	0.316663	0.475979	0.701945	0.365583	0.568448	0.180575	0.173218	0.329395	0.330791	0.148451	0.277921				0.199526	0.157983	0.253617	0.243039	0.310471	0.133275	0.172024	0.509108	0.138434	0.125272	0.536074	0.473155	0.221526	0.064991	0.275363	0.379546	0.195454	0.097261	0.653096	0.462799
44	0.0802759	0.092222	0.282347	0.273801	0.0305116	0.10193	0.031595	0.0273981	0.0824486	0.176794	0.131706	0.206698	0.256712	0.139211	0.324354	0.484535	0.714663	0.373202	0.580039	0.184361	0.17637	0.336847	0.337223	0.151534	0.284485				0.202617	0.160694	0.25813	0.247021	0.317016	0.135629	0.17523	0.515383	0.141583	0.126991	0.548204	0.483109	0.22506	0.0660156	0.281909	0.387729	0.198194	0.098676	0.667924	0.472791
45	0.0819641	0.0938025	0.28723	0.278638	0.0306831	0.103771	0.0323161	0.0278844	0.0832942	0.17982	0.133889	0.210989	0.261711	0.142095	0.33192	0.492979	0.727248	0.380843	0.591593	0.188163	0.179493	0.344403	0.343656	0.154538	0.290293				0.205706	0.1634	0.262615	0.250986	0.323409	0.137941	0.178343	0.521574	0.144755	0.12875	0.560287	0.492936	0.228552	0.0670462	0.288513	0.395857	0.200803	0.100106	0.682983	0.482748
46	0.0836285	0.0953828	0.292103	0.283436	0.0307995	0.105557	0.0330399	0.0284146	0.0841896	0.182983	0.136082	0.215275	0.26671	0.145037	0.339439	0.501358	0.739837	0.388515	0.603109	0.192005	0.182578	0.35199	0.350063	0.157528	0.296186				0.208829	0.166081	0.266984	0.254931	0.329641	0.140209	0.181428	0.527623	0.147978	0.130352	0.572298	0.502644	0.232057	0.0680603	0.295068	0.403977	0.203468	0.101611	0.698438	0.492767
47	0.0853558	0.0968961	0.296992	0.288223	0.0308923	0.107383	0.0337613	0.0289657	0.0851733	0.18615	0.138265	0.219479	0.271686	0.147939	0.346846	0.509654	0.75238	0.396215	0.614575	0.195882	0.185632	0.35956	0.356475	0.160431	0.302188				0.211869	0.168703	0.271118	0.258743	0.335709	0.142448	0.184528	0.533589	0.151229	0.131979	0.584308	0.512256	0.235547	0.0691061	0.301551	0.412048	0.206128	0.103126	0.713352	0.503193
48	0.0870611	0.0983386	0.301935	0.293168	0.0310585	0.109152	0.0344659	0.0295607	0.0860896	0.189338	0.140423	0.223686	0.276644	0.150874	0.354203	0.517902	0.764785	0.403866	0.626032	0.199804	0.188676	0.367114	0.362922	0.163344	0.308088				0.21483	0.171353	0.275242	0.262529	0.341657	0.144673	0.187659	0.539462	0.154439	0.13354	0.596354	0.521785	0.239086	0.0702085	0.307812	0.420169	0.208566	0.104711	0.729058	0.514152
49	0.0887682	0.0997906	0.306819	0.298121	0.0312494	0.110971	0.035149	0.0301458	0.0869957	0.192568	0.142548	0.227854	0.281625	0.153811	0.361498	0.526163	0.777086	0.411455	0.637499	0.203803	0.191722	0.37469	0.369359	0.166301	0.314009				0.217796	0.174026	0.279392	0.266205	0.347537	0.146852	0.190875	0.545231	0.157618	0.135096	0.608425	0.531357	0.242623	0.0713428	0.313945	0.428314	0.211318	0.10634	0.745415	0.523793
50	0.0904927	0.101295	0.311661	0.302996	0.0314673	0.112752	0.0358295	0.0307379	0.0878456	0.195804	0.144663	0.231915	0.286582	0.156701	0.368652	0.534244	0.789306	0.418956	0.648928	0.207716	0.194774	0.382147	0.375861	0.169244	0.319853				0.220729	0.176696	0.28354	0.269951	0.353338	0.148971	0.194124	0.550863	0.160733	0.136685	0.620538	0.540835	0.246099	0.0724918	0.320263	0.436418	0.214093	0.108037	0.760434	0.533869
51	0.0921999	0.102731	0.316449	0.307937	0.0316802	0.114528	0.0365195	0.0313114	0.0887065	0.199005	0.146731	0.235967	0.29153	0.159536	0.375709	0.542398	0.801486	0.426309	0.660316	0.211674	0.19784	0.389643	0.382284	0.172152	0.325659				0.223655	0.179312	0.287656	0.273674	0.359236	0.151068	0.197365	0.556376	0.163763	0.138236	0.632649	0.550281	0.249656	0.0736687	0.326433	0.444443	0.216527	0.10973	0.77516	0.543395
52	0.0939003	0.104131	0.321239	0.312758	0.0318656	0.1162	0.0372244	0.0318822	0.089595	0.202423	0.148809	0.240003	0.296493	0.1623	0.382634	0.550459	0.813666	0.433674	0.671705	0.215591	0.200911	0.397137	0.388723	0.175009	0.331199				0.226509	0.181854	0.291771	0.277503	0.365152	0.153108	0.200568	0.561705	0.166783	0.1397	0.644812	0.559706	0.253192	0.0748854	0.332621	0.452391	0.219194	0.111321	0.790379	0.553822
53	0.0956512	0.105461	0.326013	0.317514	0.0320992	0.11794	0.037919	0.0324678	0.090509	0.205642	0.150885	0.243875	0.30147	0.164923	0.389505	0.558496	0.825835	0.440975	0.683148	0.219485	0.203965	0.404536	0.395153	0.17788	0.337405				0.22937	0.184329	0.295905	0.281256	0.371012	0.15513	0.203807	0.56703	0.169793	0.141141	0.656988	0.569149	0.256753	0.0760676	0.338925	0.460421	0.221791	0.112878	0.805533	0.563523
54	0.0973579	0.106827	0.330687	0.322236	0.032351	0.119606	0.0386318	0.0330443	0.0914135	0.209016	0.152966	0.247683	0.306427	0.167556	0.396292	0.566423	0.838005	0.448244	0.694568	0.223329	0.207068	0.411928	0.401575	0.180651	0.343194				0.232306	0.186806	0.299975	0.28495	0.37692	0.157172	0.207107	0.572217	0.172789	0.142527	0.669158	0.578609	0.260388	0.0773009	0.345244	0.468447	0.224179	0.114411	0.820756	0.572715
55	0.0990212	0.108218	0.335385	0.327127	0.032521	0.121317	0.0394875	0.0336048	0.0923277	0.212257	0.154982	0.251452	0.311425	0.170232	0.403107	0.57433	0.850081	0.455557	0.705935	0.227123	0.210158	0.419375	0.407969	0.183463	0.348421				0.235288	0.189339	0.30406	0.288622	0.382894	0.159186	0.210477	0.577468	0.175701	0.143984	0.681349	0.588072	0.264147	0.0785586	0.351578	0.476434	0.226909	0.115931	0.835834	0.581906
56	0.100657	0.109684	0.340038	0.33192	0.0326444	0.123014	0.0401554	0.0341638	0.0932219	0.215435	0.156972	0.255207	0.316404	0.172864	0.409886	0.582248	0.862075	0.462871	0.717191	0.230922	0.213243	0.426905	0.414412	0.186237	0.354412				0.238343	0.191901	0.308011	0.292316	0.388674	0.161177	0.213863	0.582614	0.178472	0.145499	0.693558	0.597501	0.267835	0.0798673	0.357889	0.484452	0.229437	0.117467	0.851394	0.591077
57	0.102199	0.111182	0.344617	0.336716	0.0327106	0.124672	0.0407945	0.0347205	0.0940721	0.218571	0.158986	0.258962	0.321434	0.175426	0.416517	0.589937	0.873977	0.470167	0.728308	0.234729	0.216379	0.434477	0.42084	0.189011	0.360076				0.241438	0.194507	0.311772	0.295869	0.39448	0.163128	0.217233	0.587676	0.181118	0.147001	0.705732	0.606806	0.271608	0.0811777	0.364151	0.492373	0.232042	0.118896	0.866155	0.600286
58	0.103814	0.112757	0.349243	0.341479	0.0327502	0.126409	0.0414317	0.0352453	0.0948982	0.221656	0.160962	0.262605	0.326502	0.177999	0.42309	0.597632	0.885857	0.477483	0.73925	0.238499	0.219491	0.442033	0.427309	0.191734	0.365682				0.244649	0.197113	0.315411	0.299403	0.400299	0.165122	0.220681	0.592725	0.183652	0.148533	0.717889	0.616011	0.275553	0.0825376	0.370309	0.500523	0.234745	0.120375	0.881086	0.609454
59	0.105345	0.11433	0.353749	0.346124	0.0328258	0.128117	0.0420688	0.0357393	0.0957509	0.224842	0.16292	0.266216	0.331534	0.180516	0.429633	0.605247	0.897599	0.484736	0.750225	0.242313	0.222555	0.449623	0.433705	0.194377	0.371286				0.247917	0.199743	0.318975	0.303008	0.406123	0.167226	0.224164	0.597648	0.186127	0.149979	0.729978	0.625177	0.279579	0.0839101	0.37629	0.50854	0.237138	0.121787	0.896069	0.617393
60	0.106812	0.115907	0.358207	0.350774	0.0328907	0.129814	0.0426921	0.0362236	0.0965676	0.227977	0.164852	0.269778	0.336538	0.183036	0.436157	0.612842	0.909279	0.491942	0.76105	0.246046	0.225621	0.45723	0.440144	0.196964	0.376842				0.251155	0.202408	0.32246	0.306587	0.411833	0.169413	0.22761	0.60248	0.188566	0.151434	0.742082	0.634217	0.28377	0.0852579	0.382334	0.516678	0.239702	0.123195	0.913476	0.627702
61	0.10836	0.117552	0.362665	0.355331	0.0329352	0.1315	0.0433103	0.0367504	0.0973737	0.231103	0.166841	0.27335	0.341535	0.185603	0.442729	0.62041	0.92087	0.499198	0.771811	0.249784	0.228642	0.464882	0.446569	0.199554	0.382061				0.254265	0.205091	0.325924	0.310151	0.417587	0.171656	0.230998	0.607276	0.191022	0.152853	0.754112	0.643283	0.287858	0.0865999	0.388494	0.524731	0.242093	0.124553	0.928909	0.637423
62	0.109822	0.119162	0.367108	0.359868	0.0329677	0.133162	0.043932	0.0373433	0.098268	0.234219	0.168866	0.27686	0.34655	0.188161	0.449202	0.627891	0.932386	0.506366	0.782472	0.253565	0.231679	0.47255	0.452967	0.202164	0.388112				0.257312	0.207834	0.329287	0.31367	0.423318	0.173908	0.23439	0.612131	0.193459	0.154335	0.766259	0.652279	0.291988	0.0879238	0.39475	0.532847	0.244525	0.125896	0.94355	0.647416
63	0.111296	0.120773	0.371609	0.364453	0.0330277	0.134908	0.0445719	0.0379132	0.0991212	0.237286	0.170907	0.280436	0.351574	0.190574	0.455671	0.635054	0.943878	0.513602	0.793072	0.257327	0.234697	0.480282	0.459393	0.204781	0.393579				0.260439	0.210588	0.332574	0.317161	0.429046	0.17614	0.23779	0.616918	0.195865	0.155782	0.77835	0.661252	0.296067	0.0892351	0.401093	0.540967	0.246914	0.127239	0.960087	0.656836
64	0.112722	0.122343	0.376095	0.368915	0.0330489	0.136614	0.0452097	0.0384593	0.0999907	0.240416	0.172953	0.283927	0.356583	0.192978	0.462036	0.641628	0.955255	0.52081	0.803643	0.261101	0.237706	0.488035	0.465808	0.207488	0.399328				0.263569	0.21333	0.335843	0.320622	0.434706	0.178365	0.241145	0.621718	0.198251	0.157299	0.790521	0.670218	0.300043	0.0905444	0.407526	0.549049	0.249416	0.128626	0.976068	0.665826
65	0.114067	0.123872	0.380583	0.373496	0.0331308	0.138311	0.0458518	0.038976	0.100789	0.243576	0.174945	0.287436	0.361625	0.19534	0.468326	0.64904	0.96646	0.528029	0.814075	0.26493	0.240722	0.495776	0.472238	0.210115	0.404891				0.266696	0.216029	0.339067	0.32402	0.440713	0.180566	0.244412	0.626536	0.200684	0.158805	0.802689	0.679135	0.303925	0.0918191	0.414049	0.557159	0.251925	0.12997	0.991333	0.674716
66	0.115382	0.125419	0.385071	0.378114	0.0332223	0.139991	0.0465211	0.0394892	0.101567	0.246706	0.176979	0.290905	0.366613	0.197795	0.474568	0.656487	0.97762	0.535196	0.82446	0.268654	0.243732	0.503554	0.478673	0.212704	0.409844				0.269854	0.218708	0.34237	0.327495	0.44627	0.182728	0.247695	0.631424	0.203159	0.160373	0.81483	0.688043	0.307832	0.0930757	0.420637	0.565209	0.254477	0.131374	1.00602	0.683587
67	0.116685	0.126995	0.389464	0.382748	0.0333446	0.141648	0.047208	0.0399976	0.102349	0.249817	0.179126	0.29427	0.371599	0.200263	0.48079	0.663877	0.988719	0.542406	0.834824	0.272366	0.246729	0.511384	0.485115	0.215323	0.415323				0.272946	0.221344	0.345715	0.330903	0.451754	0.184849	0.251004	0.636338	0.205683	0.161831	0.827031	0.697016	0.311785	0.0943179	0.427393	0.573295	0.256875	0.13277	1.02054	0.692376
68	0.118012	0.128635	0.393843	0.387316	0.0334268	0.143336	0.0478552	0.0404976	0.103082	0.252763	0.181331	0.297569	0.37657	0.202627	0.487043	0.671342	0.999708	0.549498	0.845135	0.275993	0.249762	0.519188	0.491555	0.217863	0.420663				0.276006	0.223943	0.34895	0.3343	0.457139	0.18692	0.254346	0.641356	0.208296	0.163279	0.839263	0.706097	0.315835	0.0955295	0.434066	0.581286	0.25944	0.134183	1.03566	0.701061
69	0.119462	0.130298	0.398228	0.391761	0.0334419	0.144974	0.0484938	0.0409831	0.103841	0.255865	0.183501	0.300865	0.381511	0.205015	0.493313	0.678621	1.01063	0.55663	0.855361	0.279538	0.252788	0.527067	0.497983	0.220344	0.426034				0.278998	0.226524	0.35212	0.337787	0.462473	0.18895	0.257578	0.646359	0.210945	0.164783	0.851494	0.71522	0.320023	0.0967563	0.440614	0.58918	0.262051	0.135532	1.05062	0.709643
70	0.12079	0.131905	0.402587	0.396276	0.0334774	0.146717	0.0491263	0.0415724	0.104583	0.258872	0.185686	0.304198	0.386402	0.207472	0.49951	0.685833	1.02163	0.563715	0.865508	0.283047	0.255833	0.534835	0.504416	0.222825	0.431368				0.281977	0.229119	0.355315	0.341366	0.467921	0.191006	0.260859	0.651502	0.21355	0.166219	0.863582	0.724323	0.324281	0.0979931	0.44653	0.597062	0.264693	0.136901	1.06498	0.717387
71	0.122222	0.133546	0.406869	0.40075	0.03349	0.148369	0.0497445	0.0421595	0.10535	0.261825	0.187817	0.307497	0.391267	0.209831	0.505638	0.693033	1.03257	0.570802	0.875636	0.286661	0.258832	0.542598	0.510827	0.22532	0.436788				0.284991	0.231758	0.35851	0.344917	0.473293	0.193079	0.264268	0.656534	0.216182	0.167634	0.875649	0.733416	0.328624	0.0992415	0.45189	0.604859	0.267143	0.138224	1.0801	0.726294
72	0.123523	0.135172	0.411193	0.405226	0.0335373	0.150115	0.0503767	0.0426844	0.106113	0.264824	0.1899	0.310778	0.396147	0.212151	0.511705	0.700289	1.04358	0.577868	0.88567	0.290217	0.261822	0.550379	0.517203	0.227868	0.442277				0.288026	0.234388	0.361688	0.348434	0.478789	0.195094	0.267756	0.661549	0.218877	0.169002	0.887718	0.74253	0.332882	0.100452	0.457446	0.612599	0.269663	0.139565	1.09535	0.735081
73	0.124864	0.136737	0.415452	0.409697	0.0335523	0.151781	0.0510312	0.043189	0.106866	0.267819	0.192011	0.314078	0.401044	0.214447	0.517765	0.707425	1.05464	0.584962	0.895755	0.293837	0.264839	0.558141	0.523635	0.230418	0.447664				0.291046	0.237012	0.364884	0.351971	0.484286	0.197153	0.271353	0.666566	0.221645	0.170475	0.899861	0.751681	0.337168	0.101613	0.463381	0.620275	0.271947	0.140936	1.11039	0.743825
74	0.126256	0.138312	0.419648	0.414118	0.0335632	0.153467	0.0516511	0.0436854	0.107626	0.270637	0.194114	0.317377	0.405888	0.216783	0.523882	0.714569	1.06555	0.592047	0.905751	0.297378	0.267808	0.565914	0.530051	0.23295	0.453227				0.294091	0.239616	0.368108	0.355449	0.489916	0.199197	0.275026	0.671483	0.224371	0.171977	0.911937	0.76078	0.341418	0.102768	0.469312	0.627988	0.274329	0.142329	1.12478	0.75258
75	0.127549	0.139824	0.423853	0.418595	0.0337266	0.155116	0.0523004	0.0441918	0.108429	0.273564	0.196237	0.320662	0.410739	0.219074	0.52994	0.721569	1.07643	0.599089	0.915759	0.300787	0.270776	0.573767	0.536472	0.235488	0.458363				0.297127	0.242243	0.371338	0.358994	0.495414	0.201205	0.278687	0.676235	0.22715	0.173455	0.924075	0.769871	0.345649	0.103924	0.474964	0.635704	0.276771	0.143754	1.13912	0.760587
76	0.128938	0.14131	0.428056	0.423107	0.0338882	0.156705	0.0529947	0.044688	0.109172	0.276532	0.198323	0.32389	0.415498	0.221376	0.536009	0.728588	1.08721	0.606111	0.925662	0.304173	0.273729	0.58169	0.542926	0.238008	0.463678				0.300131	0.24486	0.374586	0.362439	0.501005	0.20317	0.282324	0.680894	0.230017	0.174874	0.93619	0.778964	0.349811	0.105108	0.480572	0.643292	0.279339	0.145196	1.15366	0.769162
77	0.130252	0.142754	0.432295	0.427596	0.0340018	0.158262	0.053689	0.0452013	0.109872	0.279463	0.200474	0.327054	0.4203	0.223713	0.542058	0.73564	1.09789	0.613137	0.935543	0.307596	0.276649	0.589582	0.549342	0.240614	0.469163				0.303213	0.247498	0.377768	0.365902	0.506514	0.205083	0.286002	0.685503	0.233031	0.176302	0.948169	0.788054	0.3538	0.106287	0.486215	0.650802	0.28203	0.146615	1.16804	0.777555
78	0.131607	0.144212	0.43655	0.432058	0.0340934	0.159783	0.0543892	0.0457398	0.110554	0.282273	0.202585	0.33019	0.425065	0.226019	0.548078	0.742653	1.10853	0.620083	0.94531	0.311026	0.27959	0.597547	0.555761	0.24317	0.474487				0.306233	0.250125	0.381047	0.369221	0.511981	0.207019	0.289729	0.690034	0.236092	0.177718	0.960011	0.797144	0.357597	0.107464	0.491845	0.65826	0.284691	0.148044	1.18252	0.786061
79	0.133057	0.145714	0.440851	0.43658	0.0341998	0.161443	0.0550842	0.0463114	0.111256	0.285433	0.204769	0.333327	0.429852	0.228325	0.554171	0.749705	1.11916	0.627082	0.955161	0.314433	0.282522	0.60552	0.5622	0.245689	0.479891				0.309266	0.25276	0.384304	0.372508	0.517386	0.208995	0.29333	0.694582	0.239229	0.179205	0.971703	0.806161	0.361179	0.108634	0.497736	0.665731	0.287192	0.149386	1.19616	0.794558
80	0.134574	0.147309	0.445084	0.440887	0.0343293	0.162974	0.0557736	0.0468743	0.111909	0.288533	0.206893	0.336385	0.434607	0.230636	0.560182	0.756737	1.12977	0.634	0.964909	0.317871	0.285444	0.613446	0.568644	0.248177	0.485041				0.312263	0.255385	0.387587	0.375792	0.522676	0.210909	0.296686	0.699088	0.242334	0.180647	0.983338	0.815115	0.364502	0.109722	0.503867	0.673278	0.289594	0.150765	1.21076	0.803025
81	0.13611	0.148978	0.449199	0.445272	0.0344735	0.164599	0.0564265	0.0474284	0.112555	0.291502	0.209002	0.339409	0.439393	0.232938	0.566112	0.763645	1.14039	0.640921	0.974713	0.321372	0.288341	0.621384	0.575062	0.250555	0.490342				0.315219	0.258023	0.39084	0.379141	0.527844	0.212799	0.299947	0.70363	0.24537	0.18217	0.994884	0.824016	0.367681	0.110763	0.510059	0.680879	0.291916	0.152105	1.22532	0.811421
82	0.137731	0.150588	0.45331	0.449609	0.0346143	0.166119	0.0570287	0.0479971	0.113188	0.294566	0.211164	0.342431	0.444189	0.235175	0.571976	0.770584	1.15092	0.647815	0.984518	0.324982	0.291247	0.629369	0.5815	0.252972	0.495995				0.318071	0.260687	0.394047	0.38247	0.532897	0.214747	0.303213	0.708255	0.248374	0.183709	1.00635	0.832827	0.370823	0.111795	0.516143	0.688573	0.294392	0.15349	1.23937	0.819829
83	0.139305	0.152219	0.457389	0.45411	0.0346738	0.167688	0.0576073	0.048592	0.113795	0.297525	0.213197	0.345471	0.449018	0.237462	0.577763	0.77741	1.16146	0.654631	0.994265	0.328672	0.294194	0.63737	0.587917	0.255402	0.501256				0.320915	0.263344	0.397293	0.385758	0.538277	0.216731	0.306476	0.712836	0.251292	0.185182	1.01789	0.841608	0.373769	0.112816	0.522062	0.696213	0.29684	0.154812	1.25424	0.828185
84	0.140961	0.153788	0.461441	0.458546	0.034751	0.169191	0.0581723	0.049206	0.114366	0.300578	0.215285	0.34853	0.453836	0.239807	0.583538	0.784374	1.17196	0.661465	1.00395	0.332385	0.297058	0.645183	0.594355	0.257856	0.506675				0.323644	0.266002	0.400596	0.389088	0.543553	0.218703	0.309832	0.7173	0.254151	0.186608	1.0294	0.850291	0.376806	0.113846	0.528184	0.703893	0.299399	0.156168	1.2692	0.836497
85	0.142519	0.155376	0.465535	0.462945	0.0348157	0.170703	0.0587353	0.049775	0.114937	0.303464	0.21734	0.351557	0.458666	0.242169	0.589295	0.791155	1.18244	0.668373	1.01373	0.336097	0.299881	0.653035	0.600796	0.260376	0.511685				0.326372	0.268639	0.404017	0.392361	0.54887	0.22068	0.313086	0.721872	0.256952	0.188005	1.04094	0.859035	0.380311	0.114902	0.534337	0.711521	0.301787	0.15756	1.28378	0.844814
86	0.144101	0.156802	0.469633	0.467454	0.034901	0.172281	0.0593032	0.0503359	0.115505	0.306505	0.219519	0.354458	0.463477	0.244397	0.595029	0.797593	1.19285	0.675197	1.02355	0.339954	0.302667	0.660909	0.607212	0.262862	0.516647				0.329106	0.271306	0.40745	0.39557	0.554224	0.222727	0.316395	0.726242	0.259651	0.189393	1.05253	0.867731	0.3843	0.115968	0.540307	0.719218	0.304242	0.158899	1.29804	0.853126
87	0.145673	0.158325	0.473848	0.471852	0.034967	0.173793	0.0599051	0.0508624	0.116082	0.309546	0.221665	0.357373	0.468316	0.246628	0.600767	0.803626	1.20315	0.682023	1.03342	0.34379	0.30542	0.668787	0.613587	0.265362	0.52195				0.33187	0.273935	0.410939	0.398767	0.559644	0.224855	0.319723	0.730595	0.262367	0.190753	1.06415	0.876377	0.388421	0.117046	0.546264	0.727004	0.306524	0.160177	1.3129	0.861433
88	0.147265	0.159846	0.478089	0.476328	0.0350799	0.175354	0.0605145	0.0513412	0.116652	0.31242	0.223858	0.36027	0.473189	0.248924	0.6065	0.810666	1.21345	0.688823	1.04331	0.347653	0.308175	0.676672	0.619947	0.267851	0.52571				0.334622	0.276529	0.414458	0.401956	0.565326	0.227005	0.323092	0.734937	0.265135	0.192113	1.07574	0.884954	0.392602	0.118073	0.552273	0.734701	0.308977	0.161559	1.32806	0.869845
89	0.148779	0.161385	0.482396	0.480691	0.0351714	0.176838	0.0611187	0.0518034	0.117199	0.315424	0.226069	0.363143	0.47803	0.251126	0.612181	0.817853	1.22368	0.695651	1.05335	0.351371	0.310933	0.684612	0.626367	0.27037	0.531609				0.337368	0.279102	0.418028	0.405086	0.571127	0.229083	0.326506	0.739277	0.267889	0.193569	1.08739	0.893536	0.39649	0.119119	0.558085	0.742432	0.311494	0.162919	1.34311	0.878244
90	0.150298	0.162862	0.486667	0.485119	0.0352899	0.178429	0.0617073	0.0522707	0.117765	0.3181	0.228251	0.366009	0.482858	0.253235	0.617935	0.82504	1.23387	0.702372	1.06339	0.354987	0.313637	0.692534	0.632706	0.272896	0.536958				0.3401	0.281695	0.421721	0.408151	0.576822	0.23117	0.329962	0.743575	0.27065	0.195028	1.09908	0.902062	0.400116	0.120166	0.563467	0.750249	0.314011	0.164279	1.35732	0.886649
91	0.151774	0.164238	0.490956	0.489586	0.0353787	0.179978	0.0623219	0.0527584	0.118306	0.321154	0.230493	0.368804	0.487734	0.255394	0.623633	0.832199	1.24405	0.709027	1.07353	0.358543	0.31635	0.700419	0.639089	0.27542	0.542282				0.342846	0.284322	0.425439	0.41125	0.582283	0.233294	0.333379	0.747918	0.273394	0.196567	1.11085	0.910594	0.40365	0.121249	0.569013	0.758084	0.316631	0.16564	1.37334	0.895121
92	0.153187	0.165575	0.495092	0.494067	0.0354041	0.181576	0.0630089	0.0531716	0.118861	0.324109	0.232664	0.371635	0.492577	0.257619	0.629295	0.839288	1.25415	0.715632	1.08375	0.362221	0.319048	0.708258	0.645481	0.277951	0.547508				0.345544	0.286983	0.429236	0.414294	0.587746	0.235441	0.336743	0.752186	0.276087	0.198034	1.12265	0.919158	0.40705	0.122353	0.573964	0.765998	0.319155	0.167015	1.38881	0.902631
93	0.154613	0.166804	0.499297	0.498447	0.0355066	0.183149	0.0636984	0.0536029	0.119457	0.326988	0.234923	0.374491	0.497455	0.259802	0.634893	0.846203	1.26416	0.722218	1.09403	0.365864	0.321719	0.716073	0.651842	0.280447	0.552888				0.348198	0.289633	0.432943	0.417405	0.593475	0.237541	0.340105	0.756468	0.27876	0.19947	1.13443	0.927682	0.410385	0.123515	0.578665	0.773962	0.321477	0.168403	1.4036	0.91118
94	0.156002	0.168003	0.50336	0.502882	0.035534	0.184682	0.0643171	0.0540282	0.120083	0.329701	0.237095	0.377367	0.502388	0.261937	0.640427	0.853337	1.2742	0.728754	1.10433	0.369565	0.324392	0.723878	0.658209	0.282983	0.558307				0.350825	0.292323	0.436717	0.420442	0.59919	0.239566	0.343505	0.760815	0.281421	0.200899	1.14623	0.936113	0.413668	0.124676	0.583439	0.781893	0.323992	0.16982	1.41893	0.919613
95	0.157465	0.169181	0.507343	0.507338	0.0355883	0.186269	0.0649073	0.0544759	0.120736	0.332726	0.239321	0.38025	0.507377	0.264044	0.64588	0.860676	1.28419	0.735137	1.11472	0.373307	0.327133	0.731614	0.664615	0.285562	0.564013				0.353536	0.295033	0.440477	0.423636	0.60473	0.241542	0.346886	0.765055	0.284063	0.202363	1.15803	0.944551	0.417025	0.125884	0.588416	0.789822	0.326425	0.171206	1.43436	0.928041
96	0.158795	0.170474	0.511355	0.511987	0.0355883	0.187797	0.0654834	0.0549569	0.121369	0.335576	0.241384	0.383143	0.512418	0.266167	0.651432	0.867675	1.2941	0.741598	1.1252	0.377088	0.329838	0.739342	0.671022	0.288101	0.569281				0.356139	0.297776	0.444232	0.426715	0.610207	0.243516	0.350233	0.769457	0.286646	0.203808	1.16977	0.952947	0.420393	0.12706	0.593607	0.797794	0.328952	0.172553	1.44921	0.936496
97	0.160178	0.171754	0.51545	0.516537	0.0356187	0.189367	0.066021	0.0554746	0.122041	0.338284	0.243397	0.385982	0.517576	0.268507	0.656978	0.874611	1.30403	0.74804	1.13588	0.380799	0.332525	0.747012	0.677433	0.290682	0.574152				0.358839	0.30051	0.447926	0.429768	0.615837	0.245454	0.353589	0.773976	0.289092	0.205322	1.18158	0.961307	0.423808	0.12822	0.599149	0.805662	0.331519	0.173966	1.46417	0.944376
98	0.161384	0.172965	0.519506	0.520984	0.0356514	0.190949	0.0665604	0.0560418	0.122713	0.340736	0.245437	0.388773	0.522853	0.270747	0.662454	0.881787	1.31394	0.754506	1.14655	0.384458	0.335129	0.75461	0.68387	0.293265	0.579377				0.361559	0.303253	0.451652	0.432733	0.621787	0.247407	0.356868	0.778565	0.291432	0.206905	1.19344	0.96963	0.427159	0.129372	0.605079	0.813468	0.333917	0.175279	1.47997	0.952839
99	0.162555	0.174158	0.523772	0.525349	0.035696	0.192522	0.0671358	0.0565784	0.123356	0.343373	0.247443	0.391522	0.528349	0.272986	0.667936	0.888926	1.32379	0.76096	1.15718	0.387942	0.337659	0.762193	0.69025	0.295853	0.584118				0.364308	0.306031	0.455288	0.435746	0.627956	0.249416	0.360092	0.783201	0.293762	0.208575	1.20531	0.977768	0.430271	0.1305	0.610952	0.821123	0.336443	0.176575	1.49577	0.96163
100	0.163624	0.175384	0.528085	0.529513	0.0358606	0.194056	0.0677034	0.0570852	0.123987	0.345858	0.249497	0.394221	0.53403	0.275302	0.673211	0.895673	1.33352	0.767129	1.16784	0.391266	0.34008	0.76994	0.69663	0.298401	0.588737				0.367201	0.308834	0.458928	0.438905	0.634082	0.251534	0.363419	0.787869	0.296119	0.210132	1.21721	0.985447	0.433176	0.131651	0.616912	0.828336	0.338906	0.177843	1.51162	0.97001
Extended Data Fig. 10d
cumulative synchronous release
stimulation number	Itsn1 KO																											Itsn1 WT
1	0.00116781	0.0017819	0.00431366	0.00629152	0.00106239	0.000841002	0.000181472	0.000182421	0.000961405	0.00458952	0.00212008	0.00171503	0.00218194	0.00121103	0.00210625	0.00431345	0.00754374	0.00411016	0.00535903	0.00205367	0.00272091	0.00331396	0.00404404	0.0015928	0.00408654			0.00159218	0.00170046	0.00264141	0.00111281	0.00214057	0.00138565	0.00213831	0.00645672	0.00118469	0.00172641	0.00472483	0.00413256	0.00163514	0.000494347	0.00217892	0.00492826	0.00360788	0.00174402	0.00717005	0.00498798
2	0.00228835	0.00341728	0.0090922	0.0126465	0.00202588	0.00217672	0.000434019	0.000441984	0.0021601	0.00984028	0.00475386	0.00367166	0.00465464	0.00259961	0.00506499	0.0102708	0.0168876	0.00958049	0.0125342	0.00529616	0.00638702	0.00751314	0.00907923	0.00395286	0.00881627			0.00416926	0.00375012	0.00618287	0.00379524	0.0051387	0.00315036	0.00484034	0.0137136	0.00247024	0.00366367	0.0109983	0.00987465	0.00388401	0.00117894	0.00533612	0.0116287	0.00703208	0.00341674	0.0163867	0.00967834
3	0.0034085	0.00489392	0.0139082	0.0187831	0.00281074	0.00362336	0.000722152	0.000731819	0.00327603	0.0137598	0.0065698	0.00580323	0.00725642	0.0040748	0.00866279	0.0174834	0.0271171	0.0152872	0.0202653	0.00861352	0.0101311	0.0119629	0.013796	0.00652401	0.0134997			0.00676597	0.00589185	0.00972142	0.00663907	0.0084124	0.00491928	0.00767391	0.0209304	0.00382173	0.00556021	0.0180234	0.0165731	0.00636607	0.001897	0.00874018	0.0181178	0.0107828	0.00512746	0.0253991	0.0152815
4	0.0045381	0.00626786	0.0182632	0.0245373	0.00342159	0.00506346	0.00102634	0.00099929	0.00431291	0.0175315	0.00805138	0.00792655	0.00983375	0.00553929	0.0125828	0.0252551	0.0377176	0.0210098	0.0279868	0.0119675	0.0137789	0.0164298	0.0182734	0.00920176	0.0182859			0.00924678	0.00801171	0.0130808	0.00932415	0.0115489	0.00669292	0.0104846	0.0281435	0.00518107	0.00742142	0.0252539	0.0236337	0.00896809	0.00259522	0.012189	0.0238215	0.0146745	0.00678052	0.0345093	0.0210663
5	0.00568162	0.00760777	0.0221733	0.0299854	0.0038923	0.00647967	0.00134048	0.00126505	0.00525386	0.0212904	0.00941197	0.0100523	0.0123543	0.00696421	0.0166968	0.0328314	0.0484464	0.0267926	0.0356009	0.0152884	0.0170887	0.0208276	0.0226002	0.0119074	0.0232721			0.0116888	0.0101178	0.0164189	0.0120394	0.0145074	0.00854118	0.0132349	0.0354037	0.00652975	0.00930936	0.0325489	0.0308388	0.0116546	0.00328063	0.0156252	0.0297121	0.0184617	0.00831087	0.0439102	0.026529
6	0.00683055	0.00893903	0.025791	0.0351571	0.00433384	0.00792255	0.00167269	0.00154612	0.00612082	0.0249149	0.0107726	0.0121784	0.0148101	0.00834911	0.0209476	0.0402482	0.0592058	0.0327027	0.0431102	0.0184524	0.0203682	0.0251702	0.0267882	0.0146355	0.0281297			0.0140914	0.0122263	0.0198115	0.0148288	0.0173814	0.0104826	0.0159482	0.0426963	0.00791946	0.0112789	0.0398442	0.038111	0.0143903	0.00394945	0.0191251	0.0360223	0.0219854	0.00975983	0.0534391	0.0323122
7	0.00797415	0.0102095	0.0292023	0.0400882	0.00469001	0.00938502	0.00201617	0.00183789	0.0069257	0.0284083	0.0121573	0.0143227	0.0172982	0.0097035	0.0253216	0.0474413	0.0700043	0.0386385	0.0506367	0.0216563	0.0235745	0.0294482	0.0308579	0.0174101	0.0329688			0.0164658	0.014354	0.0232148	0.0176427	0.0202147	0.0124973	0.0186788	0.0499375	0.0093528	0.013313	0.0471113	0.0454644	0.0171937	0.00462557	0.0224719	0.0426039	0.0253784	0.0111419	0.0627834	0.0378859
8	0.00913102	0.0114169	0.0324515	0.0448566	0.00503138	0.0108999	0.00237408	0.00215271	0.00763223	0.0317852	0.0135598	0.0164114	0.0197519	0.0110525	0.0297598	0.0548519	0.0807507	0.0445843	0.0581317	0.0248129	0.0267615	0.0336798	0.0348329	0.0202096	0.0377476			0.0187875	0.0164731	0.0264892	0.0204404	0.0230292	0.0145294	0.021401	0.0571863	0.0108038	0.015343	0.0543947	0.0528365	0.020095	0.00529367	0.0257083	0.0492173	0.0285798	0.0124779	0.0722524	0.0435645
9	0.0102775	0.0125873	0.035582	0.0494002	0.0053275	0.0123786	0.00273037	0.002469	0.00830788	0.034994	0.0149827	0.0185469	0.0221801	0.0123644	0.0342901	0.0623627	0.0914419	0.0504864	0.0655949	0.0279651	0.029865	0.0379429	0.0387332	0.0230195	0.0424617			0.0210962	0.0185982	0.0297221	0.023255	0.0258663	0.0165978	0.0240863	0.0643756	0.012242	0.0173598	0.0616649	0.060227	0.023021	0.00595925	0.028951	0.0558392	0.0316407	0.013746	0.0817929	0.0493273
10	0.0113897	0.0137239	0.0386189	0.0537638	0.00559494	0.013896	0.00309454	0.00278869	0.00905739	0.0380856	0.016398	0.0206698	0.0245879	0.0136643	0.0388904	0.0700196	0.102017	0.056401	0.0730475	0.0311154	0.0329344	0.0422432	0.0425943	0.0258297	0.0471282			0.0233593	0.0207316	0.032886	0.026046	0.0286928	0.0186889	0.0267309	0.0715281	0.0136942	0.0193919	0.0689485	0.0676249	0.0259673	0.00662672	0.0322149	0.0623906	0.0345765	0.0149887	0.0913301	0.0551781
11	0.0124915	0.0148376	0.0414842	0.0580038	0.00585709	0.0154178	0.00345934	0.00311312	0.00977708	0.0410609	0.0177738	0.0227873	0.0269718	0.0149646	0.0435714	0.0777907	0.112586	0.0623078	0.0805208	0.034248	0.0359558	0.0465612	0.0463947	0.0286376	0.0517703			0.0255676	0.0228637	0.0359467	0.0288337	0.0315238	0.0207772	0.0293633	0.0785226	0.015151	0.0214145	0.0762385	0.0750586	0.0289453	0.00730594	0.0354301	0.068979	0.0374193	0.0161632	0.100922	0.0610799
12	0.0135789	0.0159331	0.0442623	0.0621264	0.00609066	0.0169316	0.00382417	0.00344134	0.0104599	0.0439371	0.0191501	0.0249019	0.0293394	0.0162581	0.0483235	0.085699	0.123065	0.0682307	0.0880035	0.0374209	0.0389556	0.0508967	0.0501552	0.0314308	0.056402			0.0277443	0.0249751	0.0389601	0.0315962	0.0343637	0.0228674	0.0319917	0.0853775	0.0166222	0.0234238	0.0835556	0.0825303	0.0319785	0.0079752	0.0386961	0.0756184	0.0401385	0.0173176	0.110689	0.0670266
13	0.0146772	0.0169687	0.0469614	0.066075	0.00633006	0.0184638	0.00418785	0.00376293	0.0111125	0.0467615	0.0204966	0.0270555	0.031705	0.0175426	0.0531681	0.0937536	0.133541	0.0741549	0.0954943	0.0405927	0.0418957	0.0552554	0.0538812	0.0342267	0.0609557			0.0298803	0.0270628	0.0419083	0.0343231	0.0372252	0.0249772	0.0345824	0.0920901	0.0180957	0.0254091	0.0909043	0.0900242	0.0350417	0.00863386	0.0419604	0.0822166	0.0427803	0.0183998	0.120464	0.0730477
14	0.0157114	0.0180057	0.0495729	0.0699408	0.00654396	0.0199723	0.0045601	0.00408813	0.0117257	0.0494914	0.0218069	0.029185	0.0340505	0.0188249	0.0580338	0.101895	0.143929	0.0800717	0.102982	0.0437209	0.0448026	0.0596084	0.0575714	0.0370142	0.0655448			0.0319624	0.0291423	0.0448383	0.0370206	0.0400847	0.0270885	0.0371358	0.0986478	0.0195564	0.0273784	0.0982633	0.0975231	0.038091	0.00928779	0.0452389	0.0888252	0.0454154	0.0194622	0.130191	0.0791002
15	0.0167734	0.0189959	0.052118	0.0737115	0.00672646	0.0214877	0.00493362	0.00441731	0.0123039	0.0521716	0.0230882	0.0313517	0.0363787	0.0201136	0.0630199	0.110187	0.154252	0.0859491	0.110472	0.0468242	0.047682	0.0639845	0.0612068	0.0397826	0.0701483			0.0340047	0.0311977	0.0476487	0.0396849	0.04298	0.029213	0.039632	0.105024	0.0210117	0.0293038	0.105655	0.105017	0.0411969	0.00990874	0.0486084	0.0954169	0.0478419	0.020478	0.139918	0.0849645
16	0.017798	0.019997	0.0545581	0.0773986	0.00692044	0.0229799	0.00530806	0.00474916	0.0128517	0.0548011	0.0243522	0.0335085	0.0386963	0.0213853	0.0680606	0.118552	0.164457	0.0918106	0.117944	0.0499051	0.0505101	0.0683458	0.0648061	0.0425377	0.074747			0.0359912	0.0332321	0.0503282	0.0422997	0.0459059	0.0313188	0.0420881	0.111268	0.0224667	0.0312023	0.113028	0.112525	0.0443263	0.0105257	0.0520692	0.102019	0.0501027	0.021484	0.14963	0.0910791
17	0.0188184	0.0209815	0.0569351	0.0809791	0.00712194	0.0244589	0.00568662	0.0050861	0.0133591	0.0573841	0.0256076	0.0356703	0.0410053	0.0226621	0.073153	0.126824	0.174502	0.0976586	0.125393	0.0529644	0.0533171	0.0726798	0.0683573	0.0452672	0.0793367			0.0379454	0.0352619	0.0529212	0.0448623	0.0488817	0.033402	0.0445007	0.117332	0.0239163	0.0330669	0.120415	0.119986	0.0475212	0.0111026	0.0555546	0.108599	0.0523428	0.0224787	0.159584	0.0972258
18	0.0198159	0.0219463	0.0592398	0.0844921	0.00730688	0.0259524	0.00606437	0.00541914	0.0138405	0.0599208	0.0268475	0.0378152	0.0432984	0.0239386	0.0782883	0.134931	0.184428	0.10354	0.132789	0.0560267	0.0560544	0.0769988	0.071849	0.0479898	0.0838886			0.0398417	0.0372587	0.0554859	0.0473683	0.0518376	0.0354522	0.0468771	0.123251	0.0253641	0.0349049	0.127789	0.127368	0.0507101	0.0116861	0.0590293	0.115171	0.0545961	0.023456	0.168937	0.10343
19	0.0207956	0.0229014	0.0614806	0.0878901	0.00747539	0.0274356	0.00644739	0.00574251	0.0143082	0.0624118	0.0280681	0.0399752	0.0455845	0.0252392	0.0834766	0.142958	0.194217	0.109413	0.140205	0.0590963	0.0587766	0.0813354	0.0753033	0.0506865	0.0884612			0.0416876	0.0392174	0.0580174	0.0498117	0.0547867	0.0374653	0.0492204	0.128975	0.0268051	0.0367084	0.135145	0.134704	0.0539205	0.0122841	0.0625748	0.121727	0.0567009	0.0244128	0.178819	0.109636
20	0.0217734	0.0238478	0.0636427	0.0911878	0.00763748	0.0289005	0.00683648	0.00606235	0.0147472	0.0648757	0.0292864	0.0421455	0.0478541	0.0265179	0.0887226	0.15093	0.203829	0.115241	0.147563	0.0621412	0.0614487	0.0856638	0.0786974	0.053342	0.0929662			0.0434518	0.0411507	0.0604991	0.0521815	0.0577239	0.0394343	0.0515347	0.134545	0.0282271	0.0384681	0.142479	0.141982	0.0571311	0.0128883	0.0660617	0.128269	0.0587888	0.0253542	0.188263	0.115845
21	0.0227354	0.0247644	0.0657627	0.0944311	0.00777829	0.0303661	0.0072238	0.00637251	0.0151561	0.0673054	0.0304861	0.0442826	0.0501127	0.0277875	0.0940128	0.158829	0.213298	0.121042	0.154902	0.0651991	0.0640972	0.0899994	0.0820502	0.0559616	0.0974056			0.0451743	0.0430633	0.0629415	0.0544788	0.0606522	0.0413558	0.0537959	0.139945	0.0296602	0.0401705	0.149797	0.149212	0.0603814	0.0135048	0.069502	0.134787	0.0607337	0.0262504	0.197787	0.122089
22	0.0237078	0.0256335	0.0678392	0.0975992	0.00788737	0.0318226	0.00761243	0.00667431	0.0155407	0.0697318	0.0316583	0.046412	0.0523538	0.0290426	0.0993462	0.166743	0.222597	0.126803	0.162224	0.0682589	0.066713	0.0943129	0.0853482	0.0585519	0.101797			0.0468211	0.0449468	0.0653074	0.0567119	0.0634994	0.0432434	0.0560372	0.145197	0.0311021	0.041834	0.157134	0.156366	0.0636375	0.0141181	0.0728898	0.141272	0.062637	0.0271235	0.206663	0.128327
23	0.0246357	0.0264715	0.0698421	0.100681	0.00795272	0.0332668	0.00799585	0.00696666	0.0159047	0.0721493	0.0328356	0.0485479	0.0545875	0.0302992	0.104688	0.174619	0.231774	0.13254	0.169521	0.07131	0.069292	0.0986135	0.0885854	0.0611012	0.106171			0.0484182	0.04681	0.0676518	0.0589023	0.0663298	0.0451033	0.0582395	0.150284	0.0325361	0.0434545	0.16441	0.163473	0.0669017	0.014752	0.0762163	0.147715	0.0644637	0.0279492	0.216218	0.134563
24	0.0255869	0.0273002	0.0717969	0.103724	0.00801534	0.0347061	0.00837618	0.00727504	0.0162564	0.0745777	0.0339862	0.0506554	0.0567932	0.0315477	0.110049	0.182442	0.240793	0.138224	0.176742	0.0743218	0.0718404	0.102888	0.0918016	0.0636336	0.110543			0.0499624	0.0486342	0.0698965	0.0610119	0.0691101	0.0469437	0.060403	0.155207	0.0339532	0.0449887	0.171679	0.170524	0.0701223	0.0153915	0.0794892	0.154098	0.0662359	0.0287527	0.22542	0.140774
25	0.0264727	0.0280962	0.0737034	0.106727	0.0081	0.0361247	0.00874981	0.00759064	0.0165954	0.076986	0.0351388	0.0527506	0.0589871	0.0327943	0.115467	0.190097	0.249679	0.143914	0.183929	0.0773166	0.0743556	0.107156	0.0949745	0.0661488	0.114904			0.0514654	0.0504368	0.0720838	0.0630742	0.0718652	0.0487441	0.0625295	0.159992	0.035369	0.0464989	0.178902	0.177532	0.0733445	0.0160386	0.0827027	0.160473	0.0681618	0.0295185	0.234746	0.146987
26	0.0273751	0.0289147	0.0755664	0.109619	0.00816739	0.0375217	0.00911671	0.00790953	0.016916	0.0793808	0.0362536	0.0548714	0.0611795	0.0340316	0.120902	0.197623	0.258453	0.149531	0.191079	0.0802831	0.0768407	0.111416	0.0981157	0.0686413	0.119043			0.052939	0.0522012	0.0742038	0.0650619	0.0745776	0.0505186	0.0646291	0.164637	0.0367815	0.0479643	0.186108	0.18447	0.0765243	0.0166753	0.0858634	0.166795	0.069953	0.0302795	0.243643	0.15316
27	0.0282618	0.0297322	0.0773905	0.112511	0.00826786	0.0389051	0.00948189	0.00823107	0.0172189	0.0817469	0.0373456	0.0569802	0.0633388	0.0352494	0.126316	0.205053	0.267068	0.155102	0.198158	0.0832442	0.0793045	0.115628	0.101234	0.0710873	0.123382			0.0543631	0.0539249	0.0762474	0.0670053	0.0772486	0.0522491	0.0667053	0.169112	0.0381864	0.0493869	0.193267	0.191391	0.0796446	0.0173023	0.088983	0.173078	0.0715713	0.0310119	0.252998	0.159374
28	0.0291528	0.0305409	0.0791708	0.115345	0.00835475	0.0402669	0.0098583	0.00854656	0.0175133	0.0840786	0.0384301	0.0590682	0.0654776	0.0364718	0.131695	0.212453	0.275552	0.16063	0.205193	0.0861721	0.0817509	0.119828	0.104331	0.0735406	0.127699			0.0557547	0.0556178	0.078236	0.0689181	0.0799118	0.0539518	0.0687584	0.173417	0.0396063	0.0507641	0.200393	0.198278	0.0827201	0.0179224	0.0921131	0.1793	0.0731772	0.0317309	0.262217	0.165038
29	0.0300382	0.0313343	0.0809326	0.118164	0.00842713	0.0416265	0.010238	0.00884823	0.017797	0.0864111	0.039524	0.0611529	0.0675942	0.0376899	0.137108	0.219741	0.283896	0.166148	0.212193	0.0890777	0.0841858	0.124031	0.107396	0.0759766	0.131792			0.0571159	0.0572941	0.0801674	0.0707852	0.0825848	0.0556305	0.0707713	0.17761	0.0410326	0.0521045	0.207514	0.20512	0.0857458	0.0185422	0.095271	0.185467	0.0747567	0.0324449	0.271389	0.170893
30	0.0309103	0.0320952	0.082652	0.120904	0.00850891	0.0429525	0.0106121	0.00915272	0.0180787	0.088627	0.0405967	0.0632209	0.0696972	0.0389063	0.142502	0.22692	0.292132	0.171614	0.219131	0.0919672	0.0865911	0.128224	0.110433	0.0783843	0.136089			0.0584316	0.0589495	0.0820403	0.0726158	0.085247	0.0572634	0.072755	0.181657	0.0424466	0.0533981	0.214581	0.211916	0.0887347	0.0191423	0.0984353	0.191639	0.0763807	0.0331415	0.280408	0.176894
31	0.0318002	0.0328154	0.0843542	0.123655	0.00859626	0.0442862	0.0109855	0.00945018	0.0183587	0.0908536	0.041593	0.0652754	0.0717795	0.0401158	0.147897	0.233974	0.300301	0.177024	0.226026	0.0948538	0.0889695	0.132424	0.113438	0.080776	0.140372			0.0596958	0.0605697	0.0838863	0.0744098	0.0878291	0.0588583	0.0747123	0.185597	0.0438626	0.0546558	0.221648	0.218647	0.0917092	0.0197355	0.10158	0.197773	0.0780061	0.0338437	0.2896	0.182914
32	0.0326597	0.0335491	0.0860083	0.126373	0.00868404	0.0455753	0.0113485	0.00974237	0.0186342	0.0931401	0.0426284	0.067311	0.0738349	0.041293	0.153281	0.240902	0.308306	0.182365	0.232858	0.0977255	0.0913031	0.136606	0.116413	0.0831341	0.144641			0.0609125	0.0621701	0.0856799	0.0761531	0.0903911	0.0604033	0.0766334	0.189405	0.0452517	0.0558844	0.228674	0.225367	0.0946368	0.0203177	0.104695	0.20389	0.0795778	0.0345168	0.29879	0.188898
33	0.0334987	0.034287	0.0876303	0.129002	0.00876577	0.0468655	0.0116972	0.0100285	0.0188958	0.0954299	0.0436518	0.0693102	0.0758775	0.0425091	0.158657	0.24768	0.316182	0.187679	0.239646	0.1006	0.0936054	0.14079	0.119373	0.0854827	0.148885			0.0621232	0.0637574	0.0874631	0.0778756	0.0929015	0.0618975	0.0785124	0.193131	0.0466308	0.0570714	0.235659	0.232009	0.09751	0.0208937	0.107773	0.21	0.0810328	0.0351822	0.307912	0.194864
34	0.0343374	0.0350145	0.0892296	0.131577	0.00880827	0.048139	0.0120478	0.0103251	0.0191395	0.097684	0.0447057	0.0713021	0.0778934	0.0437116	0.164014	0.254337	0.323941	0.192975	0.246358	0.103445	0.0958629	0.144964	0.122297	0.0878166	0.153117			0.0632953	0.0653178	0.0892321	0.0795834	0.095445	0.0633519	0.0803536	0.196758	0.0479966	0.0582136	0.242617	0.238612	0.100338	0.0214625	0.110939	0.216091	0.0823939	0.0358181	0.316969	0.20065
35	0.0351829	0.035719	0.0908167	0.134167	0.00886361	0.0494077	0.0123949	0.0106199	0.0193781	0.0999083	0.0457591	0.0732822	0.0798893	0.0449011	0.169342	0.260853	0.331598	0.198233	0.253019	0.106279	0.0980646	0.149107	0.125208	0.0901426	0.157345			0.0644516	0.0668499	0.0909918	0.0812379	0.0979926	0.0647913	0.0821912	0.200242	0.0493411	0.0592939	0.249558	0.245168	0.103086	0.022017	0.114167	0.222196	0.0837774	0.03645	0.325964	0.206536
36	0.0360101	0.0364109	0.0923582	0.136698	0.00891717	0.0506615	0.0127473	0.010984	0.0196224	0.102152	0.0468321	0.0752216	0.081866	0.0461018	0.174677	0.267237	0.339155	0.203479	0.25964	0.10908	0.100278	0.153254	0.128116	0.0924499	0.161368			0.0655905	0.0683339	0.0927465	0.0828607	0.100556	0.0662247	0.084014	0.203626	0.0506639	0.060352	0.256448	0.251686	0.10579	0.0225642	0.117436	0.228229	0.0851817	0.0370849	0.334993	0.212393
37	0.0368289	0.0371088	0.0938992	0.139168	0.00894426	0.0518912	0.0131012	0.0111905	0.0198503	0.104393	0.0479194	0.0771791	0.0838371	0.0472876	0.179958	0.273485	0.346599	0.208712	0.266199	0.111895	0.102452	0.157397	0.130995	0.0947484	0.165586			0.0667069	0.069783	0.0945026	0.0844594	0.103115	0.067628	0.0858204	0.206872	0.0519709	0.0613963	0.263333	0.258135	0.108475	0.0230917	0.120643	0.234246	0.0865702	0.0377084	0.343872	0.218211
38	0.0376337	0.037785	0.0954592	0.141601	0.00894589	0.0531369	0.0134468	0.0114818	0.0201061	0.106659	0.0490242	0.0791054	0.0857871	0.0484744	0.185199	0.279602	0.353977	0.213899	0.272752	0.11468	0.104612	0.161518	0.133869	0.0970025	0.169786			0.06781	0.0712272	0.096254	0.0860364	0.10565	0.0690011	0.0876263	0.210021	0.0532654	0.0624202	0.270187	0.264538	0.111082	0.0235924	0.123856	0.240238	0.0879464	0.0383032	0.352755	0.224008
39	0.0384577	0.0384431	0.096941	0.144028	0.00897482	0.054351	0.0137862	0.0117727	0.0203368	0.108931	0.0501061	0.0810213	0.0877176	0.0496259	0.190409	0.285607	0.361278	0.219026	0.279234	0.117479	0.106764	0.165603	0.136727	0.0992294	0.173983			0.0688981	0.0726562	0.0980046	0.0875976	0.108186	0.0703663	0.0894101	0.213016	0.0545399	0.0634219	0.276978	0.270905	0.113641	0.0240743	0.126921	0.246213	0.0893347	0.0389058	0.361616	0.229769
40	0.0392502	0.0391064	0.0984169	0.146426	0.00897958	0.0555771	0.0141265	0.0120648	0.0205605	0.111222	0.0512112	0.082936	0.0896264	0.0508013	0.195576	0.291493	0.368506	0.224138	0.285676	0.120271	0.108901	0.169697	0.13958	0.101451	0.178164			0.0699731	0.0740644	0.0997412	0.0891368	0.110707	0.0717402	0.0911914	0.215948	0.0558212	0.0644151	0.283756	0.277237	0.116139	0.0245563	0.129939	0.252133	0.0906777	0.0394941	0.370302	0.235517
41	0.0400801	0.0397628	0.0998648	0.14879	0.00901411	0.0567455	0.0144633	0.012347	0.020777	0.113561	0.0522972	0.0848246	0.091526	0.051934	0.200718	0.297308	0.375691	0.229233	0.292052	0.123065	0.111027	0.173777	0.142429	0.103682	0.182339			0.0710498	0.0754528	0.101478	0.0906511	0.113209	0.073116	0.092966	0.218766	0.057109	0.065397	0.290472	0.2835	0.118616	0.0250197	0.133056	0.258018	0.0919761	0.0400826	0.379217	0.24127
42	0.0408691	0.0404538	0.10128	0.15112	0.00904183	0.0579242	0.0148096	0.0126283	0.0209757	0.115767	0.0533991	0.0867116	0.093407	0.0530418	0.205816	0.303051	0.382816	0.234315	0.298412	0.125843	0.113144	0.177879	0.14528	0.105897	0.186505			0.0721154	0.0768209	0.103188	0.0921372	0.115694	0.0744757	0.0947619	0.221516	0.058399	0.0663516	0.297145	0.289701	0.121029	0.0254793	0.136047	0.263898	0.0932867	0.0406794	0.387963	0.246992
43	0.0416876	0.0411278	0.102686	0.153458	0.00909389	0.059081	0.015153	0.0128922	0.0212007	0.117996	0.0544705	0.0885631	0.0952867	0.054167	0.21089	0.308686	0.389894	0.239383	0.304745	0.128614	0.115265	0.181963	0.148096	0.108086	0.190646			0.073163	0.0782035	0.10491	0.0935956	0.118202	0.075828	0.096541	0.224139	0.059688	0.0673081	0.303798	0.295879	0.123405	0.0259387	0.139038	0.269777	0.094586	0.041272	0.396775	0.252697
44	0.0424853	0.0418221	0.104079	0.155764	0.00913199	0.0602242	0.0154889	0.0131352	0.0214222	0.1202	0.0555613	0.0904309	0.0971343	0.0553223	0.215937	0.314266	0.396948	0.244416	0.311035	0.131359	0.117352	0.186058	0.150909	0.110259	0.194601			0.0741946	0.0795688	0.10661	0.0950496	0.120729	0.0771578	0.0983123	0.226665	0.060973	0.0682126	0.310389	0.30199	0.125763	0.0264007	0.142095	0.27563	0.0958635	0.0418634	0.405483	0.258362
45	0.0432802	0.0425025	0.105452	0.158109	0.00917613	0.0613493	0.0158219	0.0133766	0.0216368	0.122427	0.0566119	0.0922714	0.0989751	0.0564408	0.220933	0.319754	0.403927	0.249442	0.31733	0.1341	0.119437	0.190177	0.153725	0.112407	0.198707			0.0752349	0.0809265	0.108285	0.096501	0.123202	0.0784748	0.100058	0.229142	0.0622567	0.069122	0.316941	0.308069	0.128121	0.0268663	0.145182	0.281477	0.0971269	0.0424477	0.414056	0.264018
46	0.0440815	0.0432127	0.106809	0.160413	0.0092081	0.0624406	0.0161543	0.0136289	0.0218515	0.124657	0.0576673	0.0941059	0.10081	0.0575803	0.225904	0.325179	0.410883	0.254516	0.323568	0.136851	0.121496	0.194289	0.156531	0.114537	0.202833			0.0762776	0.0822697	0.10994	0.0979263	0.125633	0.079775	0.101791	0.231553	0.0635476	0.0699886	0.323462	0.314073	0.130459	0.0273271	0.148246	0.287283	0.0983594	0.0430506	0.422822	0.269616
47	0.0448869	0.0438916	0.108171	0.162691	0.00922824	0.0635423	0.016486	0.0138828	0.022092	0.126943	0.0587135	0.0959056	0.102636	0.0587149	0.230815	0.330535	0.417815	0.259556	0.329798	0.139602	0.123531	0.198404	0.159328	0.116638	0.206961			0.0773102	0.0836001	0.111586	0.0993325	0.128019	0.0810598	0.103521	0.233928	0.0648456	0.0708513	0.329959	0.320043	0.132773	0.0277883	0.151296	0.293073	0.0996474	0.0436492	0.431541	0.275372
48	0.0456824	0.0445441	0.109519	0.165014	0.00926301	0.0646138	0.0168128	0.0141488	0.0223259	0.129208	0.0597592	0.0977127	0.104456	0.0598382	0.235682	0.335843	0.424706	0.264579	0.336007	0.142355	0.125558	0.20251	0.162135	0.118727	0.211064			0.0783331	0.0849236	0.113155	0.100722	0.130381	0.0823341	0.105256	0.236252	0.0661372	0.0716955	0.336439	0.32595	0.135099	0.0282653	0.154288	0.298883	0.100809	0.0442594	0.439942	0.281093
49	0.0464769	0.0451994	0.110865	0.167349	0.00930813	0.065709	0.0171338	0.0144143	0.0225597	0.131466	0.0607899	0.0995297	0.106276	0.0609778	0.240509	0.34112	0.431545	0.269576	0.342202	0.145126	0.127591	0.20663	0.164941	0.120817	0.215166			0.0793482	0.0862536	0.114743	0.102094	0.132705	0.0835945	0.107013	0.238532	0.0674145	0.0725149	0.342901	0.331871	0.137432	0.0287467	0.157218	0.304662	0.102062	0.0448842	0.448469	0.286486
50	0.0472823	0.0458754	0.112206	0.169658	0.0093613	0.0667698	0.017451	0.0146772	0.0227721	0.133711	0.0618261	0.101288	0.108076	0.0620917	0.245295	0.346316	0.438319	0.274558	0.348371	0.147887	0.129609	0.210717	0.167755	0.1229	0.219255			0.0803485	0.0875728	0.116299	0.103447	0.135015	0.0848376	0.108783	0.240749	0.0686753	0.0733526	0.349363	0.337757	0.139733	0.0292339	0.160203	0.31045	0.103281	0.0455288	0.45705	0.292033
51	0.048083	0.0465355	0.113525	0.171987	0.00940311	0.0678439	0.0177662	0.0149391	0.0229855	0.135919	0.062841	0.103052	0.109871	0.0632037	0.250058	0.351506	0.445066	0.279479	0.354481	0.150627	0.131618	0.214805	0.17055	0.124966	0.223344			0.0813341	0.08888	0.117848	0.104801	0.137324	0.0860664	0.11054	0.242918	0.0699072	0.0741723	0.355804	0.343601	0.142049	0.0297288	0.163134	0.316198	0.104487	0.046176	0.465407	0.297637
52	0.0488629	0.0471861	0.114824	0.174269	0.00944564	0.0688873	0.0180856	0.0151938	0.0232025	0.138192	0.0638445	0.104809	0.111658	0.0642992	0.254764	0.356636	0.451803	0.2844	0.36061	0.153364	0.133621	0.21889	0.17333	0.127014	0.227416			0.0823054	0.0901671	0.119398	0.106162	0.139656	0.0872791	0.112297	0.245032	0.071133	0.0749822	0.362223	0.349411	0.144346	0.0302361	0.166051	0.321936	0.105677	0.0467917	0.473995	0.303163
53	0.0496566	0.0478034	0.116114	0.176543	0.00949084	0.0699319	0.0184078	0.0154533	0.0234287	0.140463	0.0648699	0.106529	0.113442	0.0653619	0.259439	0.361739	0.458519	0.28928	0.366708	0.156089	0.135623	0.22296	0.176105	0.129057	0.231253			0.0832768	0.0914334	0.120946	0.107507	0.141953	0.0884835	0.114048	0.247111	0.0723561	0.0757692	0.368623	0.355207	0.146646	0.0307289	0.168997	0.327668	0.106943	0.0474013	0.482046	0.308619
54	0.0504404	0.0484194	0.117393	0.17875	0.00953983	0.0709599	0.0187277	0.0157119	0.0236546	0.14274	0.0658888	0.108206	0.115226	0.0664134	0.264049	0.366776	0.465203	0.29416	0.37281	0.158809	0.137635	0.227008	0.17888	0.13107	0.235309			0.0842636	0.0926919	0.122481	0.108829	0.144264	0.0896957	0.115818	0.249142	0.0735735	0.0765376	0.375023	0.360976	0.148935	0.0312357	0.171926	0.333408	0.10808	0.0480048	0.490484	0.31396
55	0.0511984	0.0490576	0.118663	0.18103	0.00958922	0.071986	0.0191649	0.0159686	0.0238817	0.145013	0.0668841	0.109887	0.117012	0.0674835	0.268672	0.371782	0.47187	0.299043	0.37888	0.161506	0.139635	0.231065	0.181644	0.133072	0.239337			0.0852654	0.0939591	0.123998	0.11017	0.146579	0.0908986	0.117603	0.25117	0.074772	0.0773074	0.3814	0.366739	0.151264	0.0317443	0.174878	0.339141	0.109328	0.048614	0.498947	0.319287
56	0.0519706	0.0496982	0.119928	0.18328	0.00962981	0.0730231	0.0194773	0.0162202	0.0241061	0.147264	0.0678706	0.111555	0.118779	0.0685486	0.273244	0.376748	0.478495	0.303919	0.384919	0.164203	0.141629	0.235137	0.184426	0.135077	0.243237			0.0862792	0.0952269	0.125493	0.111484	0.148866	0.0920937	0.119411	0.253173	0.0759394	0.078105	0.387762	0.372496	0.153576	0.0322612	0.177801	0.344868	0.110502	0.0492169	0.507442	0.324592
57	0.0527087	0.0503555	0.121172	0.185534	0.0096397	0.0740396	0.0197837	0.0164732	0.0243205	0.149476	0.0688463	0.113223	0.120551	0.0695854	0.277757	0.381667	0.485051	0.30878	0.390923	0.166891	0.143641	0.239238	0.187191	0.137065	0.247246			0.0873033	0.0964983	0.126952	0.112786	0.151135	0.0932753	0.121201	0.255135	0.077069	0.0788838	0.394087	0.378183	0.155885	0.0327833	0.180723	0.350575	0.111697	0.0497923	0.515692	0.329896
58	0.0534668	0.051016	0.122402	0.187759	0.00964621	0.0750583	0.0200838	0.0167182	0.0245263	0.151682	0.0698216	0.114847	0.122324	0.0706278	0.282266	0.386542	0.491623	0.313637	0.396851	0.169567	0.145639	0.243324	0.189974	0.139041	0.251245			0.0883551	0.09777	0.128369	0.114054	0.153404	0.0944492	0.123001	0.257098	0.0781734	0.0796736	0.400391	0.383829	0.158227	0.0333211	0.183598	0.356312	0.112899	0.0503787	0.524007	0.335192
59	0.0542061	0.0517005	0.123613	0.189982	0.00966308	0.0760765	0.0203836	0.0169548	0.0247317	0.153916	0.0708021	0.116463	0.124086	0.0716492	0.286733	0.391388	0.498127	0.318473	0.402802	0.172241	0.14762	0.247397	0.192736	0.140988	0.255241			0.0894165	0.0990487	0.129758	0.115351	0.155656	0.0956547	0.124812	0.259003	0.0792552	0.0804434	0.406677	0.38946	0.16058	0.0338543	0.186448	0.362043	0.114071	0.0509435	0.532447	0.339548
60	0.0549167	0.0523816	0.124817	0.192165	0.00968093	0.0770904	0.0206819	0.0171879	0.0249353	0.156148	0.0717615	0.118064	0.12583	0.0726812	0.291185	0.396185	0.504613	0.3233	0.4087	0.174909	0.149606	0.251485	0.195491	0.142911	0.259218			0.0904743	0.100324	0.131137	0.116631	0.157895	0.0968812	0.126622	0.260898	0.0803246	0.081207	0.412927	0.395021	0.162967	0.0343855	0.189279	0.367771	0.115214	0.0515205	0.540682	0.344693
61	0.0556524	0.0530651	0.126016	0.194376	0.00969177	0.0781035	0.0209797	0.0174221	0.0251333	0.158373	0.072743	0.119681	0.127574	0.073718	0.295634	0.400981	0.511058	0.328122	0.414579	0.177573	0.151564	0.25558	0.198245	0.144839	0.26319			0.0915026	0.101613	0.132499	0.117898	0.160118	0.0981127	0.128413	0.262755	0.0813946	0.0819588	0.419138	0.400589	0.165346	0.0349109	0.192137	0.373515	0.116389	0.0520666	0.54922	0.350118
62	0.056368	0.0537399	0.127206	0.196565	0.009705	0.0790947	0.0212731	0.0176755	0.0253565	0.160599	0.0737377	0.121256	0.129303	0.0747595	0.300046	0.40574	0.51746	0.332915	0.420406	0.180242	0.153528	0.259685	0.20099	0.146755	0.266982			0.0925134	0.102905	0.133836	0.119168	0.162343	0.0993573	0.130209	0.264627	0.0824586	0.0827305	0.425352	0.406114	0.167719	0.0354349	0.195003	0.379255	0.11753	0.0526174	0.55743	0.355406
63	0.0570875	0.0544156	0.128407	0.198727	0.00972231	0.0800958	0.0215716	0.0179302	0.0255685	0.162801	0.0747205	0.122849	0.13103	0.0757471	0.30445	0.410453	0.523843	0.337711	0.426202	0.182907	0.155471	0.263792	0.203734	0.148676	0.270919			0.0935358	0.104202	0.13515	0.120422	0.16456	0.100583	0.131995	0.266456	0.083511	0.083495	0.43154	0.411621	0.170086	0.0359548	0.197888	0.384976	0.118671	0.0531632	0.565498	0.360685
64	0.057802	0.0550847	0.129598	0.200873	0.00974578	0.0811181	0.0218678	0.018178	0.0257831	0.16501	0.0757066	0.124421	0.132745	0.0767492	0.308817	0.414945	0.530194	0.342503	0.431995	0.185556	0.157426	0.267906	0.206475	0.150624	0.274604			0.094549	0.10549	0.136465	0.121674	0.166756	0.101807	0.133772	0.268293	0.0845554	0.0842529	0.437721	0.417131	0.172412	0.0364786	0.200786	0.390691	0.1198	0.0537198	0.57328	0.365875
65	0.0584863	0.0557343	0.130801	0.202985	0.00976103	0.0820856	0.0221657	0.0184159	0.0259825	0.167227	0.0766976	0.125988	0.134452	0.0777163	0.313167	0.419532	0.536487	0.347296	0.437741	0.188213	0.159371	0.272006	0.209213	0.152547	0.278507			0.0955787	0.106764	0.137758	0.122902	0.168954	0.103027	0.13553	0.270131	0.0855993	0.0850276	0.443899	0.422591	0.174689	0.0369909	0.203694	0.396408	0.120966	0.054265	0.581429	0.37101
66	0.0591531	0.0563568	0.131986	0.205151	0.00977581	0.083078	0.0224679	0.0186529	0.0261769	0.169448	0.0776723	0.127535	0.136149	0.0786992	0.317482	0.424189	0.542751	0.352079	0.443474	0.190852	0.161318	0.276112	0.211956	0.154446	0.282386			0.0966169	0.108033	0.139068	0.124138	0.171073	0.104244	0.137289	0.271982	0.0866626	0.0858068	0.450035	0.428047	0.176982	0.037495	0.206618	0.402112	0.122107	0.0548257	0.589595	0.376156
67	0.0598143	0.0570188	0.133157	0.207338	0.00982705	0.0840514	0.0227772	0.0188947	0.026375	0.171665	0.0786751	0.129066	0.137841	0.0797143	0.321768	0.428809	0.549004	0.356865	0.449199	0.193493	0.163263	0.280226	0.214694	0.156367	0.286141			0.0976521	0.109293	0.140381	0.125356	0.173197	0.105442	0.139048	0.273838	0.08773	0.0865821	0.456177	0.4335	0.179283	0.0379998	0.209559	0.407833	0.123227	0.0553842	0.597517	0.381278
68	0.0604796	0.0577007	0.134317	0.209502	0.00983974	0.0850462	0.0230753	0.0191268	0.0265579	0.1738	0.0796923	0.130574	0.139516	0.08068	0.326042	0.433422	0.555232	0.36159	0.454884	0.196105	0.16523	0.284336	0.217425	0.158258	0.289982			0.0986653	0.110541	0.141684	0.126561	0.175316	0.106632	0.140816	0.275703	0.088813	0.0873285	0.462313	0.438949	0.181587	0.038491	0.212521	0.413494	0.124376	0.0559513	0.605738	0.386364
69	0.0611699	0.0583726	0.135486	0.211618	0.00985165	0.0860053	0.0233686	0.0193521	0.026741	0.176	0.0807038	0.132063	0.141183	0.0816463	0.330311	0.438007	0.561405	0.366345	0.460551	0.198687	0.16718	0.288457	0.220145	0.160135	0.293844			0.0996683	0.111773	0.142967	0.12778	0.177408	0.107805	0.142567	0.277554	0.0899046	0.0881024	0.468438	0.444408	0.183923	0.0389863	0.215421	0.419127	0.125556	0.0564899	0.614041	0.391424
70	0.0618389	0.0590377	0.136632	0.213723	0.00985941	0.0869887	0.0236632	0.0195992	0.0269237	0.178188	0.0817145	0.133567	0.142831	0.0826397	0.334564	0.442565	0.56756	0.371075	0.466171	0.201264	0.169137	0.292564	0.222868	0.162002	0.297705			0.100651	0.113004	0.144242	0.129022	0.179515	0.108978	0.144306	0.279451	0.0909897	0.0888477	0.474519	0.449834	0.186268	0.0394797	0.218238	0.424768	0.126748	0.0570457	0.622046	0.396307
71	0.0625089	0.0597055	0.137759	0.215822	0.00987369	0.0879558	0.0239538	0.019853	0.0271067	0.180339	0.0827278	0.135063	0.144463	0.0836139	0.338789	0.447084	0.573698	0.375793	0.471785	0.203842	0.171071	0.296653	0.22559	0.163856	0.301363			0.101656	0.114249	0.145518	0.130268	0.181597	0.110161	0.146078	0.281316	0.0920713	0.089611	0.480563	0.455255	0.188624	0.0399803	0.220856	0.430364	0.127906	0.0575803	0.630179	0.401291
72	0.0631742	0.0603757	0.138882	0.217928	0.00989344	0.0889264	0.0242464	0.0200945	0.0272997	0.18251	0.0837084	0.136536	0.146088	0.0845728	0.342972	0.451611	0.579837	0.3805	0.477355	0.206434	0.173021	0.300742	0.228291	0.16571	0.305162			0.102671	0.115496	0.14679	0.131496	0.183705	0.111335	0.147872	0.283152	0.093166	0.0903449	0.486597	0.460668	0.190976	0.0404717	0.223484	0.435972	0.12908	0.0581248	0.638035	0.406335
73	0.0638129	0.0610287	0.139992	0.220019	0.00989966	0.0898991	0.0245443	0.0203262	0.0274893	0.184679	0.0846923	0.138015	0.147716	0.0855244	0.347146	0.456113	0.586013	0.3852	0.482965	0.209013	0.174977	0.30483	0.231027	0.167576	0.309004			0.103675	0.116734	0.148062	0.132735	0.185813	0.112508	0.149689	0.285011	0.0942787	0.0911105	0.492628	0.466101	0.193325	0.040946	0.226203	0.441518	0.130192	0.0586713	0.646079	0.41139
74	0.0644978	0.0616741	0.141091	0.222136	0.00990695	0.0908575	0.0248321	0.0205487	0.0276798	0.186807	0.0856766	0.139499	0.149324	0.0864684	0.351323	0.460628	0.592113	0.389915	0.488521	0.211598	0.17691	0.308906	0.233734	0.169425	0.312717			0.104678	0.11797	0.149331	0.13395	0.187944	0.113688	0.151527	0.286836	0.0953834	0.0918841	0.498604	0.47149	0.195658	0.0414163	0.228966	0.447075	0.131276	0.0592166	0.654102	0.416453
75	0.0651324	0.0623094	0.142179	0.224213	0.00993415	0.0918353	0.0251225	0.0207771	0.0278773	0.188929	0.0866721	0.140969	0.150922	0.0874099	0.355497	0.465058	0.598209	0.394587	0.494067	0.214123	0.178834	0.312994	0.236446	0.17127	0.316529			0.105683	0.119201	0.150601	0.135176	0.190045	0.114846	0.153365	0.288618	0.096487	0.0926599	0.504592	0.476868	0.197972	0.0418877	0.231644	0.452619	0.132384	0.0597772	0.662065	0.421488
76	0.0658029	0.0629366	0.143272	0.226272	0.00995805	0.0927566	0.025424	0.0210026	0.0280676	0.191114	0.087639	0.142422	0.152506	0.0883473	0.359639	0.4695	0.604264	0.399246	0.499579	0.216649	0.180749	0.317104	0.239165	0.173105	0.320294			0.106674	0.120437	0.151867	0.13638	0.192152	0.116001	0.155198	0.290359	0.0976077	0.0934118	0.51056	0.482236	0.200269	0.042361	0.234298	0.458157	0.133486	0.060339	0.670069	0.426319
77	0.0664556	0.0635446	0.144382	0.228361	0.0100003	0.0936971	0.0257298	0.0212305	0.0282382	0.193256	0.088633	0.143864	0.15408	0.0892986	0.363773	0.473912	0.610271	0.403904	0.505082	0.21918	0.18265	0.321199	0.241866	0.174976	0.323957			0.107686	0.121662	0.153126	0.137584	0.194275	0.117131	0.157036	0.292113	0.0987667	0.0941676	0.516486	0.48761	0.202525	0.0428393	0.236954	0.463642	0.134669	0.060895	0.677997	0.431146
78	0.0670972	0.0641605	0.145488	0.230422	0.010007	0.0946021	0.0260357	0.0214647	0.0284102	0.195321	0.0896184	0.145295	0.155648	0.0902454	0.367891	0.478307	0.616267	0.408551	0.510539	0.221716	0.184566	0.325305	0.244567	0.17683	0.327747			0.108673	0.122891	0.1544	0.138772	0.196372	0.118271	0.158891	0.293841	0.0999376	0.0949161	0.522379	0.492961	0.204749	0.0433159	0.239571	0.469124	0.135895	0.0614763	0.685959	0.436084
79	0.0677574	0.0647991	0.146595	0.232488	0.0100173	0.0955606	0.0263418	0.0217061	0.028585	0.19753	0.0906114	0.146721	0.157217	0.0911908	0.372021	0.482732	0.622267	0.413196	0.51603	0.224255	0.186476	0.329412	0.247272	0.178662	0.331542			0.109666	0.124114	0.155671	0.139937	0.198442	0.119417	0.160733	0.295559	0.101125	0.0956768	0.528213	0.498278	0.206907	0.043793	0.242254	0.474604	0.137082	0.0620078	0.693754	0.441027
80	0.0684536	0.0654334	0.147691	0.234536	0.0100209	0.0964608	0.0266434	0.0219461	0.0287524	0.199693	0.0915997	0.14811	0.158772	0.0921263	0.376112	0.487121	0.628237	0.417805	0.521476	0.226781	0.188386	0.333502	0.249967	0.180489	0.335321			0.11065	0.125336	0.156956	0.141107	0.200481	0.120559	0.162511	0.297259	0.102305	0.0964301	0.534025	0.503563	0.209004	0.0442484	0.244999	0.480079	0.138204	0.0625687	0.701654	0.445969
81	0.0691261	0.0660963	0.148758	0.236576	0.0100558	0.0973971	0.0269412	0.0221845	0.0289099	0.201808	0.0925779	0.1495	0.160329	0.0930648	0.380188	0.491497	0.634197	0.422383	0.526922	0.229318	0.190282	0.337588	0.252658	0.182275	0.338916			0.111643	0.126553	0.158219	0.142278	0.202476	0.121684	0.164249	0.298952	0.103472	0.0971999	0.539783	0.508843	0.211041	0.0446883	0.24777	0.485555	0.139253	0.0631005	0.709699	0.450888
82	0.0698391	0.0667495	0.149819	0.23862	0.0100981	0.0983167	0.027223	0.0224227	0.0290672	0.203956	0.0935618	0.150878	0.161883	0.0939817	0.384232	0.495812	0.640131	0.426978	0.532367	0.231865	0.192183	0.341679	0.255343	0.184066	0.342674			0.112596	0.127777	0.159476	0.143444	0.204437	0.12282	0.165989	0.300683	0.104627	0.0979805	0.545508	0.514105	0.213075	0.0451266	0.250515	0.491048	0.14037	0.0636455	0.717534	0.455821
83	0.0705398	0.0674082	0.150869	0.240648	0.0101085	0.0992208	0.0274975	0.0226668	0.0292228	0.206078	0.0945214	0.152263	0.163435	0.0949069	0.388237	0.50012	0.646061	0.431536	0.537791	0.234441	0.19409	0.345767	0.258018	0.185867	0.34643			0.113547	0.128992	0.160722	0.144619	0.206464	0.123963	0.167716	0.302369	0.105762	0.0987422	0.551228	0.519322	0.215105	0.0455649	0.253204	0.496523	0.141476	0.064174	0.725502	0.460741
84	0.0712524	0.0680517	0.151903	0.242695	0.0101136	0.100138	0.0277686	0.022922	0.0293664	0.208223	0.0954918	0.153649	0.164982	0.0958491	0.392237	0.50443	0.651974	0.436108	0.543181	0.23702	0.195976	0.349828	0.260701	0.187661	0.349988			0.114466	0.13021	0.161999	0.145789	0.208504	0.125115	0.169473	0.304043	0.106881	0.0994976	0.556949	0.524495	0.217085	0.046	0.255933	0.502002	0.142618	0.0647115	0.733524	0.465627
85	0.0719547	0.0686965	0.152951	0.24473	0.0101245	0.101023	0.0280395	0.0231636	0.0295096	0.210353	0.0964367	0.15504	0.166524	0.0967926	0.396226	0.508745	0.657867	0.440707	0.548613	0.239591	0.197859	0.353885	0.263383	0.189471	0.353661			0.115377	0.131417	0.163292	0.14696	0.210512	0.126264	0.171204	0.305747	0.107991	0.100247	0.562632	0.529677	0.219138	0.0464435	0.258683	0.507431	0.143749	0.0652678	0.74151	0.470499
86	0.072646	0.0692952	0.153985	0.246726	0.0101442	0.101942	0.0283068	0.0233988	0.0296497	0.212498	0.0974211	0.1564	0.168065	0.0977299	0.400191	0.513012	0.663769	0.445277	0.554021	0.242178	0.199722	0.357934	0.266044	0.191281	0.357368			0.116297	0.132633	0.164588	0.148099	0.212532	0.127416	0.172936	0.307392	0.109067	0.100989	0.568339	0.534871	0.221333	0.046884	0.261383	0.512857	0.144863	0.0658074	0.749229	0.475374
87	0.0733376	0.0699081	0.155035	0.248747	0.0101458	0.102822	0.0285844	0.0236317	0.0297905	0.214653	0.0984027	0.157753	0.169603	0.0986323	0.40414	0.517084	0.66962	0.449812	0.559436	0.24477	0.201575	0.361981	0.268698	0.19308	0.360866			0.117207	0.133837	0.165908	0.149236	0.214557	0.128594	0.174674	0.309017	0.110134	0.101719	0.574025	0.540009	0.223558	0.0473292	0.264057	0.518329	0.145935	0.0663124	0.757016	0.480261
88	0.0740312	0.0705328	0.156097	0.250789	0.010161	0.103736	0.0288597	0.023854	0.0299338	0.216698	0.0993809	0.159098	0.171145	0.0995549	0.408091	0.521284	0.67547	0.454328	0.564846	0.247369	0.203416	0.366034	0.271337	0.194875	0.364444			0.118114	0.135033	0.167224	0.150369	0.21662	0.129781	0.176423	0.31065	0.111224	0.102442	0.579712	0.545134	0.225825	0.0477604	0.266726	0.523741	0.147018	0.0668634	0.764844	0.485149
89	0.0747226	0.0711479	0.157169	0.252789	0.0101828	0.104621	0.0291388	0.0240673	0.0300684	0.218844	0.100364	0.160416	0.17268	0.100455	0.412021	0.525579	0.681278	0.458858	0.570307	0.249946	0.20526	0.370096	0.273997	0.19667	0.368038			0.119007	0.136216	0.168547	0.151496	0.218749	0.130945	0.17818	0.312275	0.112304	0.103181	0.585411	0.550259	0.228018	0.0481979	0.269424	0.529174	0.148154	0.0674002	0.77289	0.49003
90	0.075401	0.0717571	0.158237	0.254794	0.0102008	0.105518	0.0294176	0.0242759	0.0302113	0.220889	0.10136	0.16176	0.174211	0.101331	0.415983	0.529868	0.687081	0.46337	0.575755	0.252474	0.207086	0.374149	0.27664	0.198474	0.37171			0.119917	0.137407	0.169897	0.152593	0.220857	0.132114	0.179952	0.313905	0.113386	0.103933	0.591098	0.555361	0.230126	0.048634	0.271963	0.534594	0.149242	0.0679291	0.780658	0.494923
91	0.0760789	0.0723228	0.159314	0.256823	0.0102219	0.106424	0.0296919	0.0244942	0.0303506	0.223015	0.102358	0.163074	0.17575	0.102217	0.419914	0.534154	0.692861	0.467837	0.581197	0.254992	0.208913	0.378193	0.279289	0.200276	0.375404			0.120813	0.138595	0.171248	0.153702	0.222921	0.133291	0.181724	0.315522	0.11447	0.104708	0.596783	0.560464	0.232227	0.049083	0.274549	0.540049	0.15038	0.0684699	0.788577	0.499807
92	0.0767128	0.0728863	0.160353	0.258834	0.0102267	0.107331	0.0299833	0.0246968	0.0304876	0.22514	0.103342	0.164387	0.177276	0.103112	0.423833	0.538436	0.698614	0.472282	0.586651	0.257508	0.210728	0.38221	0.281931	0.20206	0.379071			0.1217	0.139794	0.172622	0.154781	0.224943	0.134471	0.183482	0.317113	0.115533	0.105475	0.602483	0.565542	0.234285	0.0495315	0.277027	0.545504	0.151536	0.0690089	0.79657	0.504645
93	0.0773609	0.0734367	0.161388	0.260858	0.0102436	0.108242	0.0302832	0.024895	0.0306282	0.227253	0.104338	0.165712	0.178805	0.104013	0.427726	0.542675	0.704324	0.476733	0.592117	0.260041	0.21254	0.386228	0.284562	0.203836	0.382499			0.122592	0.14098	0.17397	0.155882	0.227022	0.135644	0.185226	0.318703	0.116589	0.106223	0.608166	0.570615	0.236331	0.049991	0.279395	0.550982	0.152603	0.0695545	0.804494	0.509412
94	0.0779786	0.0739825	0.162404	0.262847	0.0102624	0.109128	0.0305663	0.0251013	0.0307812	0.229266	0.105319	0.167019	0.18034	0.104882	0.431597	0.546927	0.710051	0.481145	0.597578	0.262572	0.214328	0.390232	0.287193	0.20561	0.38608			0.123451	0.142179	0.175327	0.156974	0.229105	0.136797	0.18699	0.320333	0.117643	0.106974	0.613838	0.575637	0.238339	0.0504505	0.281757	0.556401	0.153688	0.0701069	0.812194	0.514238
95	0.0786283	0.0745069	0.163393	0.264897	0.0102812	0.110033	0.030835	0.025306	0.0309385	0.231375	0.106306	0.168336	0.181884	0.105749	0.435428	0.551237	0.715758	0.485554	0.603041	0.265108	0.216141	0.394223	0.28983	0.207397	0.389731			0.12434	0.143375	0.176679	0.158075	0.231167	0.137934	0.188739	0.321911	0.118689	0.107744	0.619507	0.580657	0.240378	0.0509202	0.284141	0.561838	0.154791	0.0706568	0.820164	0.519097
96	0.0792436	0.0750768	0.164393	0.266915	0.0102937	0.110927	0.0311036	0.0255203	0.0310957	0.233476	0.107259	0.169645	0.183436	0.106617	0.439282	0.555494	0.72143	0.489944	0.608539	0.267656	0.217938	0.39821	0.292475	0.209167	0.393361			0.125199	0.144583	0.178027	0.159186	0.233179	0.139074	0.190473	0.323523	0.119743	0.108489	0.625151	0.585692	0.242387	0.0513899	0.286599	0.567275	0.155898	0.0711886	0.828158	0.523942
97	0.079883	0.0756263	0.165419	0.26895	0.0102956	0.111813	0.0313654	0.0257396	0.0312607	0.235522	0.108194	0.170961	0.185011	0.107547	0.443122	0.559667	0.727098	0.494321	0.614089	0.270191	0.219738	0.402184	0.295113	0.210952	0.396976			0.126082	0.145785	0.179365	0.160278	0.235221	0.140197	0.192215	0.325167	0.120753	0.109245	0.630801	0.590691	0.244422	0.0518474	0.289116	0.572672	0.157043	0.0717491	0.835886	0.528792
98	0.0804596	0.076164	0.166428	0.27095	0.0103026	0.112703	0.0316206	0.0259692	0.0314229	0.237539	0.109137	0.17225	0.186605	0.10844	0.446926	0.563904	0.732765	0.498694	0.619616	0.272685	0.221507	0.406116	0.297762	0.212722	0.400594			0.126972	0.146981	0.180708	0.161349	0.237316	0.141311	0.193938	0.326817	0.121726	0.110023	0.636444	0.59567	0.246452	0.0523041	0.291736	0.578048	0.158111	0.0722738	0.843862	0.533059
99	0.081043	0.0767002	0.167463	0.272878	0.0103107	0.113603	0.0318838	0.0261959	0.0315818	0.239526	0.110077	0.173538	0.188243	0.109335	0.450755	0.568161	0.73839	0.503059	0.625124	0.275162	0.223261	0.410053	0.300385	0.214493	0.404134			0.12786	0.148189	0.182025	0.162411	0.239489	0.142441	0.195632	0.328479	0.122695	0.110812	0.642073	0.600634	0.248435	0.0527522	0.294328	0.58339	0.159226	0.0727921	0.851609	0.53767
100	0.0816057	0.0772443	0.168513	0.274821	0.0103367	0.114487	0.032148	0.0264185	0.0317375	0.241575	0.111014	0.174809	0.189928	0.110221	0.454532	0.57237	0.744005	0.507376	0.630628	0.277597	0.224981	0.413987	0.303	0.216253	0.407605			0.128781	0.149398	0.183346	0.163507	0.24164	0.143592	0.197357	0.330162	0.123667	0.111604	0.647705	0.605489	0.250359	0.0532074	0.29696	0.588717	0.160327	0.0733052	0.859526	0.542392
Extended Data Fig. 10e
cumulative asynchronous release
stimulation number	Itsn1 KO																										Itsn1 WT
1	0.00124357	0.00340763	0.00456598	0.00442708	0.00257038	0.000641409	0.000168334	0.00016736	0.00245733	0.00580678	0.00789375	0.00129508	0.0029825	0.00141489	0.00080127	0.00223859	0.00474943	0.00227164	0.00411428	0.00152494	0.00151163	0.00274168	0.0067907	0.000298609	0.00293057		0.0025821	0.00152132	0.00439017	0.00244909	0.00288387	0.00142791	0.00224295	0.00721238	0.00143139	0.00158807	0.00281565	0.00208586	0.00127024	0.000756915	0.00184906	0.00225914	0.00469108	0.00299586	0.00422887	0.00499412
2	0.00296912	0.00633096	0.00797008	0.00696279	0.00500242	0.00181966	0.000375845	0.000352935	0.00509293	0.010917	0.0145419	0.00319142	0.0065954	0.00320258	0.00195788	0.00503708	0.0114995	0.00552941	0.0103431	0.00296591	0.0035594	0.00651249	0.0141718	0.000747012	0.0062457		0.006055	0.00362522	0.0096183	0.00714643	0.00715461	0.00306468	0.00439278	0.0148362	0.00290146	0.00338134	0.00709889	0.00479111	0.00310357	0.00188681	0.00461911	0.00520953	0.00933441	0.00569768	0.00846949	0.00916633
3	0.00402129	0.00841754	0.0114936	0.0100036	0.00671754	0.00288734	0.000624843	0.000637159	0.00776467	0.0140216	0.0190724	0.0055496	0.0104924	0.00510847	0.00348317	0.00897267	0.0189099	0.00900124	0.0171302	0.00411844	0.00565123	0.0105672	0.0207297	0.00160192	0.00871521		0.00955455	0.00578667	0.0144884	0.0114877	0.0119869	0.00464402	0.00648669	0.0224156	0.00436437	0.00506192	0.0118127	0.00809891	0.00521353	0.00306706	0.00761027	0.00811219	0.0138364	0.00836194	0.0131358	0.0157742
4	0.00484717	0.0100581	0.0156758	0.0127862	0.00793672	0.00376763	0.000876607	0.000844285	0.0104014	0.0163871	0.0226124	0.00797242	0.0143552	0.00702137	0.00519858	0.0129834	0.0267476	0.0123636	0.023836	0.00571962	0.00768164	0.0144992	0.0264618	0.00249575	0.0113185		0.0131966	0.00788575	0.0193372	0.0154653	0.0167433	0.00610734	0.00848049	0.030371	0.00577749	0.0065263	0.0166121	0.0116883	0.00731102	0.00424731	0.0105824	0.0102713	0.0178723	0.0105711	0.0181957	0.0210317
5	0.00560534	0.0115435	0.0202695	0.0154045	0.00892615	0.00460416	0.00114493	0.00107254	0.0128687	0.0183914	0.025556	0.010347	0.0181035	0.00880995	0.00702521	0.0165546	0.0349238	0.0156276	0.0302465	0.00734961	0.00974819	0.0182041	0.0316427	0.00347659	0.0138846		0.0169462	0.00996941	0.0241345	0.0197373	0.0213427	0.00757546	0.0104727	0.0387727	0.00721195	0.00809251	0.0214813	0.0154093	0.00934334	0.0053712	0.0137376	0.0126715	0.0216666	0.0124802	0.0234148	0.0262033
6	0.0063912	0.0130555	0.0249246	0.0178443	0.00979986	0.0055125	0.00144506	0.00133145	0.0151566	0.020145	0.0281293	0.0127117	0.0217009	0.0105855	0.008902	0.0197224	0.0433497	0.0189046	0.0364238	0.00879441	0.0115973	0.0216788	0.0364922	0.00448287	0.0164446		0.0208152	0.0121248	0.0290876	0.0240393	0.0258276	0.00916581	0.0125242	0.0471607	0.00878828	0.00982486	0.0263583	0.0191536	0.0113516	0.00650067	0.0170912	0.0155119	0.0251671	0.0142553	0.0282571	0.0315788
7	0.00721388	0.0144408	0.0296385	0.0203778	0.0105727	0.00644051	0.00176953	0.00161864	0.0172731	0.0217902	0.0304519	0.0150853	0.0252804	0.0123531	0.0108838	0.0231167	0.0519353	0.0221716	0.0426909	0.010308	0.0134586	0.0249153	0.041131	0.00557363	0.0191978		0.0246377	0.0143055	0.0339823	0.0284101	0.0303891	0.010817	0.0146753	0.0556807	0.0105304	0.011633	0.0312815	0.0230103	0.0134702	0.00761351	0.0199357	0.0185183	0.028603	0.0159493	0.0328723	0.0363055
8	0.00814299	0.0157686	0.034287	0.0229006	0.0112801	0.00750568	0.00212992	0.00194942	0.0191892	0.0232628	0.0325868	0.0174273	0.0290172	0.01415	0.0129102	0.0270161	0.0605496	0.0254392	0.0489123	0.0116821	0.0151928	0.0280828	0.0457064	0.00669358	0.0218399		0.0283435	0.0165019	0.03845	0.0328953	0.0350466	0.0124973	0.0168295	0.0643189	0.0122823	0.0133835	0.0362808	0.0268594	0.0156973	0.0087139	0.0227903	0.0214593	0.0316434	0.0175926	0.0378854	0.0411103
9	0.00896899	0.0170506	0.0388352	0.0253669	0.0119153	0.00852369	0.00247394	0.00228472	0.0210425	0.0246032	0.0346176	0.0198581	0.0327046	0.0158755	0.0149752	0.0312127	0.0689926	0.028559	0.0551885	0.0129761	0.0167331	0.031392	0.050229	0.00781615	0.0243121		0.0320455	0.0187206	0.0430815	0.0373567	0.0397498	0.0142148	0.0189153	0.0730841	0.0140315	0.0152054	0.0413086	0.0306352	0.017911	0.00983526	0.0256999	0.0242617	0.0344964	0.0191542	0.0430713	0.0459837
10	0.00986719	0.0182344	0.0433786	0.0279004	0.0124862	0.00962691	0.00283551	0.00262476	0.0229554	0.0258163	0.0365209	0.0223099	0.0363982	0.0176213	0.0170917	0.0355394	0.0773306	0.0316714	0.0615044	0.0142357	0.0182528	0.0347502	0.0547628	0.00889242	0.0267486		0.0357583	0.0209814	0.0476456	0.0417764	0.0444668	0.015934	0.0209895	0.081888	0.0158292	0.0169808	0.0463803	0.0345366	0.0201285	0.0109454	0.0285664	0.0269225	0.0373179	0.0206953	0.0482129	0.0509506
11	0.0106707	0.0194568	0.047757	0.0304837	0.0130487	0.0106765	0.00317578	0.00297107	0.0250968	0.0269055	0.0382299	0.0248395	0.0400928	0.0194063	0.0192707	0.0400148	0.0855781	0.0348268	0.0679161	0.0155825	0.0197058	0.0381531	0.0592363	0.00995198	0.0291356		0.0393565	0.0232472	0.0521555	0.0461672	0.049253	0.017574	0.0230642	0.0906697	0.0176873	0.0187385	0.0515591	0.0385996	0.0224156	0.0120508	0.0314156	0.0296524	0.0400682	0.0221382	0.0538928	0.0559217
12	0.011536	0.0206281	0.0521614	0.0329762	0.0136465	0.0117361	0.00350409	0.003312	0.0271427	0.0279357	0.0398311	0.0273543	0.0438061	0.0212263	0.021502	0.0445198	0.0937183	0.0379071	0.0743819	0.0169779	0.0211256	0.0416021	0.0636769	0.0110068	0.0309964		0.0429451	0.0254455	0.0564583	0.050485	0.0540666	0.0191861	0.0251138	0.0993026	0.0195776	0.0204339	0.0568118	0.0427345	0.0247663	0.0131171	0.0343523	0.0324058	0.0427433	0.0235294	0.0598518	0.0609314
13	0.0123074	0.0217636	0.0565334	0.0355731	0.0141987	0.0128134	0.00384081	0.00366503	0.0291367	0.0289255	0.041332	0.0300018	0.0475587	0.0230539	0.0238317	0.0490264	0.101927	0.0410273	0.0809502	0.0182818	0.0225286	0.0450588	0.068091	0.012038	0.0331273		0.0464768	0.0276192	0.0605204	0.0547617	0.0589254	0.0208473	0.0271452	0.107821	0.0214595	0.0221626	0.0621877	0.0470392	0.027156	0.0141418	0.0373841	0.0351248	0.0454408	0.0248644	0.0659981	0.0659668
14	0.0130937	0.0228847	0.0608244	0.0381829	0.0147074	0.013837	0.00421124	0.00402829	0.031043	0.0298577	0.0427284	0.0326714	0.0513227	0.0249494	0.0262142	0.0537236	0.110083	0.0440763	0.0875518	0.0195366	0.0239172	0.0485586	0.0724747	0.0130762	0.0351894		0.0499971	0.0297954	0.0644861	0.0589594	0.0638462	0.0225397	0.0291527	0.116164	0.0233491	0.0238141	0.0675995	0.0514513	0.0295678	0.015124	0.0404828	0.0378123	0.0479772	0.0262089	0.0723316	0.0710909
15	0.0139304	0.024053	0.0650715	0.0408088	0.0152049	0.014872	0.00458696	0.00440965	0.0328643	0.0307928	0.0440409	0.0354149	0.0550971	0.0268832	0.0286712	0.0587794	0.118414	0.0471204	0.0941549	0.0207031	0.0253031	0.0520681	0.0767978	0.0141334	0.037394		0.0535072	0.0319304	0.0681473	0.0631824	0.0688644	0.024221	0.0311043	0.124304	0.0252286	0.0254594	0.0731089	0.0559977	0.0321518	0.0160181	0.0439249	0.040482	0.0502836	0.0275125	0.0788745	0.0756083
16	0.0147438	0.0252152	0.0693279	0.0436112	0.0157528	0.0158268	0.0049656	0.0047993	0.0345867	0.0317019	0.0453215	0.0382059	0.0589158	0.0287916	0.0311872	0.0637217	0.126677	0.050217	0.100747	0.0217983	0.0266563	0.0555731	0.081113	0.0152109	0.0395683		0.0569515	0.0340571	0.0715445	0.0673749	0.0740682	0.0258498	0.0330064	0.132318	0.0271168	0.0270613	0.078652	0.0605638	0.0348239	0.0168684	0.0476072	0.0431634	0.0524894	0.0288294	0.0864606	0.0809353
17	0.015549	0.0263758	0.0735658	0.0463183	0.0162674	0.0167914	0.00535192	0.00520573	0.0362182	0.0325679	0.0465676	0.0410829	0.0627362	0.0307263	0.0337321	0.0682075	0.134969	0.0533488	0.107366	0.0229919	0.0279775	0.0589865	0.0853481	0.0162576	0.0415978		0.0603677	0.0361934	0.0750056	0.0714376	0.0792506	0.0274442	0.0348662	0.14009	0.0290196	0.028667	0.0842847	0.0651056	0.0375997	0.0176332	0.0513032	0.0458803	0.054889	0.030206	0.0926591	0.086121
18	0.0163344	0.027492	0.0777554	0.0489545	0.0167756	0.017789	0.00574817	0.00557954	0.0377656	0.033365	0.0478002	0.04397	0.0665588	0.0327574	0.036298	0.0725043	0.143193	0.0565021	0.11391	0.0241871	0.029233	0.062418	0.0895129	0.0172922	0.0438421		0.0637284	0.038281	0.0784037	0.0754016	0.0844138	0.0289851	0.0367021	0.147643	0.0309145	0.0302104	0.0898893	0.0697124	0.0404292	0.0184433	0.0550718	0.0485385	0.0572385	0.0315565	0.10039	0.0912359
19	0.0171689	0.0286749	0.0819355	0.0516996	0.0172195	0.0188342	0.00616247	0.00593796	0.0392516	0.0341884	0.0490153	0.0469317	0.0704347	0.0348661	0.0389375	0.0767502	0.151446	0.0597005	0.120482	0.0253803	0.0304913	0.0659117	0.0936428	0.0183317	0.0460835		0.0670048	0.0403307	0.0817979	0.079262	0.0896092	0.0304559	0.0385532	0.155033	0.032801	0.0317254	0.0955193	0.0743367	0.0433194	0.0192407	0.058952	0.0512233	0.059472	0.0329052	0.106403	0.096414
20	0.0179895	0.0298081	0.0860849	0.0543469	0.0176204	0.0198567	0.00659617	0.00628326	0.0406523	0.0349923	0.0502152	0.0498658	0.0743465	0.0369071	0.0416899	0.0810119	0.159506	0.0628194	0.127037	0.0265668	0.0317402	0.0694415	0.0976761	0.0193312	0.0481094		0.0701445	0.0423314	0.0851642	0.0829637	0.094797	0.0318548	0.0403913	0.162236	0.0346874	0.0332139	0.101166	0.0789731	0.0462694	0.0201256	0.0626492	0.0539257	0.061676	0.0342248	0.113807	0.101517
21	0.0188331	0.0309075	0.0901484	0.0571219	0.0179588	0.0208744	0.00702501	0.00661469	0.041978	0.0358398	0.0513997	0.0528104	0.078265	0.0389806	0.0444735	0.0852932	0.167544	0.0659242	0.133596	0.0278286	0.0329994	0.072976	0.101665	0.0203037	0.0499956		0.0732227	0.0443227	0.088507	0.0865369	0.0997615	0.0331485	0.0421565	0.169256	0.0366203	0.0346652	0.10686	0.0835763	0.0493237	0.0210005	0.0662023	0.0566414	0.0637208	0.0354874	0.119462	0.106631
22	0.0197069	0.0318327	0.0942677	0.0598243	0.0181988	0.0218908	0.00744116	0.00689894	0.043213	0.036723	0.0525716	0.0557248	0.0821559	0.0410443	0.0472851	0.0897699	0.175458	0.0690218	0.140149	0.0291557	0.0342845	0.0765163	0.105618	0.0212442	0.0517728		0.0762247	0.0463046	0.09178	0.0899982	0.104597	0.0344358	0.0439262	0.176085	0.038592	0.0360835	0.112549	0.0881628	0.0524306	0.0219146	0.0695834	0.0592703	0.0657456	0.036703	0.126433	0.111705
23	0.0204944	0.0327728	0.0983711	0.0625066	0.0184362	0.022921	0.00787149	0.00720032	0.0443914	0.0376582	0.0536974	0.0586479	0.0860383	0.0431165	0.0501019	0.0943052	0.18322	0.0721096	0.146713	0.0304149	0.035526	0.0800108	0.109471	0.022165	0.0535372		0.0791295	0.0482638	0.095028	0.0933865	0.109344	0.0357159	0.0456899	0.18271	0.0405725	0.0374575	0.118219	0.0927834	0.0555419	0.022873	0.0728427	0.0618772	0.0676689	0.0378308	0.132492	0.116789
24	0.0212666	0.0337012	0.102429	0.0652409	0.0186187	0.0239192	0.0082708	0.00755353	0.0455119	0.0386425	0.0548031	0.061559	0.0898775	0.0451937	0.052929	0.0987791	0.190808	0.0751629	0.153135	0.031606	0.0367483	0.0834651	0.1133	0.0230538	0.0553105		0.0819417	0.0501717	0.0981147	0.0966553	0.113977	0.0370288	0.0474014	0.18922	0.0424796	0.0387296	0.123901	0.0972571	0.0585903	0.0238339	0.0759444	0.0644288	0.0696218	0.0388978	0.139195	0.121797
25	0.0220052	0.0346092	0.106444	0.068001	0.018804	0.0248862	0.00866111	0.00792535	0.0465694	0.0396053	0.0559099	0.064482	0.0937058	0.047267	0.0558942	0.102938	0.198214	0.0781977	0.159576	0.0328058	0.0379878	0.0868841	0.117064	0.0239952	0.0568302		0.0847633	0.0520314	0.101083	0.0998545	0.118532	0.0382881	0.0490958	0.195488	0.0444377	0.0399655	0.129572	0.101715	0.0616553	0.0248465	0.0788949	0.0669241	0.0718501	0.0399158	0.145026	0.126791
26	0.0227751	0.0355618	0.110412	0.0708578	0.0190224	0.02585	0.00904747	0.00832641	0.0475779	0.0405997	0.0568845	0.0674758	0.0975258	0.0493193	0.0587981	0.106838	0.205522	0.0811833	0.165902	0.0339758	0.0392321	0.0902998	0.120822	0.0248872	0.0586199		0.0875247	0.0538464	0.103912	0.102967	0.122969	0.0395646	0.0507874	0.201624	0.0463897	0.0411881	0.135238	0.106228	0.0645779	0.025828	0.0816892	0.0693382	0.0736113	0.0409486	0.151485	0.131009
27	0.0235233	0.0365407	0.114342	0.0736844	0.0192263	0.026774	0.00944464	0.00871836	0.048529	0.0414517	0.0578919	0.0704229	0.10133	0.0513411	0.0616508	0.11087	0.212599	0.084114	0.172196	0.0351202	0.0404795	0.0936625	0.124534	0.0257927	0.0604388		0.090226	0.0555908	0.10664	0.106033	0.127243	0.0407978	0.0524729	0.207561	0.0483704	0.0423593	0.14088	0.110723	0.0673375	0.0268095	0.0844828	0.071719	0.0753828	0.0419377	0.157529	0.13646
28	0.0243497	0.0375342	0.118315	0.0764789	0.0194403	0.0277292	0.00987122	0.00908231	0.0494405	0.0423712	0.0588561	0.0733472	0.105109	0.0533849	0.0645124	0.115031	0.219573	0.087004	0.178472	0.0362304	0.0417435	0.0970251	0.12827	0.0266822	0.0620787		0.0928494	0.0573051	0.109308	0.109043	0.131563	0.0420467	0.054137	0.213266	0.050407	0.0434843	0.146586	0.115168	0.0700317	0.0277636	0.0873994	0.0739818	0.0770829	0.042935	0.163322	0.141606
29	0.0251907	0.0384453	0.12233	0.079226	0.0196432	0.0286312	0.010301	0.0094398	0.0503251	0.0432489	0.0598731	0.076267	0.108851	0.0554145	0.0673507	0.11915	0.226384	0.0898227	0.184645	0.0372565	0.042981	0.100376	0.131973	0.027593	0.0639449		0.0954477	0.0590189	0.111868	0.112018	0.135957	0.0432828	0.0557262	0.218869	0.0524639	0.0446434	0.152297	0.119635	0.0725635	0.0287168	0.0904711	0.0762632	0.0788708	0.0439306	0.169106	0.146405
30	0.0260109	0.0393137	0.1262	0.0819923	0.0198642	0.029596	0.0107328	0.00979785	0.0511796	0.0439724	0.0607318	0.0791859	0.11252	0.0574367	0.0701582	0.123149	0.233211	0.0925495	0.190774	0.0383049	0.0442128	0.103739	0.135664	0.0284809	0.0658822		0.0979063	0.0607098	0.114357	0.114908	0.140213	0.0444466	0.0572921	0.224267	0.054506	0.0457193	0.158007	0.123998	0.0750492	0.0296201	0.0935382	0.0786209	0.0806539	0.0448866	0.175007	0.15129
31	0.0268867	0.0401214	0.130069	0.0847628	0.0200774	0.0305418	0.0111565	0.0101257	0.0520131	0.0447221	0.0616353	0.0820302	0.116134	0.0594361	0.0729838	0.127044	0.240015	0.0952603	0.196784	0.0393755	0.0454345	0.107159	0.139324	0.0293757	0.0676047		0.100302	0.0623701	0.116813	0.11775	0.144265	0.0455934	0.0588342	0.229713	0.0565296	0.0468	0.163727	0.128333	0.077515	0.0305064	0.0965704	0.0809643	0.0824183	0.0458789	0.181254	0.156096
32	0.0277125	0.0409313	0.133907	0.0875589	0.0203059	0.0314203	0.0115317	0.0104465	0.0528653	0.0455849	0.0625099	0.0848458	0.119693	0.0614552	0.0758161	0.13091	0.246601	0.097904	0.202743	0.0404455	0.0465952	0.110558	0.142983	0.0302708	0.0692122		0.102613	0.0640244	0.119269	0.120562	0.148208	0.0466395	0.0602921	0.235001	0.0585102	0.0478876	0.169448	0.132624	0.0799112	0.0313832	0.0995169	0.0833682	0.0840667	0.0468139	0.18724	0.160844
33	0.0285536	0.0418203	0.137723	0.090259	0.0205366	0.03234	0.0118976	0.0107818	0.0536207	0.046499	0.0634465	0.0876296	0.123206	0.063467	0.0786015	0.134662	0.253052	0.100591	0.208613	0.0415321	0.0476477	0.113969	0.146613	0.0312106	0.0708631		0.104926	0.0656498	0.121779	0.123348	0.152162	0.0476069	0.0616773	0.240278	0.0604827	0.0488929	0.175191	0.13688	0.0821851	0.0322469	0.102593	0.0857581	0.0855549	0.0477201	0.193373	0.165546
34	0.0293879	0.042656	0.141509	0.0929215	0.0206732	0.033213	0.0122665	0.0111415	0.0543523	0.0473864	0.0644484	0.0903468	0.126693	0.0654477	0.0814093	0.138312	0.259371	0.1032	0.214355	0.0425841	0.0486573	0.117384	0.150231	0.0321524	0.0725158		0.107171	0.0672519	0.12429	0.126109	0.156168	0.0485175	0.0630069	0.245389	0.0624111	0.0498397	0.180913	0.141102	0.0843164	0.0331017	0.105968	0.0881917	0.0870189	0.0485842	0.199305	0.169492
35	0.0302056	0.0434089	0.145316	0.0955922	0.020831	0.0341432	0.0126294	0.0115285	0.0550824	0.0482303	0.0654694	0.0930236	0.13012	0.0674279	0.0842343	0.141862	0.265623	0.105864	0.220082	0.0436234	0.0496444	0.120769	0.153859	0.0330846	0.073895		0.109383	0.0687986	0.12686	0.128813	0.16018	0.0494702	0.0643675	0.250451	0.0643038	0.0507354	0.186697	0.145287	0.0862793	0.033962	0.109586	0.0907135	0.0886052	0.0494472	0.205403	0.174501
36	0.031037	0.0441556	0.148988	0.0982267	0.0209207	0.0350148	0.0130121	0.0117289	0.0557623	0.0490878	0.0665656	0.0956734	0.133514	0.0693188	0.0870527	0.145235	0.27161	0.108451	0.225707	0.0446258	0.0506255	0.124168	0.157458	0.033984	0.0758458		0.111549	0.070249	0.129442	0.131472	0.16429	0.0504424	0.0657195	0.255186	0.0661329	0.0516139	0.192449	0.149416	0.088179	0.0347615	0.113229	0.0931347	0.0900842	0.0503017	0.21136	0.179174
37	0.0318384	0.0449345	0.152743	0.100753	0.0209651	0.0359006	0.0133971	0.0120269	0.0564504	0.0499847	0.0677363	0.098373	0.13689	0.0712025	0.0898343	0.148565	0.277527	0.111051	0.231282	0.0456066	0.0516255	0.127536	0.161071	0.0349254	0.0776529		0.113708	0.0716531	0.132087	0.134085	0.168279	0.0513761	0.0670804	0.25982	0.0679151	0.0525177	0.198224	0.153503	0.0899977	0.0355029	0.116728	0.0955688	0.0917261	0.0511423	0.217292	0.183737
38	0.0326719	0.0456723	0.156564	0.103313	0.0209993	0.0367978	0.0137786	0.0123795	0.0571633	0.0509216	0.0689485	0.101001	0.140224	0.0731596	0.0925703	0.15178	0.283392	0.113632	0.236814	0.046615	0.0526643	0.130878	0.164666	0.0358168	0.0793468		0.115831	0.0730642	0.134785	0.13672	0.172308	0.0523021	0.0684744	0.264319	0.0696882	0.0534402	0.203999	0.157557	0.091606	0.0361598	0.120266	0.0979804	0.0933387	0.0519277	0.224588	0.188126
39	0.0334763	0.0463825	0.160255	0.105705	0.0209855	0.0376642	0.0141498	0.012751	0.0578311	0.0518839	0.0701639	0.103628	0.14353	0.0750536	0.0952313	0.154991	0.289225	0.116109	0.242282	0.0476831	0.0537145	0.134169	0.168255	0.0367113	0.0809998		0.117967	0.0744378	0.137517	0.139312	0.176311	0.0532829	0.069811	0.268683	0.0714329	0.0543329	0.209731	0.161631	0.0930794	0.0367949	0.123335	0.10034	0.0949348	0.0527288	0.230558	0.192549
40	0.0343294	0.0471064	0.163932	0.108179	0.0209866	0.0385172	0.0145422	0.0131109	0.0584743	0.0529438	0.0713804	0.10623	0.146776	0.0768732	0.097898	0.15805	0.294965	0.118615	0.247687	0.0487679	0.0547437	0.137486	0.171857	0.0376221	0.0826292		0.120102	0.0757937	0.140261	0.141869	0.180313	0.0543229	0.0711782	0.272921	0.0732346	0.0552723	0.215467	0.165638	0.0944746	0.0373813	0.126574	0.102693	0.0964639	0.0535088	0.237729	0.196965
41	0.0351877	0.0478578	0.167589	0.110596	0.0210387	0.0393157	0.0149242	0.0134445	0.0590929	0.0540009	0.0725921	0.108778	0.150019	0.0786308	0.100537	0.161186	0.300672	0.121152	0.253047	0.0498342	0.0557982	0.140788	0.17547	0.0385385	0.0843008		0.122227	0.0771095	0.143093	0.144412	0.184249	0.0553732	0.0725831	0.277053	0.0750561	0.0561587	0.221133	0.169603	0.0958523	0.0379388	0.130038	0.105055	0.0979745	0.0543241	0.243912	0.201319
42	0.0360373	0.0486806	0.171152	0.113094	0.0211685	0.0401523	0.0153203	0.0137602	0.0596957	0.0547719	0.0737759	0.111298	0.153229	0.0803223	0.103162	0.164199	0.30636	0.123638	0.258357	0.0509062	0.0568714	0.144101	0.179097	0.039463	0.0858986		0.124295	0.0784295	0.145887	0.146939	0.188251	0.0564077	0.0740316	0.2811	0.0769012	0.0570688	0.226716	0.173416	0.0969921	0.0384866	0.133113	0.107377	0.099423	0.0551606	0.250171	0.20572
43	0.0369322	0.0495263	0.174713	0.115511	0.0212581	0.0409443	0.0157216	0.0140193	0.0603604	0.0557239	0.0749519	0.113788	0.156427	0.0821152	0.105773	0.167294	0.312051	0.1262	0.263702	0.051961	0.0579531	0.147431	0.182695	0.0403651	0.0872745		0.126363	0.0797793	0.148707	0.149443	0.192269	0.0574472	0.075483	0.284969	0.0787464	0.0579643	0.232276	0.177277	0.0981207	0.0390523	0.136325	0.109769	0.100868	0.055989	0.256321	0.210102
44	0.0377906	0.0503999	0.178267	0.118037	0.0213796	0.0417053	0.0161061	0.0142629	0.0610264	0.0565943	0.0761451	0.116267	0.159577	0.0838883	0.108416	0.170269	0.317715	0.128787	0.269004	0.0530022	0.0590181	0.150789	0.186314	0.0412744	0.089884		0.128423	0.081125	0.15152	0.151971	0.196287	0.0584717	0.0769175	0.288718	0.0806096	0.0587782	0.237815	0.181118	0.0992967	0.0396149	0.139814	0.112099	0.102331	0.0568126	0.262441	0.214429
45	0.0386838	0.0513001	0.181777	0.120529	0.0215069	0.042422	0.0164942	0.0145078	0.0616574	0.057393	0.0772771	0.118718	0.162736	0.0856546	0.110987	0.173226	0.323321	0.131401	0.274263	0.0540631	0.0600567	0.154225	0.189931	0.0421304	0.0915859		0.130472	0.0824735	0.15433	0.154485	0.200206	0.0594664	0.0782852	0.292431	0.0824987	0.0596284	0.243346	0.184867	0.100431	0.0401799	0.14333	0.11438	0.103676	0.0576586	0.268927	0.21873
46	0.039547	0.0521701	0.185294	0.123022	0.0215914	0.0431165	0.0168856	0.0147857	0.0623382	0.0583267	0.078415	0.121169	0.1659	0.0874564	0.113534	0.176179	0.328954	0.133999	0.279541	0.0551536	0.0610814	0.157702	0.193532	0.0429912	0.0933526		0.132551	0.0838115	0.157044	0.157005	0.204008	0.0604342	0.0796374	0.29607	0.0844304	0.0603637	0.248837	0.188571	0.101598	0.0407332	0.146822	0.116694	0.105109	0.0585602	0.275616	0.223151
47	0.0404689	0.0530045	0.188822	0.125532	0.0216641	0.0438403	0.0172752	0.0150829	0.0630813	0.0592073	0.0795514	0.123574	0.169051	0.0892243	0.116031	0.179119	0.334565	0.136659	0.284777	0.0562801	0.0621017	0.161155	0.197148	0.0437927	0.0952267		0.134559	0.0851031	0.159531	0.159411	0.20769	0.0613887	0.0810063	0.299661	0.0863837	0.0611276	0.254349	0.192213	0.102774	0.0413178	0.150254	0.118975	0.106481	0.0594766	0.281811	0.22782
48	0.0413787	0.0537946	0.192416	0.128154	0.0217955	0.0445386	0.0176531	0.0154119	0.0637637	0.0601303	0.0806639	0.125973	0.172188	0.0910363	0.118521	0.182058	0.340079	0.139287	0.290025	0.057449	0.0631175	0.164605	0.200786	0.0446171	0.0970246		0.136497	0.0864293	0.162087	0.161808	0.211276	0.0623389	0.0824029	0.303211	0.0883016	0.0618441	0.259915	0.195835	0.103987	0.0419431	0.153524	0.121287	0.107758	0.060452	0.289116	0.233059
49	0.0422913	0.0545913	0.195954	0.130771	0.0219413	0.045262	0.0180152	0.0157315	0.064436	0.0611023	0.0817581	0.128324	0.175349	0.0928329	0.120989	0.185043	0.345541	0.141879	0.295297	0.0586771	0.0641312	0.168061	0.204418	0.0454843	0.0988432		0.138448	0.0877721	0.164649	0.164111	0.214832	0.0632577	0.0838621	0.306699	0.0902039	0.0625807	0.265524	0.199487	0.105191	0.0425961	0.156727	0.123652	0.109256	0.0614557	0.296946	0.237307
50	0.0432104	0.0554193	0.199455	0.133338	0.022106	0.0459817	0.0183785	0.0160607	0.0650735	0.0620929	0.0828373	0.130627	0.178506	0.0946089	0.123357	0.187929	0.350988	0.144397	0.300557	0.0598289	0.0651646	0.17143	0.208106	0.0463435	0.100598		0.140381	0.0891229	0.16724	0.166504	0.218323	0.0641335	0.0853412	0.310114	0.0920575	0.0633324	0.271175	0.203078	0.106366	0.0432579	0.16006	0.125968	0.110812	0.062508	0.303384	0.241836
51	0.044117	0.0561957	0.202924	0.13595	0.0222771	0.0466836	0.0187533	0.0163724	0.065721	0.0630857	0.0838898	0.132915	0.181659	0.0963326	0.125651	0.190892	0.35642	0.14683	0.305835	0.0610468	0.066222	0.174839	0.211734	0.0471854	0.102316		0.142321	0.0904322	0.169808	0.168873	0.221912	0.0650017	0.0868257	0.313458	0.0938556	0.0640641	0.276845	0.20668	0.107607	0.0439399	0.163299	0.128245	0.11204	0.0635537	0.309753	0.245759
52	0.0450373	0.0569444	0.206415	0.138489	0.02242	0.0473122	0.0191388	0.0166884	0.0663925	0.0642311	0.0849648	0.135193	0.184835	0.0980009	0.12787	0.193823	0.361862	0.149274	0.311095	0.0622268	0.0672901	0.178246	0.215393	0.0479952	0.103783		0.144204	0.0916872	0.172373	0.171341	0.225496	0.0658291	0.0882714	0.316674	0.0956501	0.0647174	0.282589	0.210295	0.108846	0.0446493	0.166571	0.130455	0.113518	0.0645294	0.316384	0.25066
53	0.0459946	0.0576578	0.209899	0.14097	0.0226084	0.0480085	0.0195112	0.0170145	0.0670803	0.0651793	0.0860146	0.137346	0.188027	0.0995613	0.130066	0.196757	0.367316	0.151695	0.316439	0.063396	0.0683415	0.181576	0.219048	0.0488229	0.106152		0.146093	0.0928952	0.174959	0.173749	0.22906	0.0666465	0.0897593	0.319919	0.0974369	0.0653723	0.288365	0.213943	0.110107	0.0453388	0.169928	0.132752	0.114848	0.0654768	0.323487	0.254904
54	0.0469175	0.0584077	0.213294	0.143486	0.0228111	0.0486456	0.0199041	0.0173323	0.0677589	0.0662752	0.087077	0.139477	0.191201	0.101142	0.132242	0.199647	0.372802	0.154084	0.321758	0.0645203	0.069433	0.18492	0.222695	0.0495814	0.107886		0.148043	0.0941142	0.177495	0.176122	0.232656	0.0674767	0.0912889	0.323075	0.0992158	0.0659894	0.294136	0.217633	0.111453	0.0460653	0.173318	0.13504	0.116099	0.0664062	0.330273	0.258756
55	0.0478227	0.0591608	0.216722	0.146098	0.0229318	0.049331	0.0203225	0.0176363	0.068446	0.0672445	0.088098	0.141566	0.194413	0.102749	0.134435	0.202549	0.378211	0.156514	0.327054	0.0656169	0.0705234	0.18831	0.226324	0.0503903	0.109084		0.150022	0.0953795	0.180062	0.178451	0.236315	0.068287	0.0928739	0.326298	0.100929	0.0666763	0.299949	0.221333	0.112884	0.0468143	0.176701	0.137293	0.11758	0.0673172	0.336886	0.262619
56	0.0486862	0.059986	0.22011	0.148639	0.0230146	0.0499905	0.0206781	0.0179436	0.0691158	0.0681712	0.0891014	0.143652	0.197625	0.104315	0.136642	0.2055	0.38358	0.158952	0.332272	0.0667198	0.0716134	0.191768	0.229986	0.0511603	0.111175		0.152064	0.0966742	0.182519	0.180833	0.239808	0.0690834	0.0944525	0.329441	0.102533	0.067394	0.305795	0.225005	0.11426	0.0476061	0.180087	0.139585	0.118935	0.0682497	0.343953	0.266485
57	0.0494902	0.060826	0.223445	0.151182	0.0230709	0.0506325	0.0210109	0.0182473	0.0697516	0.0690955	0.0901394	0.14574	0.200883	0.105841	0.13876	0.208271	0.388925	0.161387	0.337385	0.067838	0.0727379	0.195238	0.233648	0.0519453	0.11283		0.154134	0.0980087	0.18482	0.183083	0.243345	0.0698527	0.0960323	0.332541	0.104049	0.0681167	0.311645	0.228624	0.115724	0.0483943	0.183429	0.141798	0.120345	0.0691033	0.350464	0.27039
58	0.050347	0.0617405	0.226841	0.15372	0.023104	0.0513503	0.021348	0.0185271	0.0703719	0.0699735	0.0911405	0.147758	0.204178	0.107371	0.140824	0.21109	0.394234	0.163846	0.342399	0.0689314	0.0738516	0.198709	0.237335	0.0526932	0.114438		0.156294	0.0993426	0.187042	0.185349	0.246895	0.0706726	0.09768	0.335627	0.105478	0.0688593	0.317498	0.232181	0.117326	0.0492164	0.186711	0.144211	0.121846	0.0699968	0.357079	0.274262
59	0.0511391	0.0626295	0.230136	0.156141	0.0231628	0.0520402	0.0216851	0.0187844	0.0710191	0.0709252	0.0921181	0.149754	0.207448	0.108867	0.1429	0.213858	0.399473	0.166263	0.347423	0.0700726	0.0749355	0.202227	0.240969	0.0533885	0.116046		0.158501	0.100695	0.189217	0.187657	0.250466	0.0715713	0.0993523	0.338645	0.106872	0.0695355	0.3233	0.235717	0.118999	0.0500557	0.189842	0.146497	0.123067	0.0708439	0.363622	0.277845
60	0.0518957	0.0635258	0.23339	0.158609	0.0232097	0.0527238	0.0220102	0.0190357	0.0716323	0.0718297	0.0930908	0.151714	0.210709	0.110354	0.144972	0.216656	0.404665	0.168642	0.352351	0.0711372	0.0760153	0.205745	0.244653	0.0540526	0.117624		0.16068	0.102084	0.191323	0.189956	0.253938	0.0725321	0.100989	0.341582	0.108241	0.0702272	0.329155	0.239196	0.120803	0.0508724	0.193055	0.148906	0.124488	0.0716745	0.372794	0.283009
61	0.0527072	0.0644868	0.236648	0.160955	0.0232435	0.053396	0.0223306	0.0193283	0.0722404	0.0727293	0.0940978	0.153669	0.213962	0.111885	0.147095	0.21943	0.409811	0.171076	0.357232	0.0722113	0.0770784	0.209303	0.248323	0.0547152	0.118871		0.162763	0.103478	0.193425	0.192254	0.257469	0.0735434	0.102585	0.344521	0.109627	0.0708938	0.334974	0.242694	0.122513	0.051689	0.196358	0.151215	0.125703	0.0724861	0.379689	0.287305
62	0.0534535	0.0654225	0.239902	0.163303	0.0232627	0.0540673	0.022659	0.0196678	0.0729115	0.0736202	0.0951284	0.155604	0.217247	0.113401	0.149155	0.222151	0.414926	0.173451	0.362066	0.0733235	0.078151	0.212865	0.251977	0.0554086	0.12113		0.164799	0.104929	0.195451	0.194501	0.260975	0.0745504	0.104181	0.347504	0.111001	0.0716049	0.340908	0.246166	0.124269	0.0524888	0.199747	0.153592	0.126995	0.0732787	0.386119	0.29201
63	0.054208	0.0663578	0.243202	0.165726	0.0233053	0.0548127	0.0230003	0.019983	0.0735528	0.0744851	0.0961863	0.157587	0.220544	0.114827	0.15122	0.2246	0.420036	0.175891	0.36687	0.0744205	0.0792255	0.216491	0.255659	0.0561046	0.12266		0.166903	0.106386	0.197424	0.196739	0.264486	0.0755571	0.105796	0.350461	0.112354	0.0722871	0.34681	0.249631	0.125981	0.0532803	0.203205	0.155991	0.128243	0.0740754	0.394589	0.296151
64	0.0549205	0.0672579	0.246497	0.168042	0.0233032	0.0554962	0.0233419	0.0202813	0.0742076	0.0754055	0.0972463	0.159506	0.223839	0.116229	0.153219	0.226684	0.425062	0.178307	0.371648	0.0755448	0.0802797	0.22013	0.259333	0.0568632	0.124724		0.16902	0.10784	0.199378	0.198948	0.26795	0.076558	0.107372	0.353425	0.113696	0.0730458	0.3528	0.253087	0.127631	0.0540658	0.20674	0.158358	0.129616	0.074906	0.402789	0.299951
65	0.055581	0.0681373	0.249782	0.17051	0.0233698	0.0562256	0.0236861	0.02056	0.0748065	0.0763487	0.0982477	0.161448	0.227173	0.117624	0.155159	0.229508	0.429974	0.180733	0.376334	0.076717	0.0813506	0.22377	0.263025	0.0575684	0.126384		0.171118	0.109264	0.201309	0.201118	0.271759	0.0775391	0.108882	0.356405	0.115085	0.0737775	0.35879	0.256545	0.129236	0.0548281	0.210354	0.160751	0.130959	0.0757046	0.409904	0.303706
66	0.0562285	0.0690627	0.253085	0.172963	0.0234465	0.0569132	0.0240532	0.0208362	0.07539	0.0772584	0.099307	0.16337	0.230463	0.119096	0.157085	0.232299	0.434869	0.183117	0.380986	0.0778016	0.082414	0.227442	0.266717	0.0582584	0.127458		0.173237	0.110674	0.203301	0.203357	0.275197	0.0784845	0.110407	0.359442	0.116497	0.0745663	0.364795	0.259996	0.13085	0.0555807	0.214019	0.163098	0.13237	0.0765481	0.416429	0.307431
67	0.0568707	0.0699765	0.256307	0.17541	0.0235176	0.0575962	0.0244308	0.0211029	0.0759739	0.0781522	0.100451	0.165204	0.233758	0.120549	0.159022	0.235067	0.439715	0.185541	0.385625	0.0788737	0.0834658	0.231158	0.270421	0.0589562	0.129182		0.175294	0.112052	0.205333	0.205547	0.278558	0.0794067	0.111956	0.3625	0.117953	0.075249	0.370854	0.263516	0.132502	0.0563181	0.217834	0.165462	0.133648	0.0773859	0.42302	0.311098
68	0.057532	0.0709338	0.259526	0.177813	0.0235871	0.0582897	0.0247799	0.0213708	0.076524	0.0789624	0.101639	0.166994	0.237054	0.121947	0.161001	0.23792	0.444476	0.187908	0.390251	0.0798883	0.0845325	0.234852	0.274129	0.0596048	0.130681		0.177341	0.113402	0.207265	0.207739	0.281823	0.0802882	0.113531	0.365652	0.119483	0.0759501	0.376951	0.267149	0.134248	0.0570385	0.221546	0.167792	0.135064	0.0782314	0.429919	0.314696
69	0.058292	0.0719258	0.262742	0.180142	0.0235902	0.0589684	0.0251252	0.021631	0.0770995	0.079865	0.102797	0.168803	0.240328	0.123368	0.163003	0.240615	0.449224	0.190285	0.394811	0.0808506	0.0856084	0.23861	0.277837	0.0602084	0.13219		0.17933	0.114751	0.209153	0.210007	0.285064	0.0811446	0.115011	0.368806	0.12104	0.0766805	0.383056	0.270812	0.1361	0.0577701	0.225192	0.170054	0.136495	0.079042	0.436576	0.318219
70	0.0589511	0.0728676	0.265955	0.182553	0.0236179	0.0597279	0.0254631	0.0219732	0.0776588	0.0806832	0.103972	0.170631	0.243571	0.124832	0.164946	0.243268	0.45407	0.19264	0.399337	0.0817834	0.0866954	0.24227	0.281548	0.0608234	0.133664		0.181325	0.116115	0.211074	0.212344	0.288406	0.082028	0.116553	0.372051	0.12256	0.0773717	0.389063	0.274489	0.138014	0.0585134	0.228293	0.172293	0.137945	0.0798555	0.442938	0.32108
71	0.0597133	0.0738408	0.26911	0.184928	0.0236163	0.0604135	0.0257908	0.0223065	0.078243	0.081486	0.105089	0.172434	0.246805	0.126217	0.166849	0.245949	0.458876	0.195009	0.403851	0.0828184	0.0877608	0.245945	0.285237	0.0614639	0.135424		0.183335	0.117508	0.212992	0.214649	0.291696	0.0829179	0.11819	0.375218	0.12411	0.0780226	0.395086	0.278161	0.14	0.0592612	0.231034	0.174494	0.139236	0.080644	0.449917	0.325003
72	0.0603485	0.0747961	0.272312	0.187298	0.0236438	0.0611888	0.0261303	0.0225899	0.0788133	0.0823135	0.106191	0.174242	0.250058	0.127578	0.168732	0.248678	0.463741	0.197368	0.408315	0.0837827	0.0888012	0.249636	0.288912	0.0621585	0.137115		0.185355	0.118892	0.214899	0.216938	0.295085	0.0837596	0.119883	0.378398	0.125711	0.0786574	0.401121	0.281862	0.141906	0.0599807	0.233962	0.176627	0.140583	0.0814399	0.457312	0.328745
73	0.0610507	0.075708	0.27546	0.189678	0.0236526	0.0618815	0.026487	0.0228628	0.0793767	0.0831397	0.107319	0.176063	0.253327	0.128923	0.170618	0.251311	0.468624	0.199763	0.41279	0.0848242	0.0898624	0.253311	0.292608	0.0628421	0.13866		0.187371	0.120278	0.216821	0.219237	0.298473	0.0846451	0.121663	0.381555	0.127367	0.0793643	0.407233	0.28558	0.143842	0.0606668	0.237178	0.178757	0.141755	0.0822645	0.464311	0.332435
74	0.061758	0.0766379	0.278557	0.191982	0.0236563	0.0626099	0.026819	0.0231367	0.0799462	0.0838306	0.108437	0.177878	0.256564	0.130314	0.172559	0.253941	0.47344	0.202132	0.417231	0.0857803	0.0908975	0.257009	0.296317	0.0635251	0.14051		0.189412	0.121647	0.218777	0.221499	0.301972	0.085509	0.123499	0.384648	0.128988	0.0800928	0.413334	0.28929	0.145759	0.0613514	0.240346	0.180913	0.143053	0.0831119	0.470676	0.336127
75	0.0624167	0.0775148	0.281674	0.194382	0.0237924	0.0632808	0.0271779	0.0234147	0.0805513	0.0846355	0.109565	0.179694	0.259817	0.131664	0.174443	0.256512	0.478226	0.204502	0.421692	0.0866633	0.091942	0.260773	0.300026	0.0642178	0.141834		0.191444	0.123043	0.220737	0.223818	0.305369	0.0863585	0.125322	0.387617	0.130663	0.0807953	0.419483	0.293003	0.147677	0.0620363	0.24332	0.183085	0.144388	0.0839773	0.477056	0.339099
76	0.0631356	0.0783732	0.284784	0.196835	0.0239301	0.0639483	0.0275707	0.0236854	0.0811047	0.0854184	0.110684	0.181468	0.262992	0.133029	0.176369	0.259088	0.482945	0.206865	0.426083	0.0875238	0.0929806	0.264585	0.303762	0.0649024	0.143385		0.193457	0.124423	0.222719	0.226059	0.308853	0.0871699	0.127127	0.390535	0.13241	0.0814617	0.42563	0.296728	0.149542	0.0627472	0.246274	0.185135	0.145853	0.0848565	0.483589	0.342844
77	0.0637965	0.0792091	0.287913	0.199235	0.0240015	0.064565	0.0279591	0.0239708	0.081634	0.0862073	0.111841	0.18319	0.26622	0.134414	0.178285	0.261728	0.487615	0.209233	0.430461	0.0884155	0.0939991	0.268382	0.307476	0.0656381	0.145206		0.195528	0.125835	0.224642	0.228318	0.312238	0.0879517	0.128966	0.39339	0.134264	0.0821349	0.431683	0.300444	0.151275	0.0634479	0.249261	0.18716	0.147361	0.0857201	0.490041	0.346409
78	0.0645099	0.0800513	0.291062	0.201636	0.0240864	0.0651807	0.0283535	0.024275	0.0821441	0.0869518	0.112966	0.184896	0.269416	0.135774	0.180187	0.264346	0.492262	0.211532	0.434771	0.0893104	0.095024	0.272241	0.311194	0.0663404	0.14674		0.197559	0.127234	0.226646	0.230449	0.315609	0.0887475	0.130838	0.396193	0.136154	0.0828017	0.437632	0.304183	0.152848	0.0641478	0.252273	0.189137	0.148797	0.086568	0.496562	0.349977
79	0.0652999	0.0809153	0.294257	0.204092	0.0241825	0.0658828	0.0287423	0.0246053	0.0826713	0.0879036	0.114158	0.186606	0.272636	0.137134	0.18215	0.266974	0.49689	0.213886	0.439131	0.0901778	0.0960458	0.276108	0.314928	0.0670265	0.148349		0.1996	0.128646	0.228633	0.232571	0.318945	0.0895778	0.132597	0.399023	0.138105	0.0835287	0.443489	0.307883	0.154272	0.0648412	0.255482	0.191127	0.15011	0.0873784	0.502401	0.353531
80	0.0661209	0.0818759	0.297394	0.206351	0.0243084	0.0665135	0.0291302	0.0249282	0.0831569	0.0888406	0.115293	0.188275	0.275835	0.13851	0.18407	0.269615	0.50153	0.216195	0.443433	0.09109	0.0970577	0.279944	0.318677	0.0676879	0.149719		0.201613	0.130049	0.230631	0.234685	0.322195	0.0903493	0.134175	0.401828	0.140028	0.0842174	0.449313	0.311552	0.155498	0.0654734	0.258868	0.193199	0.15139	0.0881967	0.509103	0.357056
81	0.0669838	0.082882	0.300441	0.208697	0.0244178	0.0672021	0.0294854	0.0252439	0.0836452	0.0896945	0.116425	0.18991	0.279064	0.139873	0.185923	0.272148	0.506189	0.218538	0.447791	0.0920537	0.0980593	0.283796	0.322403	0.0682805	0.151426		0.203576	0.13147	0.232621	0.236863	0.325368	0.0911153	0.135697	0.404678	0.141898	0.0849703	0.455101	0.315173	0.156641	0.0660752	0.26229	0.195324	0.152663	0.0890043	0.515626	0.360533
82	0.0678915	0.0838388	0.303491	0.210988	0.0245163	0.0678024	0.0298057	0.0255744	0.084121	0.0906096	0.117602	0.191553	0.282306	0.141193	0.187744	0.274772	0.510789	0.220837	0.452151	0.093117	0.0990641	0.28769	0.326157	0.0689066	0.153321		0.205475	0.132909	0.234571	0.239026	0.328459	0.091927	0.137223	0.407572	0.143747	0.0857286	0.460845	0.318721	0.157749	0.0666688	0.265627	0.197525	0.154021	0.0898449	0.521841	0.364008
83	0.0687647	0.084811	0.30652	0.213462	0.0245653	0.0684675	0.0301097	0.0259251	0.0845722	0.091447	0.118676	0.193208	0.285583	0.142555	0.189526	0.27729	0.515394	0.223095	0.456474	0.0942308	0.100104	0.291603	0.3299	0.0695358	0.154826		0.207368	0.134352	0.236571	0.241138	0.331813	0.0927683	0.13876	0.410466	0.14553	0.0864395	0.466661	0.322287	0.158664	0.0672512	0.268858	0.19969	0.155364	0.0906383	0.528737	0.367444
84	0.0697085	0.0857363	0.309537	0.215851	0.0246374	0.0690523	0.0304037	0.026284	0.0849993	0.0923546	0.119793	0.194881	0.288854	0.143958	0.191302	0.279944	0.519986	0.225357	0.460765	0.0953644	0.101082	0.295355	0.333654	0.0701952	0.156687		0.209178	0.135792	0.238597	0.243299	0.335049	0.0935879	0.140359	0.413257	0.14727	0.0871105	0.472454	0.325796	0.159721	0.0678464	0.272251	0.201891	0.156781	0.0914569	0.535676	0.370869
85	0.0705646	0.0866798	0.312584	0.218215	0.0246912	0.0696807	0.0306959	0.0266114	0.0854276	0.0931101	0.120903	0.196518	0.292142	0.145377	0.193068	0.282409	0.524571	0.227665	0.465115	0.0965057	0.102022	0.29915	0.337413	0.0709051	0.158024		0.210994	0.137222	0.240725	0.245401	0.338358	0.0944157	0.141882	0.416125	0.148961	0.0877584	0.47831	0.329358	0.161173	0.0684586	0.275654	0.20409	0.158038	0.0922922	0.542271	0.374315
86	0.0714553	0.0875065	0.315648	0.220728	0.0247569	0.0703398	0.0309964	0.0269371	0.0858557	0.0940076	0.122098	0.198058	0.295412	0.146667	0.194838	0.284581	0.529084	0.22992	0.469531	0.097776	0.102945	0.302975	0.341168	0.071581	0.159279		0.212809	0.138674	0.242862	0.247471	0.341692	0.0953104	0.143458	0.41885	0.150584	0.0884049	0.484189	0.332861	0.162967	0.0690837	0.278924	0.20636	0.159378	0.0930912	0.54881	0.377752
87	0.072335	0.0884173	0.318813	0.223106	0.0248212	0.0709707	0.0313208	0.0272307	0.0862913	0.0948927	0.123262	0.19962	0.298712	0.147996	0.196627	0.286542	0.533531	0.232211	0.473986	0.0990196	0.103844	0.306805	0.344889	0.0722828	0.161084		0.214663	0.140098	0.245032	0.249531	0.345087	0.0962611	0.145049	0.421578	0.152232	0.0890339	0.490127	0.336368	0.164863	0.0697169	0.282206	0.208675	0.160589	0.0938644	0.555884	0.381172
88	0.0732336	0.0893132	0.321993	0.22554	0.0249189	0.0716176	0.0316548	0.0274873	0.0867186	0.0957222	0.124477	0.201172	0.302043	0.149369	0.198409	0.289382	0.537978	0.234496	0.478466	0.100283	0.104759	0.310638	0.34861	0.0729765	0.161266		0.216508	0.141495	0.247234	0.251587	0.348706	0.0972241	0.146668	0.424288	0.153912	0.0896719	0.496033	0.33982	0.166778	0.0703123	0.285547	0.21096	0.161959	0.0946952	0.563211	0.384696
89	0.0740562	0.090237	0.325227	0.227902	0.0249886	0.0722167	0.0319799	0.0277361	0.0871306	0.0965799	0.125705	0.202726	0.305349	0.15067	0.20016	0.292274	0.542398	0.236793	0.483041	0.101425	0.105673	0.314517	0.35237	0.0736998	0.163572		0.218361	0.142886	0.249481	0.25359	0.352378	0.0981384	0.148326	0.427002	0.155585	0.0903882	0.501981	0.343277	0.168472	0.0709209	0.288661	0.213259	0.16334	0.095519	0.570216	0.388214
90	0.074897	0.0911045	0.32843	0.230325	0.0250892	0.0729107	0.0322897	0.0279948	0.0875533	0.0972104	0.126891	0.204248	0.308647	0.151904	0.201951	0.295172	0.546786	0.239002	0.487633	0.102513	0.106551	0.318385	0.356066	0.0744226	0.165248		0.220183	0.144288	0.251824	0.255558	0.355965	0.099056	0.15001	0.42967	0.157264	0.0910944	0.507979	0.346701	0.16999	0.0715316	0.291503	0.215655	0.164768	0.09635	0.576664	0.391726
91	0.075695	0.091915	0.331642	0.232763	0.0251568	0.073554	0.03263	0.0282642	0.0879554	0.0981394	0.128135	0.205731	0.311984	0.153177	0.20372	0.298045	0.551186	0.24119	0.492338	0.103551	0.107437	0.322226	0.359801	0.0751439	0.166878		0.222033	0.145727	0.254192	0.257549	0.359361	0.100003	0.151656	0.432396	0.158923	0.0918584	0.514071	0.35013	0.171423	0.0721658	0.294464	0.218035	0.166251	0.0971697	0.584761	0.395315
92	0.0764744	0.0926884	0.33474	0.235232	0.0251774	0.0742452	0.0330256	0.0284748	0.0883729	0.0989696	0.129323	0.207249	0.3153	0.154506	0.205462	0.300852	0.55554	0.24335	0.497098	0.104713	0.108319	0.326048	0.36355	0.0758912	0.168437		0.223844	0.147189	0.256614	0.259513	0.362803	0.10097	0.153261	0.435073	0.160555	0.0925586	0.520168	0.353616	0.172766	0.0728213	0.296937	0.220494	0.167618	0.0980058	0.592235	0.397986
93	0.0772525	0.0933677	0.337909	0.237588	0.0252631	0.0749071	0.0334152	0.0287079	0.0888287	0.0997343	0.130584	0.208779	0.31865	0.155789	0.207167	0.303528	0.559832	0.245485	0.501911	0.105822	0.109179	0.329844	0.367281	0.0766109	0.170389		0.225606	0.148653	0.258973	0.261523	0.366453	0.101897	0.154879	0.437765	0.162171	0.0932472	0.526263	0.357066	0.174055	0.0735242	0.299269	0.22298	0.168875	0.0988485	0.599102	0.401768
94	0.0780232	0.0940205	0.340956	0.240035	0.0252716	0.0755532	0.0337509	0.0289269	0.0893019	0.100435	0.131775	0.210349	0.322048	0.157055	0.20883	0.30641	0.56415	0.24761	0.506757	0.106992	0.110064	0.333646	0.371015	0.0773727	0.172227		0.227373	0.150144	0.26139	0.263467	0.370085	0.102769	0.156515	0.440482	0.163778	0.0939242	0.532387	0.360477	0.175328	0.0742254	0.301682	0.225492	0.170304	0.099713	0.606735	0.405376
95	0.0788368	0.0946746	0.343949	0.242442	0.025307	0.076236	0.0340723	0.0291699	0.0897976	0.101351	0.133016	0.211914	0.325493	0.158295	0.210451	0.309439	0.568431	0.249583	0.511683	0.108198	0.110991	0.33739	0.374785	0.0781653	0.174283		0.229196	0.151658	0.263798	0.265562	0.373563	0.103608	0.158148	0.443144	0.165374	0.0946192	0.538523	0.363894	0.176647	0.0749639	0.304275	0.227984	0.171634	0.100549	0.614195	0.408944
96	0.0795517	0.0953975	0.346962	0.245072	0.0252946	0.0768697	0.0343798	0.0294366	0.0902733	0.102101	0.134125	0.213498	0.328982	0.159551	0.21215	0.312181	0.572669	0.251653	0.516664	0.109433	0.1119	0.341132	0.378547	0.0789337	0.17592		0.230941	0.153192	0.266205	0.267528	0.377028	0.104442	0.159759	0.445935	0.166904	0.0953191	0.544615	0.367255	0.178006	0.0756705	0.307008	0.230519	0.173054	0.101365	0.621053	0.412554
97	0.0802949	0.0961281	0.350032	0.247587	0.0253231	0.077554	0.0346556	0.029735	0.0907806	0.102762	0.135203	0.215022	0.332565	0.16096	0.213856	0.314944	0.576927	0.253719	0.521789	0.110608	0.112787	0.344828	0.38232	0.0797302	0.177176		0.232758	0.154725	0.268562	0.26949	0.380616	0.105257	0.161374	0.448808	0.168339	0.0960763	0.55078	0.370616	0.179386	0.076373	0.310033	0.23299	0.174476	0.102217	0.628283	0.415584
98	0.0809247	0.0968014	0.353078	0.250034	0.0253489	0.0782458	0.0349398	0.0300725	0.0912902	0.103197	0.136299	0.216522	0.336248	0.162307	0.215527	0.317882	0.581172	0.255813	0.526937	0.111773	0.113622	0.348495	0.386108	0.0805429	0.178783		0.234587	0.156272	0.270944	0.271384	0.384471	0.106095	0.16293	0.451748	0.169705	0.0968823	0.556996	0.37396	0.180707	0.0770678	0.313343	0.23542	0.175806	0.103006	0.636111	0.41978
99	0.0815121	0.0974583	0.356309	0.252472	0.0253854	0.0789186	0.035252	0.0303825	0.0917739	0.103847	0.137366	0.217984	0.340106	0.163651	0.217181	0.320765	0.5854	0.257901	0.532053	0.11278	0.114398	0.352141	0.389864	0.0813601	0.179985		0.236448	0.157842	0.273263	0.273335	0.388467	0.106976	0.16446	0.454722	0.171067	0.0977625	0.563235	0.377133	0.181836	0.0777473	0.316623	0.237733	0.177216	0.103783	0.64416	0.42396
100	0.0820185	0.0981394	0.359572	0.254692	0.0255239	0.0795685	0.0355554	0.0306667	0.0922499	0.104283	0.138482	0.219412	0.344102	0.165082	0.218679	0.323302	0.589514	0.259753	0.537215	0.113669	0.115099	0.355953	0.39363	0.0821481	0.181132		0.238419	0.159436	0.275583	0.275398	0.392442	0.107942	0.166062	0.457707	0.172452	0.0985281	0.569503	0.379959	0.182818	0.0784438	0.319952	0.239619	0.178579	0.104537	0.652097	0.427618
Extended Data Fig. 10f
cumulative charge transfer last value
Itsn1 WT	Itsn1 KO
0.367201	0.163624
0.308834	0.175384
0.458928	0.528085
0.438905	0.529513
0.634082	0.0358606
0.251534	0.194056
0.363419	0.0677034
0.787869	0.0570852
0.296119	0.123987
0.210132	0.345858
1.21721	0.249497
0.985447	0.394221
0.433176	0.53403
0.131651	0.275302
0.616912	0.673211
0.828336	0.895673
0.338906	1.33352
0.177843	0.767129
1.51162	1.16784
0.97001	0.391266
	0.34008
	0.76994
	0.69663
	0.298401
	0.588737
Extended Data Fig. 10g
cumulative synchronous charge transfer last value
Itsn1 WT	Itsn1 KO
0.128781	0.0816057
0.149398	0.0772443
0.183346	0.168513
0.163507	0.274821
0.24164	0.0103367
0.143592	0.114487
0.197357	0.032148
0.330162	0.0264185
0.123667	0.0317375
0.111604	0.241575
0.647705	0.111014
0.605489	0.174809
0.250359	0.189928
0.0532074	0.110221
0.29696	0.454532
0.588717	0.57237
0.160327	0.744005
0.0733052	0.507376
0.859526	0.630628
0.542392	0.277597
	0.224981
	0.413987
	0.303
	0.216253
	0.407605
Extended Data Fig. 10h
cumulative asynchronous charge transfer last value
Itsn1 WT	Itsn1 KO
0.238419	0.0820185
0.159436	0.0981394
0.275583	0.359572
0.275398	0.254692
0.392442	0.0255239
0.107942	0.0795685
0.166062	0.0355554
0.457707	0.0306667
0.172452	0.0922499
0.0985281	0.104283
0.569503	0.138482
0.379959	0.219412
0.182818	0.344102
0.0784438	0.165082
0.319952	0.218679
0.239619	0.323302
0.178579	0.589514
0.104537	0.259753
0.652097	0.537215
0.427618	0.113669
	0.115099
	0.355953
	0.39363
	0.0821481
	0.181132
Extended Data Fig. 10i
norm. fEPSP amplitude (mV) of the first 10 stimulations from stimulation trains
stimulation number	Itsn1 KO																														Itsn1 WT
1	1	1	1	1	1	1	1	1	1	1	1	1	1	1		1	1	1	1	1	1	1	1	1	1						1	1	1	1	1	1	1	1	1	1	1	1	1	1	1	1	1	1	1
2	1.01296	0.959059	1.23699	1.02397	0.924866	1.52989	1.09719	1.05748	1.29213	1.36487	1.3385	1.11634	1.15922	0.926215		1.39441	1.2564	1.39594	1.38791	1.52351	1.39222	0.92697	1.3186	1.49781	1.12801						1.69283	1.24752	1.38029	2.16996	1.40945	1.24584	1.28559	1.12735	1.12492	1.18037	1.37744	1.07077	1.35026	0.94823	1.85363	1.40983	0.974746	0.960339	1.39125
3	1.0792	0.901482	1.17636	0.954779	0.813627	1.68167	1.273	1.1958	1.25542	1.07562	0.990773	1.152	1.26117	0.931703		1.60052	1.39302	1.51994	1.55407	1.51921	1.41024	0.931547	1.29939	1.62781	1.21561						1.70275	1.295	1.34846	2.44687	1.61885	1.32989	1.32111	1.1225	1.20035	1.17185	1.57511	1.28489	1.55093	0.939702	1.9815	1.4578	1.11772	1.00411	1.3687
4	1.01031	0.836124	1.06417	0.884769	0.707247	1.69129	1.35148	1.1123	1.14874	1.044	0.785408	1.18045	1.284	0.949443		1.6897	1.45361	1.53834	1.58685	1.42144	1.35132	0.932807	1.24034	1.65146	1.17088						1.56085	1.25473	1.29386	2.128	1.58933	1.4032	1.27504	1.11769	1.22407	1.15635	1.65373	1.39048	1.6401	0.968891	1.91982	1.4659	1.11909	0.987871	1.40778
5	0.99889	0.819241	0.926027	0.825647	0.583965	1.69476	1.37785	1.12167	1.04939	0.995013	0.61623	1.24173	1.29628	0.955707		1.66753	1.48716	1.54475	1.58264	1.34927	1.22528	0.922114	1.19981	1.64366	1.10745						1.56492	1.27374	1.228	2.12269	1.37323	1.47954	1.2544	1.12083	1.233	1.1588	1.70474	1.44346	1.67017	0.957505	1.74765	1.44952	1.07602	0.914217	1.48382
6	0.968735	0.805147	0.845705	0.781273	0.567371	1.69394	1.43952	1.13058	0.970475	0.929378	0.56291	1.26192	1.27999	0.962263		1.64371	1.50158	1.55807	1.57446	1.26934	1.21959	0.907619	1.14566	1.65047	1.06144						1.53503	1.30055	1.25695	2.04784	1.31364	1.53383	1.2309	1.12113	1.25913	1.20517	1.72654	1.46944	1.69101	0.969712	1.68243	1.45216	1.0154	0.873608	1.51004
7	0.961474	0.762059	0.802169	0.741321	0.50505	1.71658	1.48631	1.1289	0.911426	0.888858	0.553299	1.27121	1.28841	0.957233		1.61583	1.51394	1.56068	1.58195	1.24603	1.1875	0.898047	1.11415	1.66446	1.04312						1.53311	1.30078	1.26841	2.02503	1.28969	1.59164	1.24076	1.11668	1.29526	1.2237	1.73901	1.49261	1.74739	0.957324	1.56977	1.45451	0.971092	0.835128	1.49164
8	0.965072	0.729077	0.763738	0.718369	0.462853	1.77296	1.55409	1.12824	0.845293	0.852075	0.54842	1.26749	1.2904	0.96986		1.63085	1.52808	1.56079	1.58231	1.22937	1.1722	0.888668	1.08459	1.65947	1.02603						1.51092	1.28692	1.24881	1.99456	1.3249	1.61484	1.23327	1.1199	1.30517	1.22148	1.75376	1.50436	1.77358	0.958093	1.54765	1.43671	0.927408	0.813286	1.51215
9	0.942519	0.716688	0.757151	0.68978	0.476978	1.7607	1.54526	1.16634	0.826433	0.811449	0.541649	1.31608	1.27938	0.963856		1.66207	1.52504	1.55556	1.58577	1.24029	1.13792	0.886706	1.06852	1.66959	1.00729						1.50886	1.31792	1.24318	1.95558	1.32499	1.63557	1.22808	1.11166	1.31315	1.21897	1.75927	1.51321	1.78503	0.935554	1.55828	1.43072	0.887005	0.776541	1.52203
10	0.921673	0.706167	0.724245	0.658665	0.451513	1.79425	1.54424	1.15533	0.848647	0.783974	0.534266	1.29972	1.28954	0.945186		1.66224	1.52635	1.55971	1.59123	1.23694	1.13503	0.883393	1.0632	1.67042	0.994936						1.48115	1.3002	1.23892	1.92654	1.33997	1.65267	1.20781	1.10502	1.32554	1.21484	1.76935	1.52603	1.79284	0.948475	1.57184	1.41835	0.85792	0.764443	1.52375
[truncated: 1 more columns]
